# Supplementary material for: Effects of adult temperature on gene expression in a butterfly: identifying pathways associated with thermal acclimation
Source: BMC Evol Biol. 2019 Jan 23;19:32. doi: 10.1186/s12862-019-1362-y (PMC6345059; doi:10.1186/s12862-019-1362-y)
Supplement: Supplementary file 2 — Data S1. This data file contains all original data from the differential expression analysis based on cluster of orthologous groups and eukaryotic orthologous groups. (XLSX 1045 kb) [file 12862_2019_1362_MOESM2_ESM.xlsx]

## Sheet: Temperature
gi ID	Contig	logFC	pvalue	FDR	Main role	Subrole	Description
gi|357609102	comp250409_c1_seq6	-8.15666	0.000201219	0.0102034	cellular processes and signaling	Posttranslational modification, protein turnover, chaperones	Chaperonin complex component, TCP-1 epsilon subunit (CCT5)
gi|357610672	comp237083_c0_seq2	-7.27698	1.64281e-05	0.00182078	no main role	no sub role	no description
gi|357606909	comp248492_c0_seq13	-7.26719	3.42055e-07	0.000119531	poorly characterized	General function prediction only	CUB domain-containing protein
gi|357606251	comp254747_c1_seq3	-7.06056	1.15318e-11	5.36804e-08	poorly characterized	Function unknown	Uncharacterized conserved protein
gi|512886533	comp251021_c1_seq18	-6.71514	4.32831e-05	0.00363688	no main role	no sub role	no description
gi|170069015	comp255514_c0_seq14	-6.27225	0.00063969	0.0211489	information storage and processing	Replication, recombination and repair	Predicted hydrolase involved in interstrand cross-link repair
gi|512931559	comp255616_c0_seq31	-5.55925	1.08949e-05	0.00136333	cellular processes and signaling	Posttranslational modification, protein turnover, chaperones	Aspartyl beta-hydroxylase
gi|512898565	comp252855_c0_seq11	-5.43826	0.000101688	0.00643151	information storage and processing	Chromatin structure and dynamics	Chromatin remodeling protein HARP/SMARCAL1, DEAD-box superfamily
gi|512908135	comp251922_c0_seq5	-5.36852	1.80541e-06	0.000382008	poorly characterized	General function prediction only	Synaptic vesicle transporter SVOP and related transporters (major facilitator superfamily)
gi|512931559	comp255616_c0_seq24	-5.2748	0.000406233	0.0156913	cellular processes and signaling	Posttranslational modification, protein turnover, chaperones	Aspartyl beta-hydroxylase
gi|512931559	comp255616_c0_seq35	-5.22162	2.55082e-07	9.27661e-05	cellular processes and signaling	Posttranslational modification, protein turnover, chaperones	Aspartyl beta-hydroxylase
gi|512887281	comp248504_c0_seq2	-5.05349	0.00190683	0.0409046	poorly characterized	Function unknown	Uncharacterized conserved protein
gi|357627418	comp253720_c0_seq28	-5.04279	0.000653543	0.0214545	cellular processes and signaling	Cytoskeleton	Dyneins, heavy chain
gi|512893358	comp255250_c0_seq3	-4.72579	4.87411e-05	0.00392543	poorly characterized	Function unknown	Uncharacterized conserved protein, contains ankyrin and BTB/POZ domains
gi|187423907	comp219185_c0_seq1	-4.6506	2.23546e-09	2.36742e-06	no main role	no sub role	no description
gi|357622978	comp255354_c0_seq2	-4.59085	8.43354e-05	0.0056083	no main role	no sub role	no description
gi|357611890	comp256601_c0_seq4	-4.46617	0.00020849	0.0103292	information storage and processing	Chromatin structure and dynamics	Structural maintenance of chromosome protein 4 (chromosome condensation complex Condensin, subunit C)
gi|357602534	comp256273_c0_seq13	-4.4339	0.000231114	0.0110004	information storage and processing	Transcription	Chromodomain-helicase DNA-binding protein
gi|357622199	comp254763_c0_seq25	-4.34612	0.00224823	0.0450712	metabolism	Carbohydrate transport and metabolism	UDP-glucuronosyl and UDP-glucosyl transferase
gi|357605672	comp237953_c0_seq4	-4.29493	0.00233072	0.0459982	cellular processes and signaling	Intracellular trafficking, secretion, and vesicular transport	V-SNARE
gi|512931559	comp255616_c0_seq1	-4.15052	0.000154447	0.00847245	cellular processes and signaling	Posttranslational modification, protein turnover, chaperones	Aspartyl beta-hydroxylase
gi|357613929	comp244936_c0_seq1	-4.05665	0.000117571	0.00699864	cellular processes and signaling	Posttranslational modification, protein turnover, chaperones	Cysteine proteinase Cathepsin F
gi|512930154	comp252193_c0_seq23	-4.02766	0.00153527	0.0358113	metabolism	Secondary metabolites biosynthesis, transport and catabolism	Transporter, ABC superfamily (Breast cancer resistance protein)
gi|357613848	comp249457_c0_seq4	-3.97376	0.00174558	0.0388788	poorly characterized	General function prediction only	Predicted alanine-glyoxylate aminotransferase
gi|357614761	comp242689_c0_seq1	-3.61306	6.05797e-06	0.000892401	no main role	no sub role	no description
gi|357626897	comp255436_c1_seq6	-3.46676	0.000145242	0.00818523	metabolism	Nucleotide transport and metabolism	Predicted nucleotide kinase/nuclear protein involved oxidative stress response
gi|512937062	comp247791_c0_seq17	-3.39244	1.6622e-06	0.000358219	cellular processes and signaling	Posttranslational modification, protein turnover, chaperones	Cytochrome oxidase assembly factor COX11
gi|357602534	comp256273_c0_seq17	-3.3771	0.000171811	0.00915079	information storage and processing	Transcription	Chromodomain-helicase DNA-binding protein
gi|357612641	comp247370_c1_seq15	-3.36071	0.00209777	0.0431322	poorly characterized	General function prediction only	Predicted transporter ADD1 (major facilitator superfamily)
gi|357625126	comp255014_c0_seq4	-3.34111	0.00115904	0.0304132	cellular processes and signaling	Signal transduction mechanisms	Beta-catenin-binding protein APC, contains ARM repeats
gi|357606909	comp248492_c0_seq8	-3.30966	0.00105027	0.0284267	poorly characterized	General function prediction only	CUB domain-containing protein
gi|357626488	comp227473_c0_seq1	-3.30034	1.55743e-08	9.7971e-06	no main role	no sub role	no description
gi|357617757	comp256131_c0_seq3	-3.17854	0.00179194	0.0395512	cellular processes and signaling	Cell cycle control, cell division, chromosome partitioning	Actin binding protein Anillin
gi|357615707	comp253328_c0_seq4	-3.13983	1.34519e-07	5.69259e-05	cellular processes and signaling	Signal transduction mechanisms	Sodium-neurotransmitter symporter
gi|389608145	comp229499_c0_seq1	-3.10885	9.03399e-09	6.3717e-06	no main role	no sub role	no description
gi|357619569	comp252849_c0_seq9	-3.06471	0.00186096	0.040495	no main role	no sub role	no description
gi|357623399	comp256266_c0_seq11	-3.04298	0.00133215	0.0326721	poorly characterized	General function prediction only	PHD Zn-finger proteins
gi|512914334	comp255200_c0_seq13	-2.97941	0.000253364	0.0114851	poorly characterized	General function prediction only	WD40 repeat-containing protein
gi|357631751	comp256295_c0_seq5	-2.97357	4.71807e-05	0.00385309	poorly characterized	General function prediction only	Zinc carboxypeptidase
gi|357626897	comp255436_c1_seq5	-2.94173	0.000932934	0.0261766	metabolism	Nucleotide transport and metabolism	Predicted nucleotide kinase/nuclear protein involved oxidative stress response
gi|512895334	comp248022_c4_seq9	-2.92923	4.94864e-06	0.000805452	information storage and processing	Translation, ribosomal structure and biogenesis	MIF4G domain-containing protein
gi|512933058	comp254367_c0_seq5	-2.92059	5.70771e-05	0.00436996	cellular processes and signaling	Intracellular trafficking, secretion, and vesicular transport	Staufen and related double-stranded-RNA-binding proteins
gi|512928727	comp250139_c0_seq4	-2.83228	7.40972e-05	0.00519297	information storage and processing	Translation, ribosomal structure and biogenesis	Translation initiation factor 2B, delta subunit (eIF-2Bdelta/GCD2)
gi|389610749	comp255908_c0_seq2	-2.78224	0.00126351	0.0318616	metabolism	Energy production and conversion	Vacuolar H+-ATPase V0 sector, subunits c/c'
gi|357626488	comp230511_c0_seq4	-2.74645	8.78983e-06	0.00116241	no main role	no sub role	no description
gi|531996938	comp250487_c1_seq6	-2.72289	0.000463603	0.0169927	cellular processes and signaling	Cytoskeleton	Myosin class II heavy chain
gi|357618966	comp255390_c2_seq49	-2.70776	0.00112972	0.029838	cellular processes and signaling	Signal transduction mechanisms	Neural cell adhesion molecule L1
gi|357617729	comp236700_c0_seq2	-2.69064	5.14237e-10	7.07093e-07	no main role	no sub role	no description
gi|512905041	comp241559_c1_seq1	-2.67039	3.86085e-05	0.00335304	no main role	no sub role	no description
gi|357622712	comp250988_c1_seq6	-2.66357	0.000771472	0.0236749	metabolism	Carbohydrate transport and metabolism	Maltase glucoamylase and related hydrolases, glycosyl hydrolase family 31
gi|389610749	comp255908_c0_seq4	-2.66024	0.00122657	0.0312347	metabolism	Energy production and conversion	Vacuolar H+-ATPase V0 sector, subunits c/c'
gi|357627550	comp225312_c0_seq2	-2.65781	0.00186065	0.040495	no main role	no sub role	no description
gi|512905198	comp247677_c0_seq7	-2.65519	0.00150783	0.0354135	cellular processes and signaling	Signal transduction mechanisms	Predicted NUDIX hydrolase FGF-2 and related proteins
gi|357617199	comp252402_c1_seq34	-2.64882	0.00208188	0.0430405	information storage and processing	Transcription	NAD+ ADP-ribosyltransferase Parp, required for poly-ADP ribosylation of nuclear proteins
gi|568248028	comp254843_c0_seq80	-2.64836	0.00155931	0.0360765	cellular processes and signaling	Cytoskeleton	Myosin class II heavy chain
gi|512934265	comp256414_c1_seq4	-2.5626	0.00220533	0.0444793	metabolism	Amino acid transport and metabolism	H+/oligopeptide symporter
gi|357613884	comp238951_c0_seq3	-2.56084	1.31505e-05	0.00156681	metabolism	Inorganic ion transport and metabolism	Voltage-gated A-type K+ channel KCND
gi|357611387	comp249244_c0_seq7	-2.55848	0.000109853	0.00672849	no main role	no sub role	no description
gi|357615891	comp245350_c0_seq1	-2.55353	0.000101314	0.00642527	no main role	no sub role	no description
gi|357620110	comp255350_c0_seq5	-2.52144	0.00074817	0.0234054	no main role	no sub role	no description
gi|357631751	comp256295_c0_seq3	-2.49103	0.000734289	0.0230954	poorly characterized	General function prediction only	Zinc carboxypeptidase
gi|357623030	comp255240_c0_seq9	-2.42992	1.19961e-08	7.7558e-06	poorly characterized	General function prediction only	Predicted transporter (major facilitator superfamily)
gi|357625784	comp254972_c0_seq15	-2.39391	6.90679e-06	0.000998482	poorly characterized	General function prediction only	Predicted glycosylhydrolase
gi|357616098	comp255142_c1_seq3	-2.38595	1.19853e-07	5.26334e-05	cellular processes and signaling	Signal transduction mechanisms	Neural cell adhesion molecule L1
gi|357618325	comp255860_c0_seq4	-2.37299	2.49616e-05	0.00243088	poorly characterized	General function prediction only	WD40 repeat protein
gi|77166866	comp250267_c0_seq5	-2.27839	2.06824e-07	7.64101e-05	information storage and processing	Replication, recombination and repair	Deoxyribodipyrimidine photolyase/cryptochrome
gi|357612641	comp247370_c1_seq16	-2.25591	1.58252e-09	1.84166e-06	poorly characterized	General function prediction only	Predicted transporter ADD1 (major facilitator superfamily)
gi|389610969	comp238115_c0_seq10	-2.23528	2.03559e-05	0.002126	no main role	no sub role	no description
gi|357630586	comp234477_c0_seq2	-2.22364	4.31932e-05	0.00363688	no main role	no sub role	no description
gi|357607746	comp252378_c0_seq6	-2.21993	0.000224473	0.0108472	cellular processes and signaling	Posttranslational modification, protein turnover, chaperones	Serine carboxypeptidases (lysosomal cathepsin A)
gi|512898378	comp256248_c0_seq17	-2.21045	0.00188021	0.0406332	cellular processes and signaling	Intracellular trafficking, secretion, and vesicular transport	Vesicle coat complex COPII, subunit SFB3
gi|357606251	comp254747_c1_seq5	-2.20315	0.00172831	0.0386421	poorly characterized	Function unknown	Uncharacterized conserved protein
gi|357625784	comp254972_c0_seq19	-2.20026	0.000186617	0.00967373	poorly characterized	General function prediction only	Predicted glycosylhydrolase
gi|389610969	comp238115_c0_seq2	-2.15816	3.94889e-07	0.000131211	no main role	no sub role	no description
gi|512918807	comp245294_c0_seq2	-2.15579	7.77304e-05	0.0053368	no main role	no sub role	no description
gi|357624895	comp243725_c0_seq3	-2.14873	0.000375135	0.0148998	information storage and processing	RNA processing and modification	Telomerase elongation inhibitor/RNA maturation protein PINX1
gi|357618670	comp245615_c1_seq3	-2.12963	0.0011871	0.0309058	cellular processes and signaling	Signal transduction mechanisms	LAMMER dual specificity kinases
gi|357607746	comp252378_c0_seq2	-2.12558	0.000300202	0.0126123	cellular processes and signaling	Posttranslational modification, protein turnover, chaperones	Serine carboxypeptidases (lysosomal cathepsin A)
gi|357629575	comp248686_c0_seq3	-2.12401	0.00205509	0.0427455	metabolism	Amino acid transport and metabolism	Trypsin
gi|357620193	comp245779_c0_seq2	-2.0855	0.000709766	0.022692	no main role	no sub role	no description
gi|67906823	comp241961_c0_seq1	-2.06507	8.13553e-05	0.00548853	metabolism	Amino acid transport and metabolism	Trypsin
gi|512934265	comp256414_c1_seq2	-2.05663	0.00257892	0.048251	metabolism	Amino acid transport and metabolism	H+/oligopeptide symporter
gi|512916639	comp253226_c0_seq3	-2.05259	0.000890757	0.0256677	poorly characterized	Function unknown	Uncharacterized conserved protein
gi|607354714	comp242660_c0_seq1	-2.03423	0.000189642	0.00980871	no main role	no sub role	no description
gi|357621298	comp250007_c0_seq2	-2.02827	0.00147353	0.0349518	poorly characterized	Function unknown	Uncharacterized conserved protein
gi|357618966	comp255390_c2_seq42	-2.02396	0.000109354	0.00671849	cellular processes and signaling	Signal transduction mechanisms	Neural cell adhesion molecule L1
gi|357609446	comp228581_c0_seq2	-2.01081	7.54721e-05	0.00522801	metabolism	Secondary metabolites biosynthesis, transport and catabolism	Corticosteroid 11-beta-dehydrogenase and related short chain-type dehydrogenases
gi|339283872	comp245382_c0_seq4	-2.0067	0.00024789	0.0113914	poorly characterized	General function prediction only	Carboxylesterase and related proteins
gi|389609545	comp246484_c0_seq1	-2.00665	0.000160179	0.00871066	metabolism	Lipid transport and metabolism	Lysosomal & prostatic acid phosphatases
gi|357606908	comp229201_c0_seq5	-1.99327	5.16459e-10	7.07093e-07	cellular processes and signaling	Extracellular structures	Collagens (type IV and type XIII), and related proteins
gi|512908135	comp245840_c0_seq1	-1.99325	5.55383e-07	0.000161582	poorly characterized	General function prediction only	Synaptic vesicle transporter SVOP and related transporters (major facilitator superfamily)
gi|357629575	comp246622_c0_seq5	-1.98491	1.39365e-06	0.000308925	metabolism	Amino acid transport and metabolism	Trypsin
gi|290560816	comp233843_c0_seq1	-1.98463	0.000138393	0.00788014	no main role	no subrole	no description
gi|357612641	comp247370_c1_seq13	-1.96726	0.00208375	0.0430405	poorly characterized	General function prediction only	Predicted transporter ADD1 (major facilitator superfamily)
gi|512898215	comp248266_c0_seq2	-1.94377	0.000800145	0.0242177	cellular processes and signaling	Cell cycle control, cell division, chromosome partitioning	Checkpoint 9-1-1 complex, HUS1 component
gi|512901334	comp254148_c2_seq15	-1.93756	3.95762e-06	0.000687414	information storage and processing	Transcription	C2H2-type Zn-finger protein
gi|315493450	comp249437_c1_seq12	-1.93648	0.00234361	0.0461095	no main role	no subrole	no description
gi|357602534	comp256273_c0_seq11	-1.92374	0.00236763	0.0463471	information storage and processing	Transcription	Chromodomain-helicase DNA-binding protein
gi|1169129	comp138792_c0_seq1	-1.92245	0.000213243	0.0104489	no main role	no subrole	no description
gi|67906823	comp241961_c0_seq2	-1.91851	0.000893018	0.0256677	metabolism	Amino acid transport and metabolism	Trypsin
gi|357626420	comp248758_c0_seq3	-1.9099	4.72374e-09	4.22865e-06	information storage and processing	RNA processing and modification	K-homology type RNA binding proteins
gi|512909630	comp254148_c2_seq9	-1.8968	8.69414e-05	0.00575242	poorly characterized	Function unknown	Uncharacterized conserved protein
gi|357607746	comp252378_c0_seq4	-1.89	0.000202379	0.0102177	cellular processes and signaling	Posttranslational modification, protein turnover, chaperones	Serine carboxypeptidases (lysosomal cathepsin A)
gi|357605180	comp252171_c0_seq3	-1.88909	0.000224236	0.0108472	metabolism	Amino acid transport and metabolism	Trypsin
gi|357627721	comp252117_c0_seq10	-1.84711	0.000656867	0.0215029	cellular processes and signaling	Cytoskeleton	Actin-binding protein SLA2/Huntingtin-interacting protein Hip1
gi|357607457	comp251931_c0_seq8	-1.83178	0.000611612	0.0204824	metabolism	Secondary metabolites biosynthesis, transport and catabolism	Diacetyl reductase/L-xylulose reductase
gi|512899354	comp255070_c0_seq2	-1.82595	0.00123781	0.0314865	metabolism	Inorganic ion transport and metabolism	L-type voltage-dependent Ca2+ channel, alpha2/delta subunit
gi|512925075	comp256142_c0_seq12	-1.81981	0.00119866	0.0310332	no main role	no subrole	no description
gi|357620639	comp248126_c0_seq4	-1.81917	0.000309808	0.0128534	information storage and processing	Replication, recombination and repair	5'-3' exonuclease
gi|512933260	comp256072_c0_seq22	-1.808	0.000489046	0.0175656	cellular processes and signaling	Signal transduction mechanisms	Protein tyrosine kinase
gi|6560641	comp244755_c0_seq1	-1.78145	6.6631e-05	0.00479673	no main role	no subrole	no description
gi|357607828	comp255792_c0_seq3	-1.7708	0.000250937	0.0114297	information storage and processing	Translation, ribosomal structure and biogenesis	Lysyl-tRNA synthetase (class II)
gi|512928401	comp250890_c0_seq2	-1.76472	7.51804e-06	0.00104156	metabolism	Lipid transport and metabolism	Hydroxyacyl-CoA dehydrogenase/enoyl-CoA hydratase
gi|260765449	comp206558_c0_seq2	-1.76172	0.00111842	0.0297007	metabolism	Carbohydrate transport and metabolism	Beta-fructofuranosidase (invertase)
gi|512901083	comp253760_c0_seq6	-1.75242	0.000359752	0.0144462	information storage and processing	Transcription	C2H2-type Zn-finger protein
gi|357617493	comp252352_c0_seq1	-1.74742	0.000212092	0.0104144	poorly characterized	General function prediction only	Synaptic vesicle transporter SVOP and related transporters (major facilitator superfamily)
gi|512899354	comp255070_c0_seq1	-1.73841	0.000608893	0.020433	metabolism	Inorganic ion transport and metabolism	L-type voltage-dependent Ca2+ channel, alpha2/delta subunit
gi|357617845	comp247349_c0_seq2	-1.73264	0.00256286	0.0481442	information storage and processing	Replication, recombination and repair	5'-3' exonuclease
gi|1945505	comp246309_c0_seq12	-1.73221	0.000487001	0.0175464	metabolism	Energy production and conversion	Glycerol-3-phosphate dehydrogenase/dihydroxyacetone 3-phosphate reductase
gi|357631751	comp256295_c0_seq2	-1.73094	3.62435e-06	0.000665178	poorly characterized	General function prediction only	Zinc carboxypeptidase
gi|357613216	comp255625_c2_seq14	-1.724	2.97544e-06	0.000567651	cellular processes and signaling	Intracellular trafficking, secretion, and vesicular transport	Vesicle coat complex COPII, subunit SEC31
gi|512923671	comp245087_c0_seq2	-1.72295	6.07963e-05	0.00455668	information storage and processing	Translation, ribosomal structure and biogenesis	Predicted RNA methylase
gi|77166866	comp250267_c0_seq2	-1.71377	0.00111446	0.0296447	information storage and processing	Replication, recombination and repair	Deoxyribodipyrimidine photolyase/cryptochrome
gi|512891780	comp253110_c0_seq11	-1.71136	0.000329984	0.0135456	no main role	no subrole	no description
gi|363896062	comp253795_c0_seq5	-1.71046	0.00050709	0.0179097	metabolism	Carbohydrate transport and metabolism	UDP-glucuronosyl and UDP-glucosyl transferase
gi|357622660	comp240562_c2_seq1	-1.69524	0.00271771	0.0496031	information storage and processing	Transcription	Transcription factor LIM3, contains LIM and HOX domains
gi|357605180	comp252171_c0_seq1	-1.68947	0.00155775	0.0360762	metabolism	Amino acid transport and metabolism	Trypsin
gi|512901334	comp256126_c1_seq10	-1.68592	0.0014684	0.0349518	information storage and processing	Transcription	C2H2-type Zn-finger protein
gi|357617480	comp255518_c1_seq1	-1.68426	1.19871e-06	0.000281817	poorly characterized	Function unknown	Uncharacterized conserved protein
gi|357619776	comp249721_c1_seq9	-1.68272	6.15725e-05	0.00457946	metabolism	Secondary metabolites biosynthesis, transport and catabolism	Multicopper oxidases
gi|512936321	comp251434_c0_seq1	-1.6806	0.00255836	0.0480985	cellular processes and signaling	Posttranslational modification, protein turnover, chaperones	AAA+-type ATPase
gi|357616569	comp253085_c2_seq13	-1.67452	3.77089e-05	0.00329953	information storage and processing	RNA processing and modification	mRNA deadenylase subunit
gi|357603438	comp249437_c1_seq3	-1.66726	0.000161654	0.00877041	cellular processes and signaling	Signal transduction mechanisms	Rho-associated, coiled-coil containing protein kinase
gi|512901334	comp232570_c0_seq11	-1.66149	0.00017793	0.00941208	information storage and processing	Transcription	C2H2-type Zn-finger protein
gi|512891531	comp246460_c0_seq3	-1.65151	2.63745e-06	0.000515855	information storage and processing	RNA processing and modification	Nucleolar protein fibrillarin NOP77 (RRM superfamily)
gi|357626524	comp250221_c0_seq6	-1.64716	0.00171141	0.0384488	no main role	no subrole	no description
gi|357619559	comp256087_c0_seq4	-1.64333	8.14577e-09	6.1159e-06	information storage and processing	Transcription	KEKE-like motif-containing transcription regulator (Rlr1)/suppressor of sin4
gi|357619776	comp249721_c1_seq2	-1.6316	9.69749e-05	0.00621788	metabolism	Secondary metabolites biosynthesis, transport and catabolism	Multicopper oxidases
gi|357609997	comp254063_c2_seq14	-1.62254	0.000356055	0.0143377	poorly characterized	General function prediction only	Predicted transporter (major facilitator superfamily)
gi|512891464	comp256288_c0_seq5	-1.61324	0.00241414	0.0468568	cellular processes and signaling	Signal transduction mechanisms	G protein-coupled receptor
gi|357614162	comp241690_c1_seq15	-1.61108	0.00255207	0.0480698	cellular processes and signaling	Intracellular trafficking, secretion, and vesicular transport	Vacuolar assembly/sorting protein DID4
gi|357609165	comp246129_c0_seq1	-1.61033	3.92206e-05	0.00339353	no main role	no subrole	no description
gi|357613848	comp249457_c0_seq1	-1.60452	0.00196786	0.0414497	poorly characterized	General function prediction only	Predicted alanine-glyoxylate aminotransferase
gi|357630586	comp234477_c0_seq4	-1.59878	0.000288821	0.0123854	no main role	no subrole	no description
gi|389609741	comp256404_c1_seq2	-1.57079	0.000789852	0.0239903	poorly characterized	Function unknown	Uncharacterized conserved protein
gi|512926953	comp255365_c0_seq6	-1.55259	2.02966e-05	0.002126	cellular processes and signaling	Cytoskeleton	Cytoplasmic dynein intermediate chain
gi|357617695	comp247415_c0_seq1	-1.55192	0.00115765	0.0304113	metabolism	Inorganic ion transport and metabolism	Rhodanese-related sulfurtransferase
gi|77166866	comp250267_c0_seq4	-1.53645	0.00119189	0.0309613	information storage and processing	Replication, recombination and repair	Deoxyribodipyrimidine photolyase/cryptochrome
gi|357609938	comp252526_c0_seq1	-1.53439	0.00247006	0.0473174	no main role	no subrole	no description
gi|512915325	comp252318_c0_seq5	-1.52649	0.00266503	0.0491639	cellular processes and signaling	Posttranslational modification, protein turnover, chaperones	Predicted E3 ubiquitin ligase
gi|357620082	comp253633_c0_seq12	-1.52428	0.000280691	0.0122899	poorly characterized	General function prediction only	Synaptic vesicle transporter SV2 (major facilitator superfamily)
gi|357611387	comp249244_c0_seq4	-1.52288	4.68031e-05	0.00385309	no main role	no subrole	no description
gi|512933437	comp138821_c0_seq1	-1.50611	0.000183066	0.00957587	cellular processes and signaling	Defense mechanisms	Macrophage migration inhibitory factor
gi|512921609	comp243223_c0_seq4	-1.50199	5.60036e-05	0.00433127	no main role	no subrole	no description
gi|357612641	comp244084_c0_seq1	-1.48552	0.000538987	0.018668	poorly characterized	General function prediction only	Predicted transporter ADD1 (major facilitator superfamily)
gi|357611387	comp249244_c0_seq5	-1.47407	1.06814e-05	0.00134383	no main role	no subrole	no description
gi|512914991	comp255084_c1_seq7	-1.47373	0.000608741	0.020433	cellular processes and signaling	Intracellular trafficking, secretion, and vesicular transport	Vacuolar assembly/sorting proteins VPS39/VAM6/VPS3
gi|357610254	comp252812_c0_seq4	-1.46162	0.000228624	0.0109265	metabolism	Carbohydrate transport and metabolism	UDP-glucuronosyl and UDP-glucosyl transferase
gi|357627297	comp246516_c0_seq3	-1.46036	2.04726e-08	1.16219e-05	information storage and processing	Chromatin structure and dynamics	Histone acetyltransferase SAGA/ADA, catalytic subunit PCAF/GCN5 and related proteins
gi|357630586	comp240243_c1_seq1	-1.45912	1.3305e-05	0.00157195	no main role	no subrole	no description
gi|357611300	comp254337_c1_seq2	-1.4542	4.40604e-06	0.000743121	metabolism	Carbohydrate transport and metabolism	Beta-glucosidase, lactase phlorizinhydrolase, and related proteins
gi|646722316	comp235790_c0_seq11	-1.44951	0.00073085	0.0230183	cellular processes and signaling	Cell cycle control, cell division, chromosome partitioning	Meiotic recombination protein Dmc1
gi|512934637	comp256658_c0_seq5	-1.44651	0.000208074	0.0103292	poorly characterized	Function unknown	Uncharacterized conserved protein
gi|357627904	comp247875_c0_seq27	-1.4429	0.00129088	0.0323414	poorly characterized	General function prediction only	Sulfotransferase
gi|357602534	comp256273_c0_seq8	-1.43472	1.87022e-05	0.00199677	information storage and processing	Transcription	Chromodomain-helicase DNA-binding protein
gi|357605997	comp250139_c0_seq7	-1.42657	9.90444e-07	0.000247877	information storage and processing	Replication, recombination and repair	DNA helicase
gi|357622011	comp253752_c0_seq1	-1.41873	0.00132464	0.0326255	metabolism	Coenzyme transport and metabolism	Folylpolyglutamate synthase
gi|223671103	comp240486_c0_seq1	-1.41775	0.000285774	0.0123674	no main role	no subrole	no description
gi|357606996	comp256079_c1_seq5	-1.41718	0.00104013	0.0282817	information storage and processing	Transcription	Transcriptional repressor SALM
gi|512927771	comp256546_c1_seq7	-1.41699	0.00154863	0.0359725	no main role	no subrole	no description
gi|512936293	comp248602_c0_seq2	-1.41174	1.52804e-06	0.000335519	poorly characterized	General function prediction only	Major histocompatibility complex protein BAT4, contains G-patch and ankyrin domains
gi|357601986	comp241050_c0_seq6	-1.40836	0.00118473	0.0308787	information storage and processing	Transcription	TFIIF-interacting CTD phosphatases, including NLI-interacting factor
gi|357606792	comp251744_c0_seq5	-1.4075	0.000309382	0.0128534	no main role	no subrole	no description
gi|357625363	comp254703_c0_seq5	-1.40519	8.05923e-05	0.00545287	information storage and processing	Transcription	C2H2-type Zn-finger protein
gi|357631267	comp247791_c0_seq10	-1.40493	0.00266208	0.0491639	information storage and processing	Transcription	Homeobox transcription factor SIP1
gi|357612252	comp252625_c1_seq16	-1.39576	0.000890856	0.0256677	cellular processes and signaling	Cytoskeleton	Myosin class II heavy chain
gi|512927444	comp242363_c0_seq5	-1.37582	7.22358e-09	5.60429e-06	poorly characterized	General function prediction only	Predicted haloacid-halidohydrolase and related hydrolases
gi|357614025	comp250499_c0_seq2	-1.35327	0.00104687	0.0283985	no main role	no subrole	no description
gi|568248028	comp254843_c0_seq52	-1.34272	0.000230911	0.0110004	cellular processes and signaling	Cytoskeleton	Myosin class II heavy chain
gi|357631288	comp239630_c0_seq5	-1.34064	5.86346e-06	0.000874821	information storage and processing	Translation, ribosomal structure and biogenesis	Mitochondrial tryptophanyl-tRNA synthetase
gi|512929791	comp246868_c0_seq2	-1.33547	1.2282e-05	0.00150094	information storage and processing	RNA processing and modification	Splicing coactivator SRm160/300, subunit SRm160 (contains PWI domain)
gi|357621182	comp256074_c0_seq7	-1.33278	0.000238718	0.0112019	poorly characterized	Function unknown	Uncharacterized coiled-coil protein
gi|512920061	comp255881_c0_seq4	-1.33221	0.00192064	0.0410967	metabolism	Carbohydrate transport and metabolism	Dihydroxyacetone kinase/glycerone kinase
gi|512901270	comp245182_c0_seq1	-1.32973	0.00203465	0.0424342	cellular processes and signaling	Cytoskeleton	Microtubule-associated proteins
gi|357630214	comp254329_c1_seq3	-1.32144	1.70703e-05	0.00186531	metabolism	Carbohydrate transport and metabolism	UDP-glucuronosyl and UDP-glucosyl transferase
gi|357602878	comp250321_c0_seq6	-1.31897	0.000839023	0.0249085	metabolism	Amino acid transport and metabolism	Aromatic-L-amino-acid/L-histidine decarboxylase
gi|357604617	comp247444_c0_seq1	-1.31666	7.59621e-07	0.000210478	poorly characterized	Function unknown	Uncharacterized conserved protein
gi|242015259	comp252691_c2_seq1	-1.31572	0.00247803	0.0473286	metabolism	Carbohydrate transport and metabolism	Fumarylacetoacetase
gi|357627143	comp252556_c0_seq1	-1.31572	3.58835e-06	0.000665178	no main role	no subrole	no description
gi|389608539	comp243037_c0_seq1	-1.31541	5.42242e-08	2.57565e-05	cellular processes and signaling	Intracellular trafficking, secretion, and vesicular transport	Translocon-associated complex TRAP, beta subunit
gi|357627493	comp243700_c0_seq6	-1.30831	3.17195e-06	0.000600221	cellular processes and signaling	Defense mechanisms	Ras GTPase activating protein RasGAP/neurofibromin
gi|357627309	comp252742_c0_seq6	-1.30688	0.000769076	0.0236749	cellular processes and signaling	Signal transduction mechanisms	Actin-binding LIM Zn-finger protein Limatin involved in axon guidance
gi|357605667	comp244948_c0_seq4	-1.30472	0.000201115	0.0102034	information storage and processing	RNA processing and modification	Predicted RNA-processing protein, contains G-patch domain
gi|357627682	comp247193_c0_seq6	-1.30073	1.47755e-11	5.73167e-08	poorly characterized	General function prediction only	Uncharacterized proteins of PilT N-term./Vapc superfamily
gi|357603760	comp254382_c0_seq7	-1.29774	0.00269594	0.0493689	poorly characterized	Function unknown	Defense-related protein containing SCP domain
gi|512912813	comp254738_c2_seq13	-1.29577	0.000412093	0.0157951	cellular processes and signaling	Intracellular trafficking, secretion, and vesicular transport	Vesicle coat protein clathrin, light chain
gi|357616048	comp241766_c0_seq2	-1.29206	0.000372526	0.0148469	no main role	no subrole	no description
gi|357606660	comp241673_c1_seq3	-1.29012	0.000854354	0.0252029	cellular processes and signaling	Extracellular structures	Collagens (type XV)
gi|512885458	comp254535_c0_seq2	-1.28036	1.38738e-06	0.000308925	cellular processes and signaling	Posttranslational modification, protein turnover, chaperones	AAA+-type ATPase
gi|357623313	comp236574_c0_seq3	-1.27487	3.72405e-06	0.000666748	metabolism	Lipid transport and metabolism	Microsomal triglyceride transfer protein
gi|512922777	comp248702_c0_seq19	-1.27073	0.00208329	0.0430405	cellular processes and signaling	Cytoskeleton	Myosin class V heavy chain
gi|389608949	comp239672_c0_seq1	-1.27023	0.000888628	0.0256677	poorly characterized	General function prediction only	Sulfotransferase
gi|357617562	comp250285_c1_seq12	-1.26434	0.00081805	0.0244872	information storage and processing	RNA processing and modification	Heterogeneous nuclear ribonucleoprotein R (RRM superfamily)
gi|389609331	comp244325_c0_seq1	-1.26307	1.03795e-11	5.36804e-08	cellular processes and signaling	Posttranslational modification, protein turnover, chaperones	Molecular chaperone (DnaJ superfamily)
gi|530443850	comp242292_c1_seq8	-1.26085	0.00217719	0.0441447	cellular processes and signaling	Signal transduction mechanisms	Low-density lipoprotein receptors containing Ca2+-binding EGF-like domains
gi|568248028	comp254843_c0_seq60	-1.25806	0.00151469	0.0355387	cellular processes and signaling	Cytoskeleton	Myosin class II heavy chain
gi|357624437	comp248600_c4_seq26	-1.25358	0.00230936	0.0459013	information storage and processing	Transcription	Transcription factor MEIS1 and related HOX domain proteins
gi|357617480	comp255518_c0_seq1	-1.25142	0.000891401	0.0256677	poorly characterized	Function unknown	Uncharacterized conserved protein
gi|512922127	comp247876_c1_seq12	-1.24709	7.71946e-05	0.00531569	metabolism	Amino acid transport and metabolism	Ornithine aminotransferase
gi|512905490	comp251440_c0_seq10	-1.2435	0.00043676	0.0164492	information storage and processing	Translation, ribosomal structure and biogenesis	WD40 repeat nucleolar protein Bop1, involved in ribosome biogenesis
gi|357617938	comp255105_c1_seq1	-1.24313	2.21799e-05	0.00223093	no main role	no subrole	no description
gi|357622646	comp219124_c0_seq1	-1.24284	0.000408082	0.0157253	cellular processes and signaling	Intracellular trafficking, secretion, and vesicular transport	Stoned B synaptic vesicle biogenesis protein
gi|512929337	comp245571_c0_seq3	-1.23616	0.000316219	0.0130728	metabolism	Carbohydrate transport and metabolism	Permease of the major facilitator superfamily
gi|512896148	comp253693_c0_seq11	-1.2323	0.00256646	0.0481729	no main role	no subrole	no description
gi|389615384	comp256186_c0_seq15	-1.22875	0.00143208	0.0343271	metabolism	Amino acid transport and metabolism	Trypsin
gi|531996938	comp250487_c1_seq12	-1.2281	5.01647e-06	0.000810822	cellular processes and signaling	Cytoskeleton	Myosin class II heavy chain
gi|357628431	comp246616_c0_seq8	-1.22518	0.00257736	0.048251	metabolism	Coenzyme transport and metabolism	Coproporphyrinogen III oxidase CPO/HEM13
gi|357630901	comp244065_c0_seq6	-1.2237	0.000715349	0.0227618	poorly characterized	General function prediction only	WD40 repeat-containing protein
gi|121543953	comp237965_c0_seq7	-1.2218	0.00196189	0.0414464	cellular processes and signaling	Intracellular trafficking, secretion, and vesicular transport	GTPase Ran/TC4/GSP1 (nuclear protein transport pathway), small G protein superfamily
gi|357625018	comp240908_c0_seq2	-1.21316	3.18218e-08	1.64589e-05	no main role	no subrole	no description
gi|512932603	comp253047_c0_seq6	-1.19288	5.43125e-06	0.000848775	cellular processes and signaling	Cell cycle control, cell division, chromosome partitioning	Predicted ATPase, nucleotide-binding
gi|357614393	comp219572_c0_seq2	-1.19103	0.00193224	0.041181	no main role	no subrole	no description
gi|357631812	comp224988_c0_seq1	-1.18975	0.00217926	0.0441447	metabolism	Lipid transport and metabolism	Fatty acid-binding protein FABP
gi|357617150	comp251450_c0_seq2	-1.17882	0.0013838	0.0335499	metabolism	Lipid transport and metabolism	15-hydroxyprostaglandin dehydrogenase and related dehydrogenases
gi|512923062	comp249863_c1_seq24	-1.17746	5.63733e-05	0.00434467	metabolism	Carbohydrate transport and metabolism	Monocarboxylate transporter
gi|357622848	comp226314_c0_seq1	-1.17713	1.06675e-08	7.09388e-06	cellular processes and signaling	Cell cycle control, cell division, chromosome partitioning	Cell growth-regulating nucleolar protein
gi|512936293	comp248602_c0_seq5	-1.17405	3.17083e-05	0.00290556	poorly characterized	General function prediction only	Major histocompatibility complex protein BAT4, contains G-patch and ankyrin domains
gi|357630398	comp232374_c2_seq1	-1.17265	0.000153284	0.00845421	no main role	no subrole	no description
gi|357618935	comp211224_c0_seq1	-1.1698	0.00150378	0.0354135	information storage and processing	Transcription	Transcriptional coactivator
gi|512926085	comp251252_c1_seq6	-1.16906	0.00183588	0.0402281	no main role	no subrole	no description
gi|389608647	comp240782_c0_seq1	-1.16761	2.6199e-06	0.000515855	no main role	no subrole	no description
gi|512901797	comp182354_c0_seq1	-1.16744	0.00162947	0.0372547	cellular processes and signaling	Cytoskeleton	Cytoskeletal regulator Flightless-I (contains leucine-rich and gelsolin repeats)
gi|357625356	comp250732_c0_seq17	-1.16314	0.00224423	0.0450296	cellular processes and signaling	Cell cycle control, cell division, chromosome partitioning	Cdc2-related protein kinase
gi|208972525	comp252639_c0_seq4	-1.15451	0.00166069	0.0377086	no main role	no subrole	no description
gi|512887792	comp229428_c0_seq1	-1.15421	1.92889e-07	7.24588e-05	poorly characterized	General function prediction only	Arginine-rich protein
gi|357604248	comp253306_c0_seq8	-1.15283	0.00159739	0.0366659	cellular processes and signaling	Cytoskeleton	Kinesin-like protein
gi|512911331	comp247314_c0_seq4	-1.15142	0.00228395	0.0455129	poorly characterized	General function prediction only	Predicted transporter (major facilitator superfamily)
gi|357614902	comp241504_c0_seq1	-1.15081	0.000886656	0.0256677	cellular processes and signaling	Cell wall/membrane/envelope biogenesis	Mitochondrial inner membrane protein (mitofilin)
gi|512937086	comp254274_c0_seq1	-1.15002	4.46402e-07	0.000137973	no main role	no subrole	no description
gi|357605524	comp238952_c0_seq2	-1.14797	6.06634e-05	0.00455668	cellular processes and signaling	Posttranslational modification, protein turnover, chaperones	Transferrin receptor and related proteins containing the protease-associated (PA) domain
gi|389608537	comp229750_c0_seq1	-1.14516	9.25169e-11	2.15333e-07	cellular processes and signaling	Intracellular trafficking, secretion, and vesicular transport	Translocon-associated complex TRAP, gamma subunit
gi|357627556	comp253791_c1_seq3	-1.14321	0.000138457	0.00788014	cellular processes and signaling	Signal transduction mechanisms	Low-density lipoprotein receptors containing Ca2+-binding EGF-like domains
gi|389608875	comp256377_c0_seq4	-1.13823	0.00100618	0.0275193	metabolism	Amino acid transport and metabolism	Amino acid transporters
gi|512930154	comp240701_c1_seq1	-1.13616	0.000766853	0.0236749	metabolism	Secondary metabolites biosynthesis, transport and catabolism	Transporter, ABC superfamily (Breast cancer resistance protein)
gi|512899338	comp236231_c0_seq3	-1.13363	0.00136328	0.0331908	poorly characterized	General function prediction only	Predicted ATP-dependent protease PIL, contains LON domain
gi|389608441	comp256114_c0_seq3	-1.12027	5.32374e-06	0.000848698	cellular processes and signaling	Posttranslational modification, protein turnover, chaperones	Molecular chaperones GRP78/BiP/KAR2, HSP70 superfamily
gi|357620365	comp84012_c0_seq1	-1.11512	1.69743e-07	6.81166e-05	information storage and processing	RNA processing and modification	Nucleolar protein NOP52/RRP1
gi|357627528	comp255592_c0_seq10	-1.10936	0.00198777	0.0417181	information storage and processing	Replication, recombination and repair	ATP-dependent DNA helicase
gi|197209886	comp252715_c0_seq3	-1.10765	0.00130855	0.0325278	cellular processes and signaling	Signal transduction mechanisms	G protein-coupled receptor
gi|357609768	comp247225_c0_seq2	-1.1061	2.20501e-05	0.00223093	cellular processes and signaling	Extracellular structures	Extracellular matrix protein slit, contains leucine-rich and EGF-like repeats
gi|222822584	comp251682_c0_seq10	-1.10402	3.22373e-05	0.00293598	no main role	no subrole	no description
gi|512902405	comp256131_c0_seq1	-1.10052	0.00214042	0.0435536	cellular processes and signaling	Cell cycle control, cell division, chromosome partitioning	Actin binding protein Anillin
gi|389610283	comp249506_c1_seq1	-1.10026	0.00207307	0.042966	no main role	no subrole	no description
gi|357630834	comp255941_c1_seq5	-1.09957	1.93016e-07	7.24588e-05	metabolism	Carbohydrate transport and metabolism	Pyruvate kinase
gi|512928401	comp250890_c0_seq3	-1.09712	3.83052e-06	0.000680421	metabolism	Lipid transport and metabolism	Hydroxyacyl-CoA dehydrogenase/enoyl-CoA hydratase
gi|357625584	comp253975_c0_seq6	-1.08521	2.57113e-05	0.00248747	information storage and processing	RNA processing and modification	Splicing coactivator SRm160/300, subunit SRm300
gi|389611055	comp233058_c0_seq2	-1.08392	2.14189e-05	0.00219614	cellular processes and signaling	Posttranslational modification, protein turnover, chaperones	Peptidyl-prolyl cis-trans isomerase
gi|17826933	comp252894_c0_seq2	-1.08009	0.000257117	0.0115753	cellular processes and signaling	Posttranslational modification, protein turnover, chaperones	Calreticulin
gi|357617184	comp255890_c0_seq5	-1.07826	2.28418e-05	0.00227198	poorly characterized	General function prediction only	Putative RNA binding protein
gi|512923863	comp253091_c0_seq22	-1.07764	1.43584e-05	0.00167249	cellular processes and signaling	Signal transduction mechanisms	Tousled-like protein kinase
gi|357612571	comp249909_c0_seq4	-1.0736	2.71697e-05	0.00254092	information storage and processing	Chromatin structure and dynamics	Phosphatidylserine-specific receptor PtdSerR, contains JmjC domain
gi|512893270	comp249691_c0_seq1	-1.06894	0.000121461	0.00719341	poorly characterized	Function unknown	Uncharacterized conserved protein
gi|383931979	comp244132_c0_seq15	-1.0689	0.000702975	0.0226201	no main role	no subrole	no description
gi|357606732	comp247837_c0_seq2	-1.06611	0.000662727	0.0215734	no main role	no subrole	no description
gi|357627329	comp246401_c1_seq3	-1.06529	3.47561e-07	0.000119531	metabolism	Nucleotide transport and metabolism	Predicted mitochondrial carrier protein
gi|357615946	comp250486_c0_seq6	-1.06255	0.000122944	0.00724436	cellular processes and signaling	Signal transduction mechanisms	Neural adherens junction protein Plakophilin and related Armadillo repeat proteins
gi|389609569	comp245341_c0_seq2	-1.06159	0.000449828	0.0167248	metabolism	Amino acid transport and metabolism	Glycine cleavage system H protein (lipoate-binding)
gi|357618129	comp252498_c0_seq2	-1.05734	4.23617e-05	0.00359842	metabolism	Secondary metabolites biosynthesis, transport and catabolism	Predicted dehydrogenase
gi|568249760	comp242153_c0_seq2	-1.05626	6.62505e-13	8.00444e-09	cellular processes and signaling	Posttranslational modification, protein turnover, chaperones	26S proteasome regulatory complex, ATPase RPT2
gi|357623801	comp239806_c0_seq2	-1.05393	3.56872e-05	0.00314629	information storage and processing	RNA processing and modification	Splicing factor hnRNP-F and related RNA-binding proteins
gi|357608969	comp255139_c0_seq2	-1.05277	0.000579252	0.0197395	no main role	no subrole	no description
gi|389611712	comp251821_c0_seq1	-1.05259	7.46289e-05	0.00519297	cellular processes and signaling	Signal transduction mechanisms	Low-density lipoprotein receptors containing Ca2+-binding EGF-like domains
gi|114053007	comp246740_c0_seq1	-1.04898	3.29748e-06	0.000618942	metabolism	Energy production and conversion	Glyoxylate/hydroxypyruvate reductase (D-isomer-specific 2-hydroxy acid dehydrogenase superfamily)
gi|357617700	comp253324_c0_seq4	-1.04605	0.000100615	0.00639838	cellular processes and signaling	Cell wall/membrane/envelope biogenesis	Ankyrin
gi|357628262	comp245724_c1_seq1	-1.04306	1.89799e-07	7.24588e-05	information storage and processing	RNA processing and modification	Splicing factor SPF30
gi|357611300	comp248856_c0_seq2	-1.04091	5.97159e-05	0.00454211	metabolism	Carbohydrate transport and metabolism	Beta-glucosidase, lactase phlorizinhydrolase, and related proteins
gi|16566713	comp242678_c0_seq2	-1.04072	0.000585469	0.0199222	information storage and processing	Translation, ribosomal structure and biogenesis	40S ribosomal protein S2
gi|357621509	comp255460_c0_seq14	-1.04036	0.00179276	0.0395512	metabolism	Carbohydrate transport and metabolism	Permease of the major facilitator superfamily
gi|357631510	comp235453_c0_seq1	-1.03908	5.23593e-11	1.52333e-07	cellular processes and signaling	Posttranslational modification, protein turnover, chaperones	Serine carboxypeptidases (lysosomal cathepsin A)
gi|512896978	comp249731_c0_seq3	-1.03082	8.02556e-06	0.00109237	no main role	no subrole	no description
gi|357611992	comp250545_c1_seq4	-1.02692	0.000286573	0.0123674	no main role	no subrole	no description
gi|357614609	comp246736_c0_seq3	-1.02557	1.28674e-07	5.5461e-05	information storage and processing	Translation, ribosomal structure and biogenesis	Predicted RNA-binding protein with PUA domain
gi|512928205	comp250139_c0_seq5	-1.01953	0.000405802	0.0156913	information storage and processing	RNA processing and modification	RNA helicase nonsense mRNA reducing factor (pNORF1)
gi|512907269	comp251059_c0_seq3	-1.01596	0.000653035	0.0214545	no main role	no subrole	no description
gi|357618935	comp227678_c0_seq1	-1.01246	0.00177856	0.0393125	information storage and processing	Transcription	Transcriptional coactivator
gi|357622442	comp175081_c0_seq1	-1.00961	6.54151e-05	0.00475793	poorly characterized	Function unknown	Uncharacterized conserved protein
gi|512913660	comp255066_c0_seq9	-1.00619	6.86283e-05	0.00488478	information storage and processing	Translation, ribosomal structure and biogenesis	Translation initiation factor 5B (eIF-5B)
gi|512907757	comp253345_c0_seq4	-1.00508	0.00128252	0.0322362	poorly characterized	General function prediction only	Dipeptidyl peptidase III
gi|512912813	comp254738_c2_seq8	-1.00157	2.5772e-06	0.000515855	cellular processes and signaling	Intracellular trafficking, secretion, and vesicular transport	Vesicle coat protein clathrin, light chain
gi|357615888	comp252941_c0_seq3	-1.00082	0.00105629	0.0284879	information storage and processing	RNA processing and modification	RNA helicase
gi|114053191	comp249792_c0_seq1	-0.99467	0.00212336	0.0434281	information storage and processing	Translation, ribosomal structure and biogenesis	Glycyl-tRNA synthetase and related class II tRNA synthetase
gi|357624096	comp244200_c0_seq1	-0.991464	9.41528e-09	6.44531e-06	metabolism	Carbohydrate transport and metabolism	6-phosphogluconolactonase - like protein
gi|357630519	comp251985_c0_seq2	-0.990084	2.04607e-05	0.002126	information storage and processing	Transcription	Transcription initiation factor IIF, auxiliary subunit
gi|357630902	comp239011_c1_seq2	-0.986675	5.01461e-11	1.52333e-07	metabolism	Energy production and conversion	Electron transfer flavoprotein, beta subunit
gi|357622990	comp254934_c0_seq3	-0.986336	0.000743436	0.0232887	information storage and processing	RNA processing and modification	rRNA adenine N-6-methyltransferase
gi|357617887	comp251190_c0_seq1	-0.985275	9.40529e-05	0.00606394	cellular processes and signaling	Posttranslational modification, protein turnover, chaperones	Hsp90 co-chaperone CNS1 (contains TPR repeats)
gi|512901334	comp255787_c2_seq8	-0.984063	0.000933474	0.0261766	information storage and processing	Transcription	C2H2-type Zn-finger protein
gi|383850220	comp240572_c0_seq1	-0.981344	1.47658e-10	2.45481e-07	metabolism	Energy production and conversion	Cytochrome c oxidase, subunit Vb/COX4
gi|357627297	comp246516_c0_seq7	-0.976786	5.42525e-05	0.00426597	information storage and processing	Chromatin structure and dynamics	Histone acetyltransferase SAGA/ADA, catalytic subunit PCAF/GCN5 and related proteins
gi|512933581	comp245274_c0_seq2	-0.9763	0.000728602	0.0230098	information storage and processing	RNA processing and modification	U4/U6-associated splicing factor PRP4
gi|357605180	comp253946_c0_seq2	-0.975957	0.00114222	0.0301078	metabolism	Amino acid transport and metabolism	Trypsin
gi|512901729	comp237707_c2_seq2	-0.975112	0.00135488	0.03309	no main role	no subrole	no description
gi|289623099	comp251290_c1_seq5	-0.974393	0.00172263	0.0386264	no main role	no subrole	no description
gi|357626722	comp238148_c0_seq1	-0.973957	6.92886e-09	5.56101e-06	information storage and processing	RNA processing and modification	Ribosome biogenesis protein - Nop58p/Nop5p
gi|357616535	comp244355_c0_seq9	-0.97356	9.88553e-06	0.00127825	information storage and processing	RNA processing and modification	rRNA processing protein Rrp5
gi|512901334	comp255503_c1_seq8	-0.972424	0.000347372	0.0140855	information storage and processing	Transcription	C2H2-type Zn-finger protein
gi|389610333	comp242258_c0_seq2	-0.97025	6.06419e-10	7.84134e-07	information storage and processing	RNA processing and modification	RNA-binding protein Sam68 and related KH domain proteins
gi|357625068	comp256233_c2_seq2	-0.968866	4.80955e-05	0.00391034	poorly characterized	General function prediction only	DNA-binding protein of the nucleobindin family
gi|1709799	comp245624_c0_seq2	-0.967702	1.05061e-11	5.36804e-08	cellular processes and signaling	Posttranslational modification, protein turnover, chaperones	26S proteasome regulatory complex, ATPase RPT6
gi|357615332	comp251344_c0_seq12	-0.967259	0.00146955	0.0349518	no main role	no subrole	no description
gi|357631579	comp246178_c0_seq17	-0.963992	3.54668e-05	0.00314629	metabolism	Amino acid transport and metabolism	Trypsin
gi|512931711	comp248044_c0_seq14	-0.962905	0.000382292	0.0150556	no main role	no subrole	no description
gi|219362829	comp251320_c1_seq4	-0.960539	0.000259168	0.0116342	cellular processes and signaling	Intracellular trafficking, secretion, and vesicular transport	Vesicle coat protein clathrin, heavy chain
gi|512907580	comp245156_c0_seq2	-0.95516	1.08073e-09	1.32389e-06	information storage and processing	Translation, ribosomal structure and biogenesis	Pseudouridine synthase
gi|357608391	comp252833_c0_seq1	-0.954563	5.12509e-05	0.00408516	cellular processes and signaling	Intracellular trafficking, secretion, and vesicular transport	Vacuolar assembly/sorting protein VPS9
gi|357617969	comp254083_c1_seq21	-0.954044	0.00183738	0.0402281	poorly characterized	General function prediction only	Zn finger proteins
gi|357604779	comp220626_c0_seq1	-0.95126	3.92343e-09	3.80491e-06	metabolism	Energy production and conversion	Ubiquinol cytochrome c reductase assembly protein CBP3
gi|645007309	comp251827_c0_seq1	-0.949416	2.71832e-05	0.00254092	cellular processes and signaling	Nuclear structure	Nucleolar GTPase/ATPase p130
gi|50898175	comp250667_c0_seq1	-0.949076	0.000349984	0.0141575	information storage and processing	Transcription	Basic region leucine zipper transcription factor
gi|357617805	comp228805_c0_seq1	-0.94871	8.07763e-07	0.000213644	cellular processes and signaling	Posttranslational modification, protein turnover, chaperones	Glutaredoxin-related protein
gi|357609777	comp254696_c1_seq2	-0.946732	0.000149152	0.00830504	no main role	no subrole	no description
gi|357606183	comp217629_c0_seq1	-0.945637	0.0022977	0.0457477	no main role	no subrole	no description
gi|357626239	comp253825_c0_seq6	-0.94338	0.000538403	0.018668	no main role	no subrole	no description
gi|389609473	comp234247_c0_seq6	-0.943047	3.28278e-05	0.0029615	information storage and processing	Transcription	Myotrophin and similar proteins
gi|183979272	comp241628_c0_seq2	-0.941526	1.66643e-08	1.02069e-05	cellular processes and signaling	Posttranslational modification, protein turnover, chaperones	20S proteasome, regulatory subunit alpha type PSMA3/PRE10
gi|284813559	comp248231_c1_seq4	-0.940895	0.00262762	0.0488871	metabolism	Amino acid transport and metabolism	Gamma-glutamyltransferase
gi|357617084	comp245257_c0_seq1	-0.940009	0.00139128	0.0336961	poorly characterized	General function prediction only	2-Oxoglutarate- and iron-dependent dioxygenase-related proteins
gi|357624746	comp230183_c0_seq3	-0.939414	0.000704514	0.0226201	cellular processes and signaling	Posttranslational modification, protein turnover, chaperones	Predicted E3 ubiquitin ligase
gi|512917141	comp256167_c0_seq5	-0.937118	7.2367e-06	0.00102081	information storage and processing	Chromatin structure and dynamics	Histone H3 (Lys9) methyltransferase SUV39H1/Clr4, required for transcriptional silencing
gi|668457158	comp256412_c0_seq14	-0.935124	0.000484045	0.017494	no main role	no subrole	no description
gi|357631353	comp244223_c1_seq13	-0.934585	0.00137487	0.033403	metabolism	Carbohydrate transport and metabolism	Dimeric dihydrodiol dehydrogenase
gi|357614324	comp239339_c0_seq1	-0.933513	4.84437e-07	0.000145948	cellular processes and signaling	Intracellular trafficking, secretion, and vesicular transport	Translocon-associated complex TRAP, delta subunit
gi|512916817	comp255793_c0_seq13	-0.929077	0.000759345	0.0235044	poorly characterized	General function prediction only	Predicted carbohydrate kinase, contains PfkB domain
gi|114052665	comp236805_c0_seq2	-0.928454	0.000872457	0.0254467	cellular processes and signaling	Cell wall/membrane/envelope biogenesis	Peroxisomal membrane anchor protein (peroxin)
gi|512929837	comp254004_c2_seq19	-0.927542	0.00255304	0.0480698	metabolism	Energy production and conversion	Succinyl-CoA:alpha-ketoacid-CoA transferase
gi|357604618	comp240887_c0_seq1	-0.927471	0.00200294	0.0418477	information storage and processing	Replication, recombination and repair	DNA repair protein RAD18 (SMC family protein)
gi|512898814	comp255537_c0_seq1	-0.926517	0.000778919	0.0237606	cellular processes and signaling	Signal transduction mechanisms	G protein-coupled receptors
gi|512928896	comp247982_c0_seq1	-0.925175	0.000535382	0.0186263	information storage and processing	Chromatin structure and dynamics	Predicted histone tail methylase containing SET domain
gi|512896887	comp252046_c0_seq4	-0.919254	0.00109327	0.0292747	cellular processes and signaling	Extracellular structures	Extracellular matrix glycoprotein Laminin subunit beta
gi|357612430	comp209876_c0_seq2	-0.918166	0.00010853	0.00671849	cellular processes and signaling	Cytoskeleton	Actin-related protein Arp2/3 complex, subunit ARPC5
gi|357603433	comp249545_c0_seq4	-0.917461	0.000504173	0.0178468	metabolism	Nucleotide transport and metabolism	Adenylosuccinate lyase
gi|512886985	comp248195_c1_seq1	-0.917344	0.000897564	0.0257309	poorly characterized	General function prediction only	Acetyltransferase (GNAT) domain-containing protein
gi|357605995	comp238830_c0_seq5	-0.916286	0.000455045	0.0168447	metabolism	Inorganic ion transport and metabolism	Voltage-gated K+ channel KCNB/KCNC
gi|389608571	comp249707_c0_seq1	-0.914524	5.29977e-06	0.000848698	cellular processes and signaling	Intracellular trafficking, secretion, and vesicular transport	Translocon-associated complex TRAP, alpha subunit
gi|357627052	comp218896_c0_seq1	-0.912968	2.22756e-05	0.00223093	poorly characterized	General function prediction only	Large RNA-binding protein (RRM superfamily)
gi|512923836	comp251377_c1_seq1	-0.911679	0.00197588	0.0415811	information storage and processing	Transcription	C2H2-type Zn-finger protein
gi|357602109	comp246881_c1_seq2	-0.908757	0.000117025	0.00698399	no main role	no subrole	no description
gi|357614866	comp235822_c0_seq2	-0.90831	0.00205745	0.0427564	no main role	no subrole	no description
gi|357612388	comp241503_c0_seq2	-0.906268	0.000509047	0.0179516	cellular processes and signaling	Cytoskeleton	Microtubule-binding protein MIP-T3
gi|512932433	comp250127_c3_seq15	-0.905821	5.58091e-06	0.000854577	poorly characterized	General function prediction only	Glyoxylase
gi|357609978	comp243208_c0_seq1	-0.905351	7.47431e-05	0.00519297	poorly characterized	General function prediction only	ATPase of the AAA+ superfamily
gi|357604314	comp229604_c0_seq2	-0.904205	6.87815e-13	8.00444e-09	cellular processes and signaling	Posttranslational modification, protein turnover, chaperones	20S proteasome, regulatory subunit beta type PSMB7/PSMB10/PUP1
gi|357618049	comp215449_c0_seq1	-0.903046	4.51563e-06	0.000750723	poorly characterized	Function unknown	Spliceosome-associated coiled-coil protein
gi|512928119	comp249881_c0_seq1	-0.898009	0.00210903	0.043249	metabolism	Lipid transport and metabolism	Enoyl-CoA hydratase/isomerase
gi|512905162	comp243498_c0_seq1	-0.897411	4.10872e-08	1.9923e-05	cellular processes and signaling	Cell cycle control, cell division, chromosome partitioning	Protein required for actin cytoskeleton organization and cell cycle progression
gi|357630001	comp248712_c1_seq20	-0.89624	0.00250113	0.0474826	metabolism	Carbohydrate transport and metabolism	Permease of the major facilitator superfamily
gi|389611437	comp245595_c0_seq6	-0.8921	9.77433e-05	0.00624993	metabolism	Carbohydrate transport and metabolism	Phosphoglycerate mutase
gi|357623398	comp239697_c0_seq1	-0.890082	0.000651196	0.0214545	information storage and processing	RNA processing and modification	Nucleolar protein-like/EBNA1-binding protein
gi|357611474	comp247837_c0_seq3	-0.888921	0.000369974	0.0147958	no main role	no subrole	no description
gi|357622021	comp255057_c0_seq3	-0.888202	0.000274875	0.012094	information storage and processing	Chromatin structure and dynamics	Structural maintenance of chromosome protein SMC5/Spr18, SMC superfamily
gi|378404928	comp254381_c1_seq1	-0.885096	0.000245388	0.0113773	poorly characterized	General function prediction only	Protein kinase PITSLRE and related kinases
gi|5678609	comp248991_c0_seq1	-0.884183	0.000115599	0.00693447	metabolism	Coenzyme transport and metabolism	Polyprenyl synthetase
gi|357627354	comp247467_c0_seq4	-0.880755	6.05565e-05	0.00455668	metabolism	Energy production and conversion	Cytochrome c
gi|389608465	comp247686_c0_seq2	-0.880493	3.94116e-05	0.00339565	cellular processes and signaling	Posttranslational modification, protein turnover, chaperones	Gamma-interferon inducible lysosomal thiol reductase
gi|357616535	comp244355_c0_seq5	-0.878433	8.33337e-07	0.000217494	information storage and processing	RNA processing and modification	rRNA processing protein Rrp5
gi|357631661	comp250971_c0_seq9	-0.87842	7.85284e-05	0.00535997	information storage and processing	Chromatin structure and dynamics	Histone deacetylase complex, catalytic component RPD3
gi|389612711	comp253008_c0_seq4	-0.876969	0.00120379	0.0310968	poorly characterized	Function unknown	SPRT-like metalloprotease
gi|512934030	comp247520_c1_seq1	-0.874934	0.000293425	0.0124426	poorly characterized	General function prediction only	FYVE finger-containing proteins
gi|645007309	comp251827_c1_seq2	-0.872618	4.58247e-05	0.00380918	cellular processes and signaling	Nuclear structure	Nucleolar GTPase/ATPase p130
gi|357620365	comp243391_c0_seq1	-0.86943	1.31942e-05	0.00156681	information storage and processing	RNA processing and modification	Nucleolar protein NOP52/RRP1
gi|357606259	comp224106_c0_seq1	-0.868546	0.000916186	0.0260052	information storage and processing	Replication, recombination and repair	DNA mismatch repair protein - MLH2/PMS1/Pms2 family
gi|512920859	comp228278_c0_seq1	-0.865024	0.000194622	0.00995569	no main role	no subrole	no description
gi|114051918	comp244226_c0_seq4	-0.861961	7.90174e-07	0.000211394	metabolism	Coenzyme transport and metabolism	Protein involved in ubiquinone biosynthesis
gi|133754344	comp246402_c0_seq1	-0.861549	0.0002468	0.0113914	information storage and processing	Replication, recombination and repair	Deoxyribodipyrimidine photolyase/cryptochrome
gi|357624746	comp230183_c0_seq1	-0.860972	1.28278e-05	0.001539	cellular processes and signaling	Posttranslational modification, protein turnover, chaperones	Predicted E3 ubiquitin ligase
gi|389609569	comp245341_c0_seq1	-0.860917	1.65595e-07	6.76181e-05	metabolism	Amino acid transport and metabolism	Glycine cleavage system H protein (lipoate-binding)
gi|357629435	comp255464_c0_seq1	-0.860108	0.000672151	0.0218191	poorly characterized	General function prediction only	Ankyrin repeat protein
gi|357612145	comp237244_c1_seq3	-0.85974	0.000249608	0.0113914	cellular processes and signaling	Posttranslational modification, protein turnover, chaperones	Peptidyl-prolyl cis-trans isomerase
gi|512909144	comp237456_c0_seq2	-0.857045	0.000387244	0.0151992	poorly characterized	Function unknown	Uncharacterized conserved protein
gi|512913466	comp237701_c0_seq1	-0.854944	0.000114767	0.00690235	poorly characterized	Function unknown	Uncharacterized conserved protein
gi|357619187	comp253920_c0_seq9	-0.854777	0.00194582	0.0412843	metabolism	Energy production and conversion	Aldehyde dehydrogenase
gi|512902208	comp244735_c0_seq2	-0.853486	0.00030693	0.0128255	information storage and processing	Chromatin structure and dynamics	Chromatin-associated protein Dek and related proteins, contains SAP DNA binding domain
gi|357627453	comp252408_c0_seq2	-0.853392	7.095e-06	0.00101311	information storage and processing	RNA processing and modification	RNA Helicase
gi|261335969	comp240717_c0_seq1	-0.852799	0.000116084	0.00694563	poorly characterized	General function prediction only	ATP-dependent DNA helicase
gi|357609022	comp254952_c0_seq8	-0.85055	0.00241893	0.0468568	cellular processes and signaling	Signal transduction mechanisms	Ca2+/calmodulin-dependent protein kinase, EF-Hand protein superfamily
gi|357616537	comp247773_c2_seq19	-0.846104	0.000194491	0.00995569	poorly characterized	Function unknown	Uncharacterized conserved protein
gi|357631644	comp247558_c0_seq4	-0.843716	0.000775946	0.023701	poorly characterized	Function unknown	NIPSNAP1 protein
gi|357616535	comp244355_c0_seq1	-0.842634	0.000401461	0.0155733	information storage and processing	RNA processing and modification	rRNA processing protein Rrp5
gi|357610187	comp249867_c0_seq1	-0.842556	0.00241355	0.0468568	information storage and processing	Translation, ribosomal structure and biogenesis	Translation initiation factor 2B, gamma subunit (eIF-2Bgamma/GCD1)
gi|668457158	comp247617_c0_seq1	-0.842111	0.00253437	0.0479453	no main role	no subrole	no description
gi|357622459	comp238783_c2_seq4	-0.839282	0.00254235	0.0479913	cellular processes and signaling	Cytoskeleton	Microtubule-associated anchor protein involved in autophagy and membrane trafficking
gi|357609599	comp246291_c0_seq1	-0.838805	4.4361e-10	6.88335e-07	cellular processes and signaling	Posttranslational modification, protein turnover, chaperones	26S proteasome regulatory complex, subunit RPN11
gi|357628023	comp255844_c0_seq2	-0.838393	0.000122432	0.00723249	metabolism	Amino acid transport and metabolism	Enolase-phosphatase E-1
gi|357611300	comp256456_c0_seq7	-0.837646	0.000235913	0.0111082	metabolism	Carbohydrate transport and metabolism	Beta-glucosidase, lactase phlorizinhydrolase, and related proteins
gi|357621674	comp231884_c0_seq5	-0.836144	0.000304412	0.0127661	information storage and processing	Transcription	Homeobox transcription factor SIP1
gi|357625853	comp249389_c0_seq2	-0.835071	1.836e-05	0.00198757	cellular processes and signaling	Cell cycle control, cell division, chromosome partitioning	Anaphase-promoting complex (APC), Cdc23 subunit
gi|387966747	comp231248_c0_seq1	-0.830914	0.00249422	0.0474826	cellular processes and signaling	Posttranslational modification, protein turnover, chaperones	Alpha crystallins
gi|357615408	comp251229_c0_seq5	-0.830613	0.00154762	0.0359725	poorly characterized	General function prediction only	Predicted hydrolases or acyltransferases (alpha/beta hydrolase superfamily)
gi|357631708	comp252298_c0_seq6	-0.829807	0.00214306	0.0435631	cellular processes and signaling	Posttranslational modification, protein turnover, chaperones	Ubiquitin-protein ligase
gi|357611300	comp253480_c0_seq1	-0.829793	0.00055729	0.0190469	metabolism	Carbohydrate transport and metabolism	Beta-glucosidase, lactase phlorizinhydrolase, and related proteins
gi|357609440	comp250453_c0_seq1	-0.828512	5.11638e-05	0.00408516	poorly characterized	General function prediction only	C2HC-type Zn-finger protein
gi|357610311	comp250733_c0_seq3	-0.827978	0.000926086	0.0261766	metabolism	Amino acid transport and metabolism	Trypsin
gi|357626498	comp256251_c1_seq3	-0.827154	0.00104466	0.0283715	cellular processes and signaling	Posttranslational modification, protein turnover, chaperones	AAA+-type ATPase containing the bromodomain
gi|357620797	comp251275_c0_seq1	-0.823727	7.8495e-07	0.000211394	poorly characterized	General function prediction only	GTPase
gi|160333386	comp254963_c1_seq22	-0.819993	0.00166226	0.0377086	cellular processes and signaling	Signal transduction mechanisms	Regulatory protein MLP and related LIM proteins
gi|409898429	comp247497_c0_seq2	-0.81677	0.0012746	0.0320718	cellular processes and signaling	Defense mechanisms	Serpin
gi|389608713	comp249486_c0_seq5	-0.815647	0.00233929	0.0460635	information storage and processing	Transcription	Cellular repressor of transcription
gi|357616785	comp234614_c0_seq2	-0.814384	0.00227128	0.0453769	no main role	no subrole	no description
gi|557752290	comp252036_c0_seq3	-0.813793	1.86402e-05	0.00199677	metabolism	Carbohydrate transport and metabolism	3-phosphoglycerate kinase
gi|357622825	comp249254_c0_seq4	-0.812804	0.00196414	0.0414464	information storage and processing	Replication, recombination and repair	Predicted 3'-5' exonuclease
gi|357622349	comp252947_c2_seq8	-0.811002	0.000253385	0.0114851	information storage and processing	Transcription	Positive cofactor 2 (PC2), subunit of a multiprotein coactivator of RNA polymerase II
gi|512916665	comp246779_c0_seq2	-0.809974	0.000134928	0.00775417	information storage and processing	RNA processing and modification	RNA-binding protein musashi/mRNA cleavage and polyadenylation factor I complex, subunit HRP1
gi|512928055	comp237599_c1_seq1	-0.809431	2.57479e-06	0.000515855	metabolism	Carbohydrate transport and metabolism	Branching enzyme
gi|512910894	comp252934_c1_seq1	-0.807292	0.000131802	0.00764495	information storage and processing	Replication, recombination and repair	5'-3' exonuclease
gi|357604267	comp246888_c0_seq1	-0.806941	0.00144001	0.0344462	information storage and processing	Transcription	Predicted bromodomain transcription factor
gi|357627342	comp241938_c0_seq2	-0.805929	4.40902e-09	4.1048e-06	cellular processes and signaling	Posttranslational modification, protein turnover, chaperones	26S proteasome regulatory complex, subunit RPN12/PSMD8
gi|357607561	comp255351_c0_seq1	-0.805104	9.82495e-08	4.39761e-05	information storage and processing	Translation, ribosomal structure and biogenesis	CAATT-binding transcription factor/60S ribosomal subunit biogenesis protein
gi|357616535	comp244355_c0_seq7	-0.804957	0.00119447	0.0309936	information storage and processing	RNA processing and modification	rRNA processing protein Rrp5
gi|512897705	comp248520_c0_seq1	-0.802856	3.83682e-05	0.00334465	information storage and processing	Transcription	C2H2-type Zn-finger protein
gi|379698892	comp256117_c0_seq3	-0.799881	0.000177483	0.00940981	information storage and processing	Replication, recombination and repair	DNA damage-responsive repressor GIS1/RPH1, jumonji superfamily
gi|357629819	comp233849_c0_seq1	-0.796436	1.45008e-10	2.45481e-07	cellular processes and signaling	Posttranslational modification, protein turnover, chaperones	26S proteasome regulatory complex, subunit RPN10/PSMD4
gi|646696609	comp254189_c0_seq1	-0.796128	4.50523e-07	0.000137973	information storage and processing	Transcription	Transcription factor NF-X1, contains NFX-type Zn2+-binding and R3H domains
gi|512894586	comp248497_c0_seq1	-0.794233	0.000768604	0.0236749	metabolism	Amino acid transport and metabolism	Trypsin
gi|357613355	comp211574_c0_seq1	-0.79402	0.000223579	0.0108472	information storage and processing	RNA processing and modification	Small Nuclear ribonucleoprotein splicing factor
gi|357626610	comp236101_c1_seq3	-0.792053	0.0018754	0.0406024	cellular processes and signaling	Signal transduction mechanisms	Casein kinase (serine/threonine/tyrosine protein kinase)
gi|357606221	comp210538_c0_seq1	-0.790528	7.32647e-07	0.00020545	information storage and processing	Translation, ribosomal structure and biogenesis	Putative mitochondrial ribosomal protein mRpS25
gi|357622036	comp254357_c0_seq2	-0.79032	4.55036e-06	0.000751132	no main role	no subrole	no description
gi|512935353	comp254700_c0_seq2	-0.789501	0.000523254	0.0183557	no main role	no subrole	no description
gi|357617710	comp255928_c0_seq5	-0.78792	0.00193773	0.0412145	information storage and processing	Replication, recombination and repair	DNA polymerase zeta, catalytic subunit
gi|512905210	comp250249_c0_seq4	-0.786914	0.000306225	0.012819	metabolism	Secondary metabolites biosynthesis, transport and catabolism	Diacetyl reductase/L-xylulose reductase
gi|87248535	comp246808_c0_seq1	-0.786606	0.000108242	0.00671849	cellular processes and signaling	Defense mechanisms	Complement component 1, Q subcomponent binding protein/mRNA splicing factor SF2, subunit P32
gi|357629685	comp210093_c0_seq1	-0.786594	4.31426e-06	0.000732952	information storage and processing	Translation, ribosomal structure and biogenesis	Ribosome recycling factor
gi|512933058	comp254367_c0_seq12	-0.786076	0.000467698	0.0170889	cellular processes and signaling	Intracellular trafficking, secretion, and vesicular transport	Staufen and related double-stranded-RNA-binding proteins
gi|357628107	comp244708_c0_seq1	-0.785962	9.46727e-07	0.000239512	cellular processes and signaling	Cell cycle control, cell division, chromosome partitioning	Mitotic checkpoint protein PRCC
gi|357625365	comp134668_c0_seq1	-0.781035	5.32816e-09	4.59307e-06	information storage and processing	Transcription	Transcription factor MBF1
gi|357631684	comp233780_c0_seq2	-0.781034	1.57109e-05	0.00178377	metabolism	Energy production and conversion	NADH:ubiquinone oxidoreductase, NDUFA7/B14.5A subunit
gi|357616754	comp253832_c1_seq17	-0.780573	0.00267096	0.0492061	cellular processes and signaling	Cytoskeleton	Actin-binding protein SLA2/Huntingtin-interacting protein Hip1
gi|357627187	comp244859_c1_seq2	-0.780465	0.00026916	0.0119555	poorly characterized	Function unknown	Uncharacterized conserved protein
gi|312598083	comp243049_c0_seq2	-0.779287	3.98588e-07	0.000131211	cellular processes and signaling	Posttranslational modification, protein turnover, chaperones	Prohibitin-like protein
gi|512908850	comp253140_c0_seq2	-0.778894	0.00198026	0.0416356	poorly characterized	General function prediction only	Aldo/keto reductase family proteins
gi|512894114	comp137767_c0_seq1	-0.778231	2.59977e-05	0.0025004	information storage and processing	RNA processing and modification	Nuclear-export-signal (NES)-containing protein/polyadenylated-RNA export factor
gi|357608070	comp171982_c0_seq2	-0.776901	4.35236e-07	0.000136893	information storage and processing	Transcription	Nucleosome-binding factor SPN, POB3 subunit
gi|357622955	comp255782_c1_seq7	-0.776164	2.61838e-06	0.000515855	metabolism	Nucleotide transport and metabolism	Xanthine dehydrogenase
gi|217426000	comp250892_c0_seq6	-0.772233	1.76851e-08	1.03268e-05	metabolism	Energy production and conversion	F0F1-type ATP synthase, alpha subunit
gi|157129785	comp243118_c0_seq1	-0.771991	0.00125051	0.0316641	cellular processes and signaling	Posttranslational modification, protein turnover, chaperones	Mitochondrial chaperonin, Cpn60/Hsp60p
gi|389609595	comp236009_c0_seq2	-0.770794	3.23442e-05	0.00293598	cellular processes and signaling	Posttranslational modification, protein turnover, chaperones	26S proteasome regulatory complex, subunit PSMD10
gi|357606306	comp252967_c0_seq1	-0.769167	0.00194101	0.0412199	information storage and processing	Transcription	Transcription regulator XNP/ATRX, DEAD-box superfamily
gi|357620082	comp253633_c0_seq10	-0.764786	0.0023857	0.0465441	poorly characterized	General function prediction only	Synaptic vesicle transporter SV2 (major facilitator superfamily)
gi|357610236	comp254165_c0_seq6	-0.764127	0.00217786	0.0441447	metabolism	Lipid transport and metabolism	Mevalonate pyrophosphate decarboxylase
gi|512907862	comp113112_c0_seq2	-0.763248	0.000274619	0.012094	metabolism	Energy production and conversion	Putative cytochrome C oxidase assembly protein
gi|357612667	comp240556_c0_seq5	-0.762908	1.11427e-06	0.000275899	metabolism	Secondary metabolites biosynthesis, transport and catabolism	Predicted dehydrogenase
gi|512893156	comp254470_c0_seq2	-0.762356	0.00022852	0.0109265	poorly characterized	Function unknown	Uncharacterized conserved protein
gi|357622830	comp252269_c0_seq7	-0.761983	0.00042214	0.0160544	metabolism	Coenzyme transport and metabolism	Porphobilinogen deaminase
gi|357603657	comp140742_c0_seq1	-0.760584	6.56994e-05	0.00476372	information storage and processing	Translation, ribosomal structure and biogenesis	Translation initiation factor 1A (eIF-1A)
gi|512935502	comp247525_c1_seq7	-0.758451	0.000592045	0.0200872	cellular processes and signaling	Posttranslational modification, protein turnover, chaperones	E3 ubiquitin ligase, Cullin 2 component
gi|357616944	comp256063_c0_seq3	-0.758062	2.6711e-05	0.00252723	no main role	no subrole	no description
gi|512914012	comp250856_c0_seq7	-0.755883	0.000884083	0.0256677	information storage and processing	Translation, ribosomal structure and biogenesis	Histidyl-tRNA synthetase
gi|389608773	comp248264_c1_seq6	-0.75532	3.03823e-05	0.00281732	metabolism	Carbohydrate transport and metabolism	Enolase
gi|512885313	comp233703_c0_seq2	-0.752804	6.66546e-05	0.00479673	information storage and processing	Translation, ribosomal structure and biogenesis	Mitochondrial/chloroplast ribosomal L21 protein
gi|357615613	comp256036_c0_seq1	-0.752634	0.00267436	0.0492061	cellular processes and signaling	Cytoskeleton	WASP-interacting protein VRP1/WIP, contains WH2 domain
gi|357601979	comp254198_c0_seq11	-0.752202	0.000557152	0.0190469	metabolism	Lipid transport and metabolism	Bifunctional leukotriene A4 hydrolase/aminopeptidase LTA4H
gi|357602875	comp254949_c0_seq1	-0.751392	0.000470867	0.0171509	cellular processes and signaling	Cytoskeleton	Actin-binding protein SLA2/Huntingtin-interacting protein Hip1
gi|357620020	comp252558_c0_seq2	-0.750989	3.36168e-08	1.70094e-05	poorly characterized	General function prediction only	Zn finger proteins
gi|379698964	comp230404_c0_seq1	-0.750543	9.17225e-05	0.00596324	information storage and processing	Translation, ribosomal structure and biogenesis	Protein required for 18S rRNA maturation and 40S ribosome biogenesis
gi|357627553	comp237134_c0_seq1	-0.749652	8.27274e-05	0.00554893	poorly characterized	General function prediction only	Oxidoreductase
gi|512890854	comp244900_c0_seq2	-0.748686	2.96562e-08	1.57779e-05	metabolism	Lipid transport and metabolism	Enoyl-CoA hydratase
gi|264666265	comp239407_c0_seq2	-0.745867	1.25659e-05	0.0015154	metabolism	Inorganic ion transport and metabolism	Manganese superoxide dismutase
gi|512913313	comp245805_c2_seq2	-0.744878	0.0001919	0.00988156	information storage and processing	Transcription	Glucosyltransferase - Alg8p
gi|357631644	comp247558_c0_seq2	-0.743904	0.0012449	0.0315976	poorly characterized	Function unknown	NIPSNAP1 protein
gi|512924772	comp250161_c0_seq1	-0.74304	0.000233349	0.0110833	information storage and processing	RNA processing and modification	ATP-dependent RNA helicase pitchoune
gi|357608560	comp236873_c0_seq1	-0.742765	0.00151764	0.0355669	metabolism	Inorganic ion transport and metabolism	Fe2+/Zn2+ regulated transporter
gi|357622835	comp239514_c0_seq8	-0.742418	5.94262e-05	0.0045349	no main role	no subrole	no description
gi|357623762	comp242235_c0_seq1	-0.741981	0.00270142	0.0493917	poorly characterized	Function unknown	Uncharacterized conserved protein
gi|357604396	comp236289_c1_seq1	-0.741951	2.70721e-05	0.00254092	poorly characterized	Function unknown	Uncharacterized conserved protein
gi|5020383	comp246065_c0_seq3	-0.741155	7.64689e-05	0.00528135	no main role	no subrole	no description
gi|512923671	comp245087_c0_seq1	-0.741021	1.15471e-06	0.000279328	information storage and processing	Translation, ribosomal structure and biogenesis	Predicted RNA methylase
gi|357627465	comp253462_c1_seq24	-0.740838	0.000373737	0.0148696	metabolism	Coenzyme transport and metabolism	Coproporphyrinogen III oxidase CPO/HEM13
gi|380021797	comp245124_c0_seq2	-0.740678	6.48727e-09	5.39255e-06	metabolism	Energy production and conversion	Ubiquinol cytochrome c reductase, subunit QCR2
gi|512936098	comp253266_c2_seq20	-0.739888	2.19398e-05	0.00223093	information storage and processing	RNA processing and modification	Splicing factor, arginine/serine-rich
gi|357610726	comp252814_c0_seq2	-0.737744	2.03925e-05	0.002126	information storage and processing	Translation, ribosomal structure and biogenesis	tRNA-dihydrouridine synthase
gi|389612238	comp233728_c0_seq2	-0.737692	7.1604e-06	0.00101621	cellular processes and signaling	Cell motility	Dynein light chain
gi|512934665	comp254199_c0_seq8	-0.737169	0.000412606	0.0157951	information storage and processing	RNA processing and modification	RNA-binding protein musashi/mRNA cleavage and polyadenylation factor I complex, subunit HRP1
gi|392464496	comp224256_c0_seq1	-0.737108	0.000286071	0.0123674	metabolism	Inorganic ion transport and metabolism	Putative zinc transporter
gi|357622901	comp240242_c0_seq1	-0.731329	2.23333e-05	0.00223093	information storage and processing	Transcription	Transcription initiation factor IIF, small subunit (RAP30)
gi|357619388	comp238476_c0_seq1	-0.728633	0.000897678	0.0257309	poorly characterized	Function unknown	Uncharacterized conserved protein
gi|357602343	comp237831_c0_seq1	-0.72768	0.000104177	0.00655332	metabolism	Energy production and conversion	Mitochondrial F1F0-ATP synthase, subunit Cf6 (coupling factor 6)
gi|114053277	comp198942_c0_seq1	-0.725832	7.831e-07	0.000211394	metabolism	Energy production and conversion	Mitochondrial F1F0-ATP synthase, subunit OSCP/ATP5
gi|357619558	comp236615_c0_seq1	-0.725827	0.00131041	0.0325278	information storage and processing	Translation, ribosomal structure and biogenesis	Mitochondrial ribosomal protein MRP17
gi|357627498	comp250256_c0_seq1	-0.725693	3.29133e-07	0.000117855	poorly characterized	Function unknown	Uncharacterized conserved protein
gi|357608142	comp180920_c0_seq1	-0.725171	4.89107e-07	0.000145948	cellular processes and signaling	Posttranslational modification, protein turnover, chaperones	Ubiquitin-protein ligase
gi|512926012	comp249655_c0_seq11	-0.724968	0.000480203	0.0173822	metabolism	Lipid transport and metabolism	Phytoene/squalene synthetase
gi|357622895	comp239545_c0_seq1	-0.724571	0.00257587	0.048251	poorly characterized	Function unknown	Uncharacterized conserved protein
gi|114052917	comp249739_c0_seq5	-0.722042	1.79194e-05	0.00194895	cellular processes and signaling	Posttranslational modification, protein turnover, chaperones	Molecular chaperone (DnaJ superfamily)
gi|357620243	comp249070_c1_seq2	-0.721944	0.000398153	0.0154708	information storage and processing	Translation, ribosomal structure and biogenesis	Mitochondrial ribosomal protein L30
gi|389611445	comp230051_c0_seq1	-0.719793	4.01699e-05	0.00343734	cellular processes and signaling	Posttranslational modification, protein turnover, chaperones	Alkyl hydroperoxide reductase/peroxiredoxin
gi|2499773	comp249906_c0_seq1	-0.718372	5.47008e-06	0.000848775	cellular processes and signaling	Posttranslational modification, protein turnover, chaperones	FKBP-type peptidyl-prolyl cis-trans isomerase
gi|357619550	comp219497_c0_seq1	-0.715227	0.000479202	0.017375	cellular processes and signaling	Cytoskeleton	Calponin
gi|512893951	comp253404_c0_seq4	-0.714672	1.40823e-07	5.85297e-05	cellular processes and signaling	Posttranslational modification, protein turnover, chaperones	AAA+-type ATPase containing the peptidase M41 domain
gi|525343668	comp247656_c0_seq1	-0.712886	0.000165356	0.00890097	cellular processes and signaling	Posttranslational modification, protein turnover, chaperones	Molecular chaperone (HSP90 family)
gi|357631353	comp249534_c0_seq2	-0.710249	3.6867e-06	0.000665178	metabolism	Carbohydrate transport and metabolism	Dimeric dihydrodiol dehydrogenase
gi|512907721	comp255890_c0_seq1	-0.710195	0.000249062	0.0113914	cellular processes and signaling	Posttranslational modification, protein turnover, chaperones	Predicted peptidyl prolyl cis-trans isomerase
gi|512915932	comp238467_c1_seq7	-0.709647	1.89368e-07	7.24588e-05	metabolism	Amino acid transport and metabolism	Metalloexopeptidases
gi|512903279	comp249255_c0_seq3	-0.707327	0.00274525	0.0499634	cellular processes and signaling	Cytoskeleton	Myosin class II heavy chain
gi|357618601	comp254826_c0_seq7	-0.706953	0.000723669	0.0229162	poorly characterized	Function unknown	Uncharacterized conserved protein
gi|357605213	comp219391_c0_seq1	-0.705697	8.41008e-07	0.000217494	information storage and processing	Translation, ribosomal structure and biogenesis	Mitochondrial/chloroplast ribosomal protein L15/L10
gi|389612885	comp256603_c0_seq3	-0.705124	0.000197406	0.010076	cellular processes and signaling	Intracellular trafficking, secretion, and vesicular transport	Signal recognition particle, subunit Srp14
gi|512927424	comp253423_c0_seq1	-0.699974	0.000715211	0.0227618	cellular processes and signaling	Signal transduction mechanisms	Endocytosis/signaling protein EHD1
gi|512932034	comp256759_c0_seq1	-0.696636	7.28242e-06	0.00102107	cellular processes and signaling	Signal transduction mechanisms	Multidomain protein, contains SPEC repeats, PH, SH3, and separate rac-specific and rho-specific guanine nucleotide exchange factor domains
gi|357602391	comp247803_c0_seq2	-0.696513	0.00132343	0.0326255	information storage and processing	RNA processing and modification	Telomerase elongation inhibitor/RNA maturation protein PINX1
gi|357603257	comp247814_c0_seq6	-0.694789	5.43621e-06	0.000848775	cellular processes and signaling	Signal transduction mechanisms	BCL2-associated athanogene-like proteins and related BAG family chaperone regulators
gi|357624655	comp239388_c0_seq1	-0.694779	0.000241324	0.0112787	information storage and processing	Translation, ribosomal structure and biogenesis	Mitochondrial polypeptide chain release factor
gi|357609196	comp250687_c0_seq7	-0.694338	0.000609258	0.020433	poorly characterized	General function prediction only	Placental protein 11
gi|357603481	comp243924_c0_seq1	-0.694333	0.00162231	0.0371646	information storage and processing	Transcription	Transcriptional activator, adenine-specific DNA methyltransferase
gi|357602151	comp244761_c0_seq3	-0.692449	0.000228113	0.0109265	poorly characterized	Function unknown	Uncharacterized conserved protein
gi|389609051	comp223009_c0_seq1	-0.69116	4.10016e-07	0.000132543	poorly characterized	Function unknown	Uncharacterized conserved protein (melanoma antigen P15)
gi|357627035	comp251067_c0_seq1	-0.685666	0.00241154	0.0468568	poorly characterized	General function prediction only	G-patch nucleic acid binding protein
gi|357621805	comp255124_c0_seq1	-0.685595	0.000144414	0.00815836	cellular processes and signaling	Cell cycle control, cell division, chromosome partitioning	Sister chromatid cohesion protein
gi|357631001	comp242055_c0_seq5	-0.685217	0.00154743	0.0359725	information storage and processing	Translation, ribosomal structure and biogenesis	Methionyl-tRNA formyltransferase
gi|357616974	comp245068_c0_seq4	-0.684588	3.8896e-06	0.00068068	information storage and processing	Translation, ribosomal structure and biogenesis	Translation initiation factor 2, alpha subunit (eIF-2alpha)
gi|357628400	comp254797_c0_seq1	-0.683781	2.06716e-05	0.00213836	cellular processes and signaling	Cytoskeleton	WD40 repeat stress protein/actin interacting protein
gi|357625873	comp229370_c0_seq1	-0.683372	0.00147974	0.0350366	poorly characterized	Function unknown	Uncharacterized membrane protein
gi|357608247	comp254094_c0_seq13	-0.683189	0.000207898	0.0103292	cellular processes and signaling	Intracellular trafficking, secretion, and vesicular transport	Vesicle coat complex COPI, zeta subunit
gi|112983110	comp243374_c0_seq1	-0.682878	0.00143621	0.0343907	information storage and processing	Replication, recombination and repair	Single-stranded DNA-binding replication protein A (RPA), medium (30 kD) subunit
gi|357620520	comp247475_c0_seq6	-0.681634	0.000788457	0.0239887	metabolism	Lipid transport and metabolism	Mitochondrial/plastidial beta-ketoacyl-ACP reductase
gi|357616005	comp255634_c0_seq3	-0.681284	0.000297535	0.0125455	poorly characterized	General function prediction only	RNA-binding protein (RRM superfamily)
gi|357620066	comp235435_c0_seq1	-0.681076	0.0024785	0.0473286	no main role	no subrole	no description
gi|357601923	comp254667_c0_seq3	-0.680346	2.16418e-06	0.000449743	information storage and processing	RNA processing and modification	U5 snRNP-like RNA helicase subunit
gi|114051728	comp248028_c1_seq6	-0.675313	0.000359992	0.0144462	metabolism	Energy production and conversion	NADH:ubiquinone oxidoreductase, B16.6 subunit/cell death-regulatory protein
gi|357605857	comp249693_c0_seq2	-0.673637	3.35897e-05	0.00300693	cellular processes and signaling	Intracellular trafficking, secretion, and vesicular transport	Adaptor complexes medium subunit family
gi|357606787	comp237010_c0_seq1	-0.673217	4.40823e-05	0.0036907	metabolism	Coenzyme transport and metabolism	Uroporphyrinogen decarboxylase
gi|56462318	comp252254_c0_seq4	-0.673216	0.000673613	0.0218361	information storage and processing	Replication, recombination and repair	DNA polymerase alpha, catalytic subunit
gi|357621620	comp245774_c0_seq1	-0.672782	0.000225405	0.0108619	poorly characterized	Function unknown	Conserved membrane protein
gi|357625382	comp253575_c0_seq4	-0.669637	0.00112691	0.0298055	poorly characterized	Function unknown	Uncharacterized conserved protein
gi|357612246	comp252697_c0_seq3	-0.669365	0.00073648	0.0231019	information storage and processing	RNA processing and modification	WD40-repeat-containing subunit of the 18S rRNA processing complex
gi|357616747	comp247176_c0_seq1	-0.669157	1.15106e-05	0.00142505	information storage and processing	Translation, ribosomal structure and biogenesis	Elongation factor 1 alpha
gi|357612247	comp244668_c1_seq4	-0.668821	0.00145867	0.0348569	information storage and processing	Transcription	Transcription factor E2F/dimerization partner (TDP)
gi|357624126	comp254219_c0_seq1	-0.668682	0.000335344	0.0136751	cellular processes and signaling	Intracellular trafficking, secretion, and vesicular transport	Vesicular amine transporter
gi|512913210	comp252028_c0_seq3	-0.66724	1.43916e-05	0.00167249	information storage and processing	Translation, ribosomal structure and biogenesis	Exosomal 3'-5' exoribonuclease complex, subunit Rrp43
gi|357608010	comp247268_c0_seq2	-0.666997	1.59977e-05	0.00178776	information storage and processing	Translation, ribosomal structure and biogenesis	Mitochondrial translation elongation factor Tu
gi|512930162	comp252211_c0_seq9	-0.666553	0.00105035	0.0284267	information storage and processing	Transcription	CCAAT-binding factor, subunit A (HAP3)
gi|357628542	comp240182_c0_seq1	-0.666052	0.00251159	0.0475649	metabolism	Inorganic ion transport and metabolism	p-Nitrophenyl phosphatase
gi|512907155	comp250035_c0_seq11	-0.665692	0.00131076	0.0325278	information storage and processing	RNA processing and modification	U1 snRNP complex, subunit SNU71 and related PWI-motif proteins
gi|357617743	comp254639_c0_seq6	-0.663361	0.00268656	0.049354	metabolism	Inorganic ion transport and metabolism	Inward rectifier K+ channel
gi|389609993	comp211142_c0_seq2	-0.662012	0.000909841	0.0259628	information storage and processing	Transcription	RNA polymerase, subunit L
gi|289546591	comp249224_c0_seq1	-0.661169	0.00221301	0.044557	information storage and processing	Replication, recombination and repair	Origin recognition complex, subunit 4
gi|261335956	comp237657_c0_seq1	-0.661117	0.000436131	0.0164492	information storage and processing	RNA processing and modification	U3 snoRNP-associated protein (contains WD40 repeats)
gi|154707830	comp235012_c0_seq4	-0.659863	0.000989725	0.0272291	metabolism	Carbohydrate transport and metabolism	Triosephosphate isomerase
gi|357625856	comp253986_c0_seq3	-0.65871	2.57525e-06	0.000515855	information storage and processing	RNA processing and modification	Nonsense-mediated mRNA decay 2 protein
gi|512929420	comp242473_c0_seq3	-0.657575	0.000318585	0.0131473	cellular processes and signaling	Posttranslational modification, protein turnover, chaperones	NifU-like domain-containing proteins
gi|357608471	comp229892_c0_seq1	-0.65566	0.00179972	0.0396672	information storage and processing	Transcription	Transcriptional coactivator
gi|512932797	comp244224_c0_seq1	-0.654421	0.000291458	0.0124016	cellular processes and signaling	Posttranslational modification, protein turnover, chaperones	Protein farnesyltransferase, alpha subunit/protein geranylgeranyltransferase type I, alpha subunit
gi|512885863	comp250059_c0_seq1	-0.653922	0.00187027	0.0406024	information storage and processing	Replication, recombination and repair	Helicase of the DEAD superfamily
gi|389609523	comp178731_c0_seq1	-0.652278	0.00019434	0.00995569	metabolism	Energy production and conversion	Malate dehydrogenase
gi|512927377	comp245589_c2_seq1	-0.650446	6.45712e-05	0.00474099	poorly characterized	Function unknown	Uncharacterized conserved protein
gi|668457158	comp252457_c0_seq6	-0.649363	0.0011307	0.029838	no main role	no subrole	no description
gi|389609037	comp136377_c0_seq1	-0.648823	0.000108801	0.00671849	cellular processes and signaling	Posttranslational modification, protein turnover, chaperones	20S proteasome, regulatory subunit beta type PSMB1/PRE7
gi|512917897	comp201912_c0_seq1	-0.64732	0.000127197	0.00743845	no main role	no subrole	no description
gi|357624305	comp247398_c0_seq2	-0.6471	0.000284975	0.0123674	information storage and processing	Transcription	C2H2-type Zn-finger protein
gi|357608050	comp244411_c0_seq1	-0.646048	0.00147019	0.0349518	poorly characterized	General function prediction only	CDGSH-type Zn-finger containing protein
gi|357609534	comp246708_c1_seq1	-0.64407	0.00157152	0.0362709	no main role	no subrole	no description
gi|357626560	comp252125_c0_seq2	-0.643984	0.000105862	0.00664133	information storage and processing	RNA processing and modification	Mitochondrial RNA helicase SUV3, DEAD-box superfamily
gi|357625056	comp247078_c0_seq2	-0.642624	0.000417523	0.0159571	cellular processes and signaling	Posttranslational modification, protein turnover, chaperones	Beta-1,4-mannosyltransferase
gi|357604878	comp256310_c0_seq4	-0.641927	0.0016621	0.0377086	information storage and processing	Transcription	C2H2-type Zn-finger protein
gi|357617691	comp242300_c0_seq3	-0.638108	0.00173453	0.0387439	cellular processes and signaling	Intracellular trafficking, secretion, and vesicular transport	Vesicle coat complex COPII, GTPase subunit SAR1
gi|357621415	comp245904_c0_seq10	-0.637769	0.000446309	0.0167045	cellular processes and signaling	Cytoskeleton	Actin filament-coating protein tropomyosin
gi|45594226	comp251407_c0_seq1	-0.635548	0.00116509	0.0305195	cellular processes and signaling	Defense mechanisms	Serpin
gi|357619810	comp243613_c1_seq1	-0.634827	0.000168226	0.00902178	metabolism	Energy production and conversion	Cytochrome c oxidase, subunit IV/COX5b
gi|389610075	comp84846_c0_seq1	-0.634258	0.00249845	0.0474826	information storage and processing	Translation, ribosomal structure and biogenesis	Mitochondrial ribosomal protein L14
gi|512901083	comp250276_c0_seq21	-0.633893	0.00246729	0.0473174	information storage and processing	Transcription	C2H2-type Zn-finger protein
gi|357604775	comp251843_c2_seq7	-0.632774	0.00026855	0.0119513	poorly characterized	General function prediction only	Predicted component of DNA replication checkpoint response mechanism (S-M checkpoint)
gi|357617747	comp249075_c1_seq1	-0.632345	0.0025358	0.0479453	poorly characterized	General function prediction only	Predicted BBOX Zn-finger protein
gi|512930625	comp250692_c1_seq7	-0.631965	0.000377458	0.0149411	cellular processes and signaling	Cytoskeleton	Myosin class II heavy chain
gi|357622404	comp238123_c0_seq1	-0.630709	0.0018994	0.040854	information storage and processing	Translation, ribosomal structure and biogenesis	Mitochondrial ribosomal protein L32
gi|343175107	comp241432_c0_seq2	-0.629682	0.00082871	0.0246652	information storage and processing	Replication, recombination and repair	DNA topoisomerase I
gi|357613862	comp251137_c0_seq4	-0.629231	0.0023014	0.0457821	information storage and processing	Replication, recombination and repair	DNA recombinational repair protein BRCA2
gi|357631593	comp246245_c0_seq2	-0.628598	1.23171e-05	0.00150094	cellular processes and signaling	Posttranslational modification, protein turnover, chaperones	Ubiquitin fusion-degradation protein
gi|357620822	comp251912_c0_seq1	-0.628129	0.000555715	0.0190469	information storage and processing	Transcription	Apoptosis antagonizing transcription factor/protein transport protein
gi|506968591	comp243878_c0_seq3	-0.628099	2.66797e-05	0.00252723	metabolism	Carbohydrate transport and metabolism	Glyceraldehyde 3-phosphate dehydrogenase
gi|512920377	comp224455_c0_seq1	-0.628073	0.00122476	0.0312227	poorly characterized	Function unknown	Uncharacterized conserved protein
gi|357604512	comp208325_c0_seq1	-0.627168	5.4696e-06	0.000848775	poorly characterized	General function prediction only	Phosphoprotein/predicted coiled-coil protein
gi|357606391	comp243249_c0_seq2	-0.625757	0.000191125	0.00986349	cellular processes and signaling	Signal transduction mechanisms	Integral membrane protease of the rhomboid family involved in different forms of regulated intramembrane proteolysis
gi|512897788	comp226490_c0_seq3	-0.624711	0.000113563	0.00688327	poorly characterized	Function unknown	Predicted membrane protein
gi|357603262	comp255846_c1_seq3	-0.623661	0.00193307	0.041181	cellular processes and signaling	Posttranslational modification, protein turnover, chaperones	26S proteasome regulatory complex, subunit RPN11
gi|357626332	comp244770_c0_seq1	-0.623602	4.00258e-07	0.000131211	metabolism	Carbohydrate transport and metabolism	Protein involved in Snf1 protein kinase complex assembly
gi|357613396	comp194710_c0_seq1	-0.623256	0.00020215	0.0102177	information storage and processing	Translation, ribosomal structure and biogenesis	tRNA-dihydrouridine synthase
gi|512898542	comp225531_c0_seq1	-0.622522	0.000203746	0.0102645	cellular processes and signaling	Posttranslational modification, protein turnover, chaperones	Protein disulfide isomerase (prolyl 4-hydroxylase beta subunit)
gi|563354890	comp253872_c0_seq15	-0.620477	0.00193387	0.041181	metabolism	Carbohydrate transport and metabolism	Pyrophosphate-dependent phosphofructo-1-kinase
gi|389609563	comp241860_c0_seq4	-0.619999	4.05659e-06	0.000695154	metabolism	Energy production and conversion	NADH:ubiquinone oxidoreductase, NDUFV2/24 kD subunit
gi|512888835	comp249652_c0_seq2	-0.619232	0.00180969	0.0398115	no main role	no subrole	no description
gi|357607253	comp236142_c0_seq2	-0.619049	0.000657816	0.0215038	poorly characterized	Function unknown	Uncharacterized conserved protein
gi|114052160	comp218962_c0_seq5	-0.617753	0.000859859	0.0252781	cellular processes and signaling	Posttranslational modification, protein turnover, chaperones	20S proteasome, regulatory subunit alpha type PSMA6/SCL1
gi|357620618	comp248529_c0_seq28	-0.617188	0.00111912	0.0297007	no main role	no subrole	no description
gi|357619420	comp239365_c0_seq2	-0.616765	0.000341185	0.0138588	cellular processes and signaling	Signal transduction mechanisms	RGS-GAIP interacting protein GIPC, contains PDZ domain
gi|389609211	comp238957_c1_seq1	-0.615072	6.68436e-06	0.000972366	no main role	no subrole	no description
gi|114050787	comp248888_c0_seq3	-0.614801	0.000618107	0.0206109	poorly characterized	Function unknown	Uncharacterized conserved protein
gi|357610268	comp239342_c0_seq1	-0.614768	0.00231558	0.0459642	poorly characterized	Function unknown	Uncharacterized conserved protein
gi|357629981	comp247555_c0_seq1	-0.611987	0.00189757	0.040854	metabolism	Nucleotide transport and metabolism	Ferredoxin/adrenodoxin reductase
gi|114050993	comp246242_c0_seq1	-0.611309	0.000114711	0.00690235	cellular processes and signaling	Posttranslational modification, protein turnover, chaperones	20S proteasome, regulatory subunit alpha type PSMA5/PUP2
gi|283580029	comp220741_c0_seq3	-0.610637	0.00269962	0.0493917	cellular processes and signaling	Cytoskeleton	Actin-related protein Arp2/3 complex, subunit ARPC3
gi|357612252	comp252625_c1_seq19	-0.610321	6.03668e-05	0.00455668	cellular processes and signaling	Cytoskeleton	Myosin class II heavy chain
gi|357623749	comp248581_c0_seq1	-0.609926	0.00250316	0.0474826	information storage and processing	Transcription	E2F-like protein
gi|512892704	comp238128_c0_seq1	-0.608863	0.000472923	0.0171989	cellular processes and signaling	Cell cycle control, cell division, chromosome partitioning	Phosphotyrosyl phosphatase activator
gi|357613410	comp234600_c0_seq1	-0.607478	6.79579e-05	0.00486683	cellular processes and signaling	Posttranslational modification, protein turnover, chaperones	Ubiquitin-specific protease
gi|357627052	comp250341_c0_seq4	-0.606978	1.00873e-05	0.00129713	poorly characterized	General function prediction only	Large RNA-binding protein (RRM superfamily)
gi|357619596	comp250822_c0_seq1	-0.606967	0.00172482	0.0386384	poorly characterized	Function unknown	Uncharacterized conserved protein
gi|357624822	comp251779_c0_seq2	-0.603895	0.00233202	0.0459982	information storage and processing	Translation, ribosomal structure and biogenesis	Elongation factor-type GTP-binding protein
gi|443429409	comp249856_c0_seq2	-0.603763	0.000690845	0.0223325	information storage and processing	Translation, ribosomal structure and biogenesis	Puf family RNA-binding protein
gi|357618554	comp249195_c0_seq3	-0.603227	4.28183e-05	0.00362398	poorly characterized	Function unknown	Uncharacterized conserved protein
gi|114052162	comp241191_c0_seq8	-0.602752	1.37559e-06	0.000308925	cellular processes and signaling	Posttranslational modification, protein turnover, chaperones	20S proteasome, regulatory subunit beta type PSMB3/PUP3
gi|357612674	comp255225_c0_seq8	-0.599887	0.000165591	0.00890097	information storage and processing	RNA processing and modification	Splicing factor 3b, subunit 1
gi|357612411	comp250676_c0_seq1	-0.598656	5.90791e-07	0.000167691	cellular processes and signaling	Posttranslational modification, protein turnover, chaperones	Ubiquitin protein ligase RSP5/NEDD4
gi|357602875	comp254949_c0_seq3	-0.598548	0.00153619	0.0358113	cellular processes and signaling	Cytoskeleton	Actin-binding protein SLA2/Huntingtin-interacting protein Hip1
gi|306518662	comp246077_c0_seq1	-0.598333	1.24692e-05	0.00151157	information storage and processing	Translation, ribosomal structure and biogenesis	Phenylalanyl-tRNA synthetase, beta subunit
gi|357625036	comp242210_c0_seq3	-0.597078	1.5415e-05	0.00176741	metabolism	Energy production and conversion	Mitochondrial F1F0-ATP synthase, subunit d/ATP7
gi|512886606	comp244488_c1_seq2	-0.59324	9.0423e-05	0.00596202	no main role	no subrole	no description
gi|357608923	comp238183_c0_seq1	-0.592596	0.000818518	0.0244872	poorly characterized	Function unknown	Uncharacterized conserved protein
gi|662211003	comp247728_c0_seq2	-0.590883	2.1261e-05	0.0021896	cellular processes and signaling	Posttranslational modification, protein turnover, chaperones	26S proteasome regulatory complex, ATPase RPT3
gi|357612133	comp246060_c1_seq1	-0.590668	0.000249474	0.0113914	poorly characterized	General function prediction only	Predicted transporter ADD1 (major facilitator superfamily)
gi|357629030	comp242775_c0_seq3	-0.59014	0.000499139	0.0177637	information storage and processing	RNA processing and modification	U4/U6 small nuclear ribonucleoprotein Prp4 (contains WD40 repeats)
gi|506965510	comp200815_c0_seq2	-0.589708	0.00125884	0.0317783	information storage and processing	Chromatin structure and dynamics	Histones H3 and H4
gi|389614996	comp251845_c0_seq1	-0.587476	0.000729737	0.0230144	cellular processes and signaling	Posttranslational modification, protein turnover, chaperones	Oligosaccharyltransferase, beta subunit
gi|357623524	comp256792_c0_seq3	-0.587476	0.00219914	0.0444042	cellular processes and signaling	Cytoskeleton	Ca2+-binding actin-bundling protein (spectrin), alpha chain (EF-Hand protein superfamily)
gi|751217866	comp253540_c0_seq6	-0.586564	0.000423754	0.0160895	metabolism	Energy production and conversion	F0F1-type ATP synthase, beta subunit
gi|357604660	comp242978_c0_seq13	-0.585611	1.60533e-05	0.00178776	cellular processes and signaling	Intracellular trafficking, secretion, and vesicular transport	Vacuolar sorting protein VPS28
gi|357628818	comp245725_c0_seq1	-0.584327	5.67615e-05	0.00436015	cellular processes and signaling	Cell wall/membrane/envelope biogenesis	GPI transamidase complex, GPI16/PIG-T component, involved in glycosylphosphatidylinositol anchor biosynthesis
gi|525343668	comp247656_c0_seq2	-0.582052	0.00206986	0.0429375	cellular processes and signaling	Posttranslational modification, protein turnover, chaperones	Molecular chaperone (HSP90 family)
gi|121543953	comp237965_c0_seq10	-0.581572	9.12502e-06	0.00119317	cellular processes and signaling	Intracellular trafficking, secretion, and vesicular transport	GTPase Ran/TC4/GSP1 (nuclear protein transport pathway), small G protein superfamily
gi|512928649	comp251970_c0_seq1	-0.581122	0.000706544	0.0226201	information storage and processing	Replication, recombination and repair	ATP-dependent DNA helicase
gi|512905490	comp244263_c1_seq5	-0.580743	0.000824114	0.0245914	information storage and processing	Translation, ribosomal structure and biogenesis	WD40 repeat nucleolar protein Bop1, involved in ribosome biogenesis
gi|357603404	comp247767_c0_seq2	-0.57921	0.000429231	0.0162445	cellular processes and signaling	Intracellular trafficking, secretion, and vesicular transport	Golgi transport complex subunit
gi|357625590	comp252723_c0_seq1	-0.577699	0.00193899	0.0412145	poorly characterized	Function unknown	Uncharacterized conserved protein
gi|357603255	comp237620_c0_seq1	-0.577612	0.000502333	0.0178468	information storage and processing	Translation, ribosomal structure and biogenesis	Mitochondrial/chloroplast ribosomal protein L12
gi|357623789	comp237700_c0_seq1	-0.577541	0.000290033	0.0123854	information storage and processing	Translation, ribosomal structure and biogenesis	Mitochondrial/choloroplast ribosomal protein S15
gi|512936317	comp248505_c0_seq1	-0.57392	0.00147208	0.0349518	cellular processes and signaling	Cell cycle control, cell division, chromosome partitioning	Protein with predicted involvement in meiosis (GSG1)
gi|512914943	comp213120_c0_seq4	-0.573458	9.34308e-05	0.00604056	information storage and processing	Transcription	TBP-associated transcription factor Prodos
gi|357624843	comp249064_c0_seq7	-0.57096	0.00159118	0.0366316	no main role	no subrole	no description
gi|512924772	comp253824_c0_seq5	-0.570866	0.000790571	0.0239903	information storage and processing	RNA processing and modification	ATP-dependent RNA helicase pitchoune
gi|357602467	comp247905_c1_seq3	-0.570816	0.000236243	0.0111082	information storage and processing	RNA processing and modification	RNA-binding protein musashi/mRNA cleavage and polyadenylation factor I complex, subunit HRP1
gi|357622706	comp239766_c0_seq2	-0.570073	0.0006036	0.0203606	cellular processes and signaling	Posttranslational modification, protein turnover, chaperones	20S proteasome, regulatory subunit alpha type PSMA2/PRE8
gi|512933581	comp245528_c3_seq4	-0.56843	0.000706387	0.0226201	information storage and processing	RNA processing and modification	U4/U6-associated splicing factor PRP4
gi|357609357	comp252207_c0_seq2	-0.567933	0.00133699	0.0327562	poorly characterized	Function unknown	Uncharacterized conserved low complexity protein
gi|357612280	comp251775_c0_seq1	-0.567435	1.3235e-06	0.000302005	cellular processes and signaling	Posttranslational modification, protein turnover, chaperones	26S proteasome regulatory complex, subunit RPN2/PSMD1
gi|357631306	comp254272_c0_seq1	-0.567295	3.85889e-06	0.000680421	metabolism	Energy production and conversion	Dihydrolipoamide dehydrogenase
gi|357618425	comp245459_c0_seq1	-0.567263	5.52695e-05	0.00430233	metabolism	Energy production and conversion	Electron transfer flavoprotein, alpha subunit
gi|512887852	comp249385_c0_seq3	-0.567176	0.00171597	0.0385142	poorly characterized	Function unknown	Uncharacterized conserved protein
gi|357626358	comp240184_c0_seq1	-0.566108	0.000627671	0.0208701	information storage and processing	Translation, ribosomal structure and biogenesis	Ribosome biogenesis protein NIP7
gi|389610245	comp217862_c0_seq2	-0.564401	0.000918788	0.0260473	poorly characterized	General function prediction only	Predicted RNA-binding protein (RRM superfamily)
gi|512929246	comp255660_c1_seq6	-0.563993	9.0719e-05	0.00596324	cellular processes and signaling	Signal transduction mechanisms	Smoothened and related G-protein-coupled receptors
gi|357612492	comp224549_c0_seq1	-0.563475	0.000208582	0.0103292	poorly characterized	Function unknown	Uncharacterized conserved protein
gi|357624069	comp251977_c0_seq2	-0.560618	0.000546503	0.0187886	poorly characterized	Function unknown	Predicted membrane protein
gi|357625947	comp220584_c0_seq2	-0.560593	0.00140258	0.0338943	no main role	no subrole	no description
gi|357609697	comp238713_c0_seq3	-0.560373	0.000271904	0.0120315	cellular processes and signaling	Posttranslational modification, protein turnover, chaperones	Prohibitin
gi|357627911	comp253794_c0_seq2	-0.558133	0.00270971	0.0495044	cellular processes and signaling	Defense mechanisms	Protein tyrosine phosphatase CDC14
gi|357617372	comp245816_c0_seq9	-0.557718	0.000138474	0.00788014	poorly characterized	General function prediction only	Protein kinase
gi|357612044	comp254685_c0_seq1	-0.557639	6.44201e-05	0.00474099	cellular processes and signaling	Posttranslational modification, protein turnover, chaperones	Predicted ubiquitin regulatory protein
gi|389608791	comp247953_c0_seq1	-0.556584	2.43198e-05	0.00237833	poorly characterized	Function unknown	Uncharacterized conserved protein
gi|389609019	comp242575_c0_seq3	-0.555845	0.000290172	0.0123854	metabolism	Energy production and conversion	NADH:ubiquinone oxidoreductase, NDUFA10/42kDa subunit
gi|357628294	comp243387_c0_seq2	-0.553939	0.00096905	0.0269023	poorly characterized	General function prediction only	Predicted alpha/beta hydrolase
gi|645036982	comp250560_c0_seq3	-0.55217	0.000759011	0.0235044	metabolism	Energy production and conversion	Dihydrolipoamide acetyltransferase
gi|357615518	comp246891_c0_seq3	-0.551979	0.000980446	0.0270698	information storage and processing	Translation, ribosomal structure and biogenesis	Predicted exosome subunit
gi|512930546	comp243392_c0_seq3	-0.55176	0.00245193	0.0471608	information storage and processing	Translation, ribosomal structure and biogenesis	Seryl-tRNA synthetase
gi|357625835	comp248391_c0_seq4	-0.551338	0.00227838	0.0454796	no main role	no subrole	no description
gi|357615715	comp250389_c0_seq2	-0.548862	0.00012635	0.00740817	information storage and processing	RNA processing and modification	Bicoid mRNA stability factor
gi|682121994	comp218500_c0_seq1	-0.548535	0.000504542	0.0178468	cellular processes and signaling	Cytoskeleton	Dynactin, subunit p25
gi|357607056	comp241330_c0_seq1	-0.547723	7.39486e-05	0.00519297	cellular processes and signaling	Signal transduction mechanisms	Uncharacterized conserved protein, contains TBC, SH3 and RUN domains
gi|357606255	comp233767_c0_seq1	-0.545607	0.00122401	0.0312227	cellular processes and signaling	Posttranslational modification, protein turnover, chaperones	Thioredoxin-like protein
gi|315115473	comp174133_c0_seq1	-0.545134	0.000860161	0.0252781	information storage and processing	Translation, ribosomal structure and biogenesis	60S ribosomal protein L28
gi|357628086	comp251324_c0_seq6	-0.54478	0.00135486	0.03309	information storage and processing	Replication, recombination and repair	Helicases
gi|357625858	comp249331_c1_seq8	-0.5425	0.000827644	0.0246651	poorly characterized	General function prediction only	Metallopeptidase
gi|389609771	comp242103_c0_seq1	-0.542227	0.000495626	0.0176928	cellular processes and signaling	Posttranslational modification, protein turnover, chaperones	Inner membrane protein translocase involved in respiratory chain assembly
gi|357618013	comp249128_c0_seq2	-0.54165	0.0025992	0.0484359	information storage and processing	RNA processing and modification	Nonsense-mediated decay protein Upf3
gi|357614755	comp240334_c0_seq1	-0.541606	7.70962e-06	0.00105637	cellular processes and signaling	Posttranslational modification, protein turnover, chaperones	RAB proteins geranylgeranyltransferase component A (RAB escort protein)
gi|357612401	comp242137_c0_seq1	-0.539567	0.00218229	0.0441676	cellular processes and signaling	Cell cycle control, cell division, chromosome partitioning	Anaphase-promoting complex (APC), subunit 5
gi|512887085	comp252613_c0_seq3	-0.535967	0.000372528	0.0148469	poorly characterized	Function unknown	Neurochondrin/leucine-rich protein (Neurochondrin)
gi|357609221	comp235581_c0_seq1	-0.535717	0.000268267	0.0119513	cellular processes and signaling	Posttranslational modification, protein turnover, chaperones	26S proteasome regulatory complex, subunit RPN6/PSMD11
gi|357630379	comp242455_c0_seq1	-0.534466	0.00247448	0.0473286	information storage and processing	Translation, ribosomal structure and biogenesis	Mitochondrial ribosomal protein L17
gi|512908411	comp238151_c0_seq1	-0.534389	0.00271938	0.0496031	information storage and processing	Transcription	C2H2-type Zn-finger protein
gi|114050787	comp248888_c0_seq7	-0.533721	0.000662023	0.0215734	poorly characterized	Function unknown	Uncharacterized conserved protein
gi|23820959	comp239789_c0_seq2	-0.532951	0.000597064	0.0201986	metabolism	Energy production and conversion	Mitochondrial F1F0-ATP synthase, subunit b/ATP4
gi|512922064	comp248316_c0_seq2	-0.530459	0.000568794	0.0194115	cellular processes and signaling	Posttranslational modification, protein turnover, chaperones	Proteasome formation inhibitor PI31
gi|357616153	comp255382_c0_seq6	-0.527442	0.000735979	0.0231019	cellular processes and signaling	Cell cycle control, cell division, chromosome partitioning	Mitotic checkpoint serine/threonine protein kinase
gi|357609667	comp248919_c0_seq1	-0.527112	0.00238469	0.0465441	cellular processes and signaling	Signal transduction mechanisms	Protein involved in high osmolarity signaling pathway
gi|357624395	comp246127_c1_seq1	-0.524988	0.000157181	0.00856765	cellular processes and signaling	Posttranslational modification, protein turnover, chaperones	Predicted RNA-binding protein Nob1p involved in 26S proteasome assembly
gi|357628645	comp254822_c0_seq1	-0.523051	0.0026946	0.0493689	poorly characterized	Function unknown	Uncharacterized conserved protein (tumor-rejection antigen MAGE in humans)
gi|357622337	comp200548_c0_seq1	-0.52182	0.000406524	0.0156913	metabolism	Energy production and conversion	Ubiquinol cytochrome c reductase, subunit QCR7
gi|357602220	comp196541_c1_seq2	-0.521729	3.64486e-05	0.00320128	poorly characterized	Function unknown	Predicted membrane protein
gi|379698892	comp256117_c1_seq9	-0.520174	0.00232046	0.0459649	information storage and processing	Replication, recombination and repair	DNA damage-responsive repressor GIS1/RPH1, jumonji superfamily
gi|310769823	comp251099_c0_seq7	-0.512788	0.00170644	0.0384115	information storage and processing	Translation, ribosomal structure and biogenesis	Mitochondrial/chloroplast ribosomal protein L18
gi|357608364	comp233964_c0_seq5	-0.512435	0.000809755	0.0243817	information storage and processing	Translation, ribosomal structure and biogenesis	Translational repressor Pumilio/PUF3 and related RNA-binding proteins (Puf superfamily)
gi|357620434	comp247438_c0_seq1	-0.512119	0.000805667	0.02429	cellular processes and signaling	Posttranslational modification, protein turnover, chaperones	20S proteasome, regulatory subunit beta type PSMB5/PSMB8/PRE2
gi|357619357	comp250384_c1_seq3	-0.510799	0.00135798	0.0330963	information storage and processing	RNA processing and modification	Polyadenylation factor I complex, subunit, Yth1 (CPSF subunit)
gi|512937062	comp247791_c0_seq2	-0.510398	0.00062454	0.0207957	cellular processes and signaling	Posttranslational modification, protein turnover, chaperones	Cytochrome oxidase assembly factor COX11
gi|357624104	comp255567_c0_seq2	-0.507239	0.000869812	0.0254013	information storage and processing	RNA processing and modification	Predicted cleavage and polyadenylation specificity factor (CPSF subunit)
gi|357610777	comp241671_c0_seq1	-0.506751	0.00244119	0.0470744	information storage and processing	Translation, ribosomal structure and biogenesis	Protein required for biogenesis of the ribosomal 60S subunit
gi|164448662	comp239424_c0_seq3	-0.506146	2.32329e-05	0.00230105	metabolism	Energy production and conversion	Cytochrome c oxidase, subunit Va/COX6
gi|304368171	comp251148_c0_seq1	-0.505836	0.00228234	0.0455129	cellular processes and signaling	Posttranslational modification, protein turnover, chaperones	Molecular chaperone (HSP90 family)
gi|357631708	comp252298_c0_seq7	-0.504043	0.00195979	0.0414464	cellular processes and signaling	Posttranslational modification, protein turnover, chaperones	Ubiquitin-protein ligase
gi|289629216	comp251737_c0_seq1	-0.50202	0.000770443	0.0236749	cellular processes and signaling	Intracellular trafficking, secretion, and vesicular transport	Vesicle coat complex COPI, alpha subunit
gi|512906444	comp255511_c0_seq1	-0.501285	0.0021173	0.0433509	information storage and processing	RNA processing and modification	RNA helicase
gi|512922813	comp240838_c0_seq2	-0.499163	0.000537888	0.018668	no main role	no subrole	no description
gi|512909235	comp251712_c0_seq8	-0.498397	0.00163264	0.0372547	information storage and processing	Transcription	MOT2 transcription factor
gi|357610871	comp254333_c0_seq5	-0.497636	0.00186164	0.040495	cellular processes and signaling	Signal transduction mechanisms	Protein phosphatase 2A regulatory subunit A and related proteins
gi|512920980	comp256818_c0_seq2	-0.496061	0.00204927	0.0426673	cellular processes and signaling	Cytoskeleton	Dyneins, heavy chain
gi|512905182	comp247013_c0_seq4	-0.495619	0.000755284	0.0235017	poorly characterized	Function unknown	Uncharacterized conserved protein
gi|357628496	comp251534_c0_seq1	-0.495289	3.24188e-05	0.00293598	cellular processes and signaling	Posttranslational modification, protein turnover, chaperones	Beta-tubulin folding cofactor E
gi|357609663	comp251259_c0_seq2	-0.493799	0.00201205	0.0420005	information storage and processing	Transcription	Predicted N6-adenine methylase involved in transcription regulation
gi|169245759	comp244878_c3_seq6	-0.491424	0.00129808	0.0324172	information storage and processing	Translation, ribosomal structure and biogenesis	60s ribosomal protein L24
gi|512887074	comp219101_c0_seq2	-0.490542	0.000944992	0.0264677	information storage and processing	Translation, ribosomal structure and biogenesis	Mitochondrial/chloroplast ribosomal protein L11
gi|357625052	comp245723_c0_seq10	-0.489908	0.000931314	0.0261766	information storage and processing	RNA processing and modification	rRNA processing protein RRP7
gi|512915083	comp249293_c0_seq2	-0.489274	0.00163119	0.0372547	poorly characterized	General function prediction only	N-methyltransferase
gi|357616571	comp253537_c0_seq2	-0.48916	0.000136227	0.00780956	information storage and processing	Transcription	Chromatin remodeling complex WSTF-ISWI, small subunit
gi|157412298	comp251995_c0_seq2	-0.487905	0.00148902	0.0351491	information storage and processing	Translation, ribosomal structure and biogenesis	Mitochondrial/chloroplast ribosomal protein L54/L37
gi|357608367	comp227023_c0_seq3	-0.487866	0.00101936	0.0278144	poorly characterized	Function unknown	Uncharacterized conserved protein
gi|114051682	comp254380_c0_seq21	-0.485975	0.000254367	0.0114851	cellular processes and signaling	Signal transduction mechanisms	Ca2+/calmodulin-dependent protein phosphatase (calcineurin subunit B), EF-Hand superfamily protein
gi|334855397	comp251786_c1_seq1	-0.485867	0.000652826	0.0214545	poorly characterized	General function prediction only	Predicted GTP-binding protein (ODN superfamily)
gi|357615926	comp247226_c1_seq12	-0.485814	0.0020495	0.0426673	poorly characterized	Function unknown	Uncharacterized conserved protein
gi|357629634	comp255019_c0_seq2	-0.485185	0.00101117	0.0276233	cellular processes and signaling	Posttranslational modification, protein turnover, chaperones	Predicted serine protease
gi|512934007	comp251880_c0_seq2	-0.484742	0.000712187	0.0227382	cellular processes and signaling	Nuclear structure	Nuclear matrix protein
gi|168823405	comp245383_c0_seq1	-0.482962	0.000391444	0.0153124	metabolism	Carbohydrate transport and metabolism	Ribulose kinase and related carbohydrate kinases
gi|357610265	comp247104_c0_seq2	-0.481152	0.00149419	0.0352353	cellular processes and signaling	Posttranslational modification, protein turnover, chaperones	Predicted E3 ubiquitin ligase
gi|512939751	comp251603_c1_seq5	-0.48097	0.000612927	0.0204969	information storage and processing	Transcription	Transcriptional regulator
gi|357614085	comp244704_c0_seq2	-0.480967	0.00054144	0.0186967	information storage and processing	Replication, recombination and repair	DNA-binding subunit of a DNA-dependent protein kinase (Ku70 autoantigen)
gi|357630898	comp183398_c0_seq2	-0.477251	0.00209383	0.0431322	cellular processes and signaling	Intracellular trafficking, secretion, and vesicular transport	Vesicle coat complex COPII, subunit SEC13
gi|389609311	comp240325_c0_seq1	-0.475664	0.00064074	0.0211535	cellular processes and signaling	Posttranslational modification, protein turnover, chaperones	Mitochondrial processing peptidase, beta subunit, and related enzymes (insulinase superfamily)
gi|357624647	comp210607_c0_seq1	-0.474091	0.00121085	0.0311745	cellular processes and signaling	Cytoskeleton	Profilin
gi|357620683	comp250593_c0_seq1	-0.47333	0.000222425	0.0108304	poorly characterized	General function prediction only	Predicted RNA-binding protein
gi|357628104	comp245162_c0_seq2	-0.471674	0.00131509	0.0325278	information storage and processing	Translation, ribosomal structure and biogenesis	Mitochondrial ribosome small subunit component, mediator of apoptosis DAP3
gi|229487412	comp249914_c0_seq5	-0.46899	0.0013174	0.0325503	information storage and processing	RNA processing and modification	RNA splicing factor - Slu7p
gi|357620814	comp237603_c0_seq1	-0.467001	0.000755099	0.0235017	metabolism	Energy production and conversion	Cytochrome c1
gi|357619922	comp239228_c0_seq1	-0.465707	0.000108195	0.00671849	no main role	no subrole	no description
gi|512905190	comp237286_c0_seq2	-0.459458	0.000146507	0.00821677	poorly characterized	Function unknown	Uncharacterized conserved protein
gi|357606925	comp252829_c2_seq14	-0.454057	0.00259172	0.0484128	metabolism	Energy production and conversion	NADH-ubiquinone oxidoreductase, subunit NDUFB10/PDSW
gi|321531594	comp233321_c0_seq1	-0.448317	0.00199915	0.0418406	metabolism	Energy production and conversion	Creatine kinases
gi|512897293	comp233839_c0_seq1	-0.444427	0.00163485	0.0372685	cellular processes and signaling	Posttranslational modification, protein turnover, chaperones	COP9 signalosome, subunit CSN7
gi|357604838	comp256196_c2_seq4	-0.443188	0.00120926	0.0311745	poorly characterized	Function unknown	Uncharacterized conserved protein, contains ankyrin and BTB/POZ domains
gi|357619815	comp228564_c0_seq2	-0.442551	0.00103297	0.0281527	metabolism	Energy production and conversion	Vacuolar H+-ATPase V1 sector, subunit G
gi|357601975	comp250382_c0_seq7	-0.440595	0.00214772	0.0436197	cellular processes and signaling	Signal transduction mechanisms	Microtubule-associated serine/threonine kinase and related proteins
gi|357606042	comp230895_c0_seq1	-0.439162	0.000421956	0.0160544	cellular processes and signaling	Cell cycle control, cell division, chromosome partitioning	Nuclear division RFT1 protein
gi|512923516	comp248375_c0_seq1	-0.435746	0.0024558	0.0471608	poorly characterized	General function prediction only	FYVE finger-containing protein
gi|357624656	comp253031_c0_seq4	-0.425225	0.00209498	0.0431322	cellular processes and signaling	Cell cycle control, cell division, chromosome partitioning	Caspase, apoptotic cysteine protease
gi|389610131	comp240557_c0_seq2	-0.424479	0.00274837	0.0499752	cellular processes and signaling	Posttranslational modification, protein turnover, chaperones	20S proteasome, regulatory subunit beta type PSMB4/PRE4
gi|357622463	comp203278_c0_seq1	-0.422686	0.00115294	0.0303217	cellular processes and signaling	Signal transduction mechanisms	Nuclear distribution protein NUDC
gi|389609269	comp240744_c0_seq1	-0.413334	0.0012126	0.0311745	metabolism	Energy production and conversion	NADH:ubiquinone oxidoreductase, NDUFA9/39kDa subunit
gi|751772712	comp223074_c0_seq2	-0.410808	0.000594609	0.0201449	metabolism	Energy production and conversion	Ubiquinol cytochrome c reductase, subunit RIP1
gi|357608291	comp255271_c1_seq2	-0.4082	0.00077204	0.0236749	no main role	no subrole	no description
gi|357610928	comp252703_c0_seq16	-0.40797	0.00214072	0.0435536	poorly characterized	General function prediction only	Mitochondrial carrier protein
gi|58532730	comp250610_c0_seq3	-0.398209	0.00133109	0.0326721	cellular processes and signaling	Cytoskeleton	Beta tubulin
gi|389608955	comp242804_c0_seq1	-0.391168	0.00212997	0.0435251	information storage and processing	Translation, ribosomal structure and biogenesis	Translation initiation factor 3, subunit i (eIF-3i)/TGF-beta receptor-interacting protein (TRIP-1)
gi|357608413	comp249948_c0_seq1	-0.379769	0.0016793	0.037922	cellular processes and signaling	Signal transduction mechanisms	Serine/threonine protein kinase
gi|389609043	comp255767_c0_seq1	-0.373902	0.00131464	0.0325278	metabolism	Energy production and conversion	Vacuolar H+-ATPase V1 sector, subunit H
gi|751796556	comp251540_c0_seq15	0.423621	0.00176391	0.0391	information storage and processing	Translation, ribosomal structure and biogenesis	60S acidic ribosomal protein P0
gi|512927287	comp254688_c0_seq1	0.491322	0.000680167	0.0220179	cellular processes and signaling	Cytoskeleton	Myosin class II heavy chain
gi|357619170	comp254515_c3_seq3	0.495557	1.67748e-05	0.00185039	information storage and processing	Translation, ribosomal structure and biogenesis	Elongation factor 2
gi|441481883	comp252744_c0_seq2	0.500836	0.000299891	0.0126123	poorly characterized	General function prediction only	Cellular protein (glioma tumor suppressor candidate region gene 2)
gi|357627434	comp255948_c1_seq1	0.536494	0.000753013	0.0234938	poorly characterized	General function prediction only	WD40 repeat protein
gi|646704239	comp254102_c0_seq1	0.553349	0.000119386	0.00708856	poorly characterized	General function prediction only	GTP-binding protein CRFG/NOG1 (ODN superfamily)
gi|699979704	comp249817_c0_seq7	0.556848	0.000200784	0.0102034	cellular processes and signaling	Posttranslational modification, protein turnover, chaperones	Molecular chaperones GRP78/BiP/KAR2, HSP70 superfamily
gi|512937286	comp228812_c0_seq1	0.559086	0.00125527	0.0317225	no main role	no subrole	no description
gi|357609459	comp254055_c0_seq8	0.59794	0.000330596	0.0135469	cellular processes and signaling	Extracellular structures	SARM protein (with sterile alpha and armadillo motifs)
gi|512924819	comp254849_c0_seq6	0.645076	0.0017607	0.0391	poorly characterized	Function unknown	Uncharacterized conserved protein
gi|357631450	comp255455_c1_seq16	0.677099	0.00242483	0.0468939	metabolism	Carbohydrate transport and metabolism	Beta-N-acetylhexosaminidase
gi|389614712	comp254496_c0_seq51	0.682798	0.000498484	0.0177637	information storage and processing	Translation, ribosomal structure and biogenesis	Translation initiation factor eIF3, p35 subunit
gi|512909235	comp251712_c0_seq17	0.710967	0.00110976	0.0295533	information storage and processing	Transcription	MOT2 transcription factor
gi|357619792	comp248309_c0_seq1	0.729702	0.0012668	0.03191	metabolism	Energy production and conversion	Glycerophosphoryl diester phosphodiesterase
gi|512891543	comp244293_c0_seq1	0.739855	0.00128901	0.0323294	poorly characterized	General function prediction only	Predicted Ca2+-dependent phospholipid-binding protein
gi|357615833	comp249919_c0_seq2	0.742215	0.00180799	0.0398115	poorly characterized	Function unknown	Uncharacterized conserved protein
gi|357609022	comp253580_c0_seq7	0.745734	0.00159582	0.0366659	cellular processes and signaling	Signal transduction mechanisms	Ca2+/calmodulin-dependent protein kinase, EF-Hand protein superfamily
gi|512921493	comp246163_c1_seq2	0.761229	0.00105202	0.0284388	cellular processes and signaling	Posttranslational modification, protein turnover, chaperones	Lysyl hydroxylase
gi|668457158	comp256573_c0_seq1	0.767623	3.68586e-06	0.000665178	no main role	no subrole	no description
gi|512930139	comp248665_c0_seq1	0.76778	0.000206729	0.0103292	metabolism	Amino acid transport and metabolism	Cystine transporter Cystinosin
gi|357628673	comp250916_c0_seq2	0.77009	0.000543345	0.0187076	poorly characterized	General function prediction only	Predicted transporter ADD1 (major facilitator superfamily)
gi|357628092	comp250765_c0_seq6	0.774649	0.00261009	0.0485999	cellular processes and signaling	Cytoskeleton	Ca2+-binding actin-bundling protein (fimbrin/plastin), EF-Hand protein superfamily
gi|357623532	comp244091_c0_seq1	0.778414	0.00274457	0.0499634	poorly characterized	General function prediction only	Predicted transporter (major facilitator superfamily)
gi|357603430	comp250647_c0_seq7	0.78548	0.000409096	0.0157384	information storage and processing	RNA processing and modification	mRNA export factor TAP/MEX67
gi|357618157	comp252838_c0_seq2	0.789975	0.000210744	0.0103701	information storage and processing	Replication, recombination and repair	Predicted 3'-5' exonuclease
gi|357623461	comp250306_c2_seq18	0.805342	0.00030901	0.0128534	information storage and processing	RNA processing and modification	Splicing factor U2AF, large subunit (RRM superfamily)
gi|357613325	comp245682_c0_seq4	0.808124	0.00143044	0.0343231	information storage and processing	RNA processing and modification	RNA-binding protein LARK, contains RRM and retroviral-type Zn-finger domains
gi|357631626	comp252058_c0_seq1	0.808588	0.000527668	0.0183854	poorly characterized	Function unknown	Uncharacterized conserved protein
gi|357617741	comp245429_c0_seq2	0.820685	0.00243747	0.0470415	poorly characterized	General function prediction only	Predicted steroid reductase
gi|512924154	comp256642_c0_seq3	0.832383	0.000458221	0.0169019	metabolism	Energy production and conversion	Adenylate/guanylate cyclase
gi|512900419	comp237678_c0_seq2	0.842391	0.00192308	0.0411016	information storage and processing	RNA processing and modification	Nonsense-mediated mRNA decay protein
gi|357621674	comp254998_c0_seq11	0.842522	0.00176651	0.0391035	information storage and processing	Transcription	Homeobox transcription factor SIP1
gi|70905470	comp233402_c0_seq2	0.843321	0.000100014	0.00637762	cellular processes and signaling	Posttranslational modification, protein turnover, chaperones	Alpha crystallins
gi|357619165	comp244528_c0_seq1	0.843625	1.28035e-06	0.000295052	no main role	no subrole	no description
gi|641652393	comp244276_c0_seq2	0.854861	0.00150693	0.0354135	information storage and processing	Replication, recombination and repair	Predicted transposase
gi|512895160	comp245487_c0_seq2	0.861866	0.000814824	0.024471	no main role	no subrole	no description
gi|357624162	comp256109_c0_seq3	0.862981	0.00249402	0.0474826	information storage and processing	Transcription	BAH domain proteins
gi|357610542	comp255036_c0_seq2	0.86471	0.00106321	0.0285753	poorly characterized	General function prediction only	TPR repeat-containing protein
gi|357618658	comp241412_c0_seq12	0.869343	0.00138003	0.0334933	cellular processes and signaling	Signal transduction mechanisms	Proteins containing BTB/POZ and Kelch domains, involved in regulatory/signal transduction processes
gi|4883640	comp256375_c1_seq3	0.878832	0.000967543	0.0269023	cellular processes and signaling	Signal transduction mechanisms	Membrane protein Patched/PTCH
gi|357609022	comp256826_c1_seq2	0.88005	0.000428235	0.0162332	cellular processes and signaling	Signal transduction mechanisms	Ca2+/calmodulin-dependent protein kinase, EF-Hand protein superfamily
gi|357629694	comp253636_c0_seq4	0.883816	0.000970911	0.0269023	no main role	no subrole	no description
gi|114052256	comp250173_c0_seq1	0.886418	0.000448425	0.0167223	metabolism	Amino acid transport and metabolism	Trypsin
gi|357620107	comp255606_c0_seq4	0.888757	0.000132042	0.00764495	metabolism	Nucleotide transport and metabolism	5' nucleotidase
gi|357622889	comp234394_c0_seq2	0.89151	6.86274e-05	0.00488478	information storage and processing	Transcription	Mod5 protein sorting/negative effector of RNA Pol III synthesis
gi|668457158	comp256825_c0_seq16	0.904791	1.52176e-05	0.00175342	no main role	no subrole	no description
gi|357616760	comp254373_c1_seq1	0.910111	0.000354225	0.0142887	cellular processes and signaling	Nuclear structure	Karyopherin (importin) beta 3
gi|357631730	comp241153_c0_seq6	0.910524	0.000523659	0.0183557	poorly characterized	General function prediction only	Aldehyde reductase
gi|389608269	comp254235_c0_seq2	0.912097	1.15979e-06	0.000279328	cellular processes and signaling	Posttranslational modification, protein turnover, chaperones	Multifunctional chaperone (14-3-3 family)
gi|512901837	comp253487_c0_seq4	0.917089	0.000970258	0.0269023	cellular processes and signaling	Intracellular trafficking, secretion, and vesicular transport	Vesicle coat complex COPII, subunit SEC31
gi|357604593	comp246369_c3_seq2	0.936944	0.001839	0.0402281	metabolism	Carbohydrate transport and metabolism	Fructose-6-phosphate 2-kinase/fructose-2,6-biphosphatase
gi|512895263	comp256570_c1_seq1	0.937672	0.00129773	0.0324172	no main role	no subrole	no description
gi|512917141	comp256167_c0_seq7	0.943005	0.00174162	0.038865	information storage and processing	Chromatin structure and dynamics	Histone H3 (Lys9) methyltransferase SUV39H1/Clr4, required for transcriptional silencing
gi|357607471	comp238289_c0_seq2	0.94673	0.00047926	0.017375	cellular processes and signaling	Signal transduction mechanisms	Predicted GTPase activator protein
gi|357628468	comp241901_c0_seq1	0.947007	8.86316e-06	0.00116548	cellular processes and signaling	Posttranslational modification, protein turnover, chaperones	Alpha crystallins
gi|357612332	comp238016_c0_seq1	0.947696	0.00213935	0.0435536	poorly characterized	General function prediction only	Sulfatase
gi|357631134	comp253075_c0_seq5	0.948871	0.00171123	0.0384488	cellular processes and signaling	Cell wall/membrane/envelope biogenesis	Ankyrin
gi|357618199	comp254291_c0_seq2	0.957223	0.00152158	0.0355669	no main role	no subrole	no description
gi|512916407	comp255842_c1_seq2	0.96081	0.00242579	0.0468939	cellular processes and signaling	Signal transduction mechanisms	Protein kinase
gi|512924508	comp255209_c4_seq2	0.961345	0.000286934	0.0123674	information storage and processing	Transcription	Vitamin-D-receptor interacting protein complex component
gi|357611203	comp255151_c1_seq25	0.961356	0.00169571	0.0382438	information storage and processing	Transcription	CREB binding protein/P300 and related TAZ Zn-finger proteins
gi|357625425	comp250682_c0_seq8	0.967519	0.00187531	0.0406024	cellular processes and signaling	Cytoskeleton	Beta-spectrin
gi|512908621	comp246233_c1_seq1	0.971077	0.000457182	0.0168903	information storage and processing	Transcription	C2H2-type Zn-finger protein
gi|357618195	comp250565_c0_seq2	0.971317	0.00121349	0.0311745	information storage and processing	Transcription	RNA polymerase II elongation factor
gi|112983152	comp239468_c0_seq1	0.975644	3.079e-05	0.0028438	cellular processes and signaling	Posttranslational modification, protein turnover, chaperones	Alpha crystallins
gi|357627649	comp221721_c0_seq1	0.979609	1.59021e-06	0.000345908	cellular processes and signaling	Posttranslational modification, protein turnover, chaperones	Alpha crystallins
gi|357609002	comp254351_c1_seq2	0.989333	0.00246957	0.0473174	cellular processes and signaling	Signal transduction mechanisms	Membrane glycoprotein LIG-1
gi|357609940	comp253867_c0_seq3	0.993821	0.00218432	0.0441702	information storage and processing	Transcription	RFX family transcription factor
gi|357622278	comp225691_c0_seq1	0.995907	0.000972349	0.0269101	information storage and processing	Chromatin structure and dynamics	Histone acetyltransferase (MYST family)
gi|357618679	comp253545_c0_seq3	0.998215	0.000813802	0.024471	information storage and processing	Replication, recombination and repair	Predicted MutS-related protein involved in mismatch repair
gi|512922270	comp245406_c2_seq2	1.0085	9.56287e-08	4.36423e-05	cellular processes and signaling	Posttranslational modification, protein turnover, chaperones	Protein-tyrosine sulfotransferase TPST1/TPST2
gi|357622554	comp242809_c2_seq8	1.02626	0.000272439	0.0120323	information storage and processing	RNA processing and modification	mRNA cleavage and polyadenylation factor I complex, subunit RNA15
gi|357611300	comp255367_c0_seq1	1.02744	0.00187345	0.0406024	metabolism	Carbohydrate transport and metabolism	Beta-glucosidase, lactase phlorizinhydrolase, and related proteins
gi|4102119	comp256822_c0_seq16	1.03051	0.000130472	0.00761089	cellular processes and signaling	Signal transduction mechanisms	Ca2+ release channel (ryanodine receptor)
gi|114051950	comp252727_c0_seq6	1.03106	0.00103902	0.0282817	poorly characterized	General function prediction only	C2H2-type Zn-finger protein
gi|357627781	comp232262_c0_seq1	1.04578	0.000114053	0.00689505	poorly characterized	Function unknown	Major epididymal secretory protein HE1
gi|357604626	comp249059_c0_seq1	1.05023	0.0025963	0.0484206	cellular processes and signaling	Extracellular structures	Predicted cell growth/differentiation regulator, contains RA domain
gi|357609199	comp194429_c0_seq1	1.05047	0.000888565	0.0256677	no main role	no subrole	no description
gi|198471933	comp255491_c0_seq7	1.05137	0.00267436	0.0492061	information storage and processing	Replication, recombination and repair	Tam3-transposase (Ac family)
gi|112983086	comp239377_c0_seq2	1.0535	0.000801787	0.0242358	cellular processes and signaling	Signal transduction mechanisms	Calmodulin and related proteins (EF-Hand superfamily)
gi|357631070	comp251060_c0_seq5	1.05489	0.00263818	0.0489663	cellular processes and signaling	Posttranslational modification, protein turnover, chaperones	Purple (tartrate-resistant) acid phosphatase
gi|645036982	comp256740_c0_seq15	1.05854	0.0011064	0.0295315	metabolism	Energy production and conversion	Dihydrolipoamide acetyltransferase
gi|512901083	comp248618_c0_seq11	1.06092	0.00250995	0.0475649	information storage and processing	Transcription	C2H2-type Zn-finger protein
gi|357603444	comp255323_c0_seq8	1.06093	0.00182774	0.0400948	poorly characterized	General function prediction only	Integral membrane protein
gi|389611599	comp249300_c1_seq1	1.06307	0.00226669	0.0453241	information storage and processing	Translation, ribosomal structure and biogenesis	Peptide chain release factor 1 (eRF1)
gi|357620276	comp254822_c2_seq10	1.0669	0.00206486	0.0428721	metabolism	Carbohydrate transport and metabolism	Glycosyl hydrolase, family 38 - alpha-mannosidase
gi|751224406	comp252027_c0_seq2	1.07197	0.00237432	0.0464	cellular processes and signaling	Extracellular structures	Extracellular matrix protein slit, contains leucine-rich and EGF-like repeats
gi|357611091	comp253538_c0_seq3	1.07544	0.00109214	0.0292747	poorly characterized	Function unknown	Uncharacterized conserved protein
gi|357607514	comp249047_c0_seq1	1.07559	0.00155293	0.0360363	no main role	no subrole	no description
gi|357617445	comp254591_c0_seq3	1.07567	0.000224633	0.0108472	cellular processes and signaling	Signal transduction mechanisms	MAP kinase-interacting kinase and related serine/threonine protein kinases
gi|512895350	comp251271_c0_seq28	1.07863	0.00248081	0.0473286	metabolism	Inorganic ion transport and metabolism	Nitrogen permease regulator NLRG/NPR2
gi|357606528	comp256807_c1_seq5	1.0813	0.000782032	0.0238243	cellular processes and signaling	Signal transduction mechanisms	Ca2+/calmodulin-dependent protein kinase, EF-Hand protein superfamily
gi|512923104	comp240251_c0_seq2	1.0872	0.000608508	0.020433	no main role	no subrole	no description
gi|357613702	comp256490_c0_seq9	1.08952	0.00264413	0.0489872	cellular processes and signaling	Extracellular structures	Vitronectin receptor, alpha subunit
gi|357628324	comp251321_c0_seq7	1.0938	0.000236086	0.0111082	poorly characterized	General function prediction only	Ras-related small GTPase, Rho type
gi|531996916	comp251061_c1_seq19	1.09769	0.000904381	0.0258593	metabolism	Inorganic ion transport and metabolism	Voltage-gated shaker-like K+ channel KCNA
gi|512889263	comp249239_c1_seq10	1.10116	0.000639531	0.0211489	cellular processes and signaling	Cell cycle control, cell division, chromosome partitioning	Cyclin B and related kinase-activating proteins
gi|357629666	comp254368_c0_seq9	1.10714	0.00184324	0.040283	information storage and processing	Transcription	Transcriptional repressor SALM
gi|357612796	comp247867_c1_seq17	1.1112	0.000929096	0.0261766	information storage and processing	Transcription	Predicted DNA-binding protein
gi|703890272	comp246016_c0_seq2	1.12254	0.000775203	0.023701	information storage and processing	RNA processing and modification	Protein interacting with poly(A)-binding protein
gi|357622228	comp253255_c0_seq2	1.12665	0.00255477	0.0480698	information storage and processing	Transcription	Transcriptional activator of the JUN family
gi|512918674	comp251790_c0_seq3	1.12866	0.000857385	0.0252603	cellular processes and signaling	Signal transduction mechanisms	Serine/threonine protein kinase
gi|357614863	comp246099_c0_seq10	1.1389	0.00253789	0.0479459	poorly characterized	General function prediction only	Rab6 GTPase activator GAPCenA and related TBC domain proteins
gi|357631169	comp248273_c0_seq6	1.14195	0.000976657	0.0269973	metabolism	Energy production and conversion	Predicted quinone oxidoreductase
gi|357628467	comp242106_c0_seq3	1.14705	0.00231845	0.0459642	poorly characterized	General function prediction only	FAD-binding protein DIMINUTO
gi|357620361	comp255238_c0_seq4	1.14758	0.000874868	0.025485	cellular processes and signaling	Signal transduction mechanisms	Protein tyrosine phosphatase, contains fn3 domain
gi|357630053	comp254533_c0_seq2	1.14988	0.00147264	0.0349518	metabolism	Carbohydrate transport and metabolism	Predicted beta-mannosidase
gi|357613892	comp236479_c1_seq1	1.14998	0.001999	0.0418406	no main role	no subrole	no description
gi|357622219	comp175660_c0_seq5	1.15488	0.00265191	0.0490647	cellular processes and signaling	Posttranslational modification, protein turnover, chaperones	Predicted E3 ubiquitin ligase
gi|357611415	comp255319_c0_seq6	1.15657	0.000986503	0.0271726	no main role	no subrole	no description
gi|512911615	comp253830_c0_seq1	1.15783	0.000131884	0.00764495	cellular processes and signaling	Signal transduction mechanisms	PH domain protein Melted
gi|357612774	comp249185_c0_seq2	1.17616	0.00105849	0.0285143	poorly characterized	General function prediction only	Carboxylesterase and related proteins
gi|114052675	comp243358_c1_seq1	1.17799	0.00063551	0.0210705	metabolism	Nucleotide transport and metabolism	Ribose-phosphate pyrophosphokinase
gi|403183025	comp245104_c0_seq5	1.17903	0.00132802	0.0326536	cellular processes and signaling	Cell cycle control, cell division, chromosome partitioning	Sister chromatid cohesion complex Cohesin, subunit RAD21/SCC1
gi|357628607	comp238252_c0_seq1	1.18103	0.00095771	0.0267421	metabolism	Secondary metabolites biosynthesis, transport and catabolism	Corticosteroid 11-beta-dehydrogenase and related short chain-type dehydrogenases
gi|389612260	comp250148_c1_seq4	1.18124	0.000245958	0.0113811	poorly characterized	Function unknown	Uncharacterized conserved protein
gi|357614813	comp252023_c0_seq3	1.18884	0.000910232	0.0259628	poorly characterized	General function prediction only	AAA ATPase containing von Willebrand factor type A (vWA) domain
gi|512891464	comp254258_c0_seq6	1.18957	0.00209629	0.0431322	cellular processes and signaling	Signal transduction mechanisms	G protein-coupled receptor
gi|357631728	comp255737_c0_seq5	1.19155	0.00156825	0.0362472	cellular processes and signaling	Cytoskeleton	Myosin class II heavy chain
gi|357615069	comp256361_c2_seq1	1.19556	0.00274557	0.0499634	information storage and processing	RNA processing and modification	ATP-dependent RNA helicase A
gi|512929881	comp251236_c0_seq4	1.19568	0.000244318	0.011373	information storage and processing	RNA processing and modification	mRNA splicing factor ATP-dependent RNA helicase
gi|357603551	comp255329_c1_seq7	1.19809	0.00141928	0.0340904	cellular processes and signaling	Cytoskeleton	Kinesin-like protein
gi|357612796	comp247867_c1_seq10	1.20228	2.98271e-08	1.57779e-05	information storage and processing	Transcription	Predicted DNA-binding protein
gi|357626472	comp250334_c0_seq3	1.20491	0.000968566	0.0269023	no main role	no subrole	no description
gi|357622228	comp253255_c0_seq21	1.20687	0.0012516	0.0316641	information storage and processing	Transcription	Transcriptional activator of the JUN family
gi|646720588	comp248899_c0_seq1	1.20752	0.00208407	0.0430405	cellular processes and signaling	Signal transduction mechanisms	Calmodulin and related proteins (EF-Hand superfamily)
gi|357628421	comp255814_c0_seq2	1.21173	0.00187664	0.0406024	poorly characterized	General function prediction only	Predicted Zn2+-binding protein, contains FYVE domain
gi|668457158	comp256825_c0_seq6	1.2118	0.000995059	0.0272791	no main role	no subrole	no description
gi|512914855	comp246177_c0_seq48	1.21329	0.000333273	0.0136326	cellular processes and signaling	Cytoskeleton	WASP-interacting protein VRP1/WIP, contains WH2 domain
gi|668457158	comp250152_c0_seq2	1.21911	0.000715858	0.0227618	no main role	no subrole	no description
gi|148298845	comp248303_c0_seq6	1.22225	0.000111216	0.00679413	information storage and processing	RNA processing and modification	Alternative splicing factor SRp20/9G8 (RRM superfamily)
gi|357604624	comp256809_c2_seq2	1.22255	0.000720121	0.0228349	information storage and processing	Chromatin structure and dynamics	Histone H3 (Lys4) methyltransferase complex, subunit SET1 and related methyltransferases
gi|512895927	comp237664_c1_seq1	1.22276	0.0016326	0.0372547	no main role	no subrole	no description
gi|357615010	comp255621_c1_seq10	1.22751	0.000172758	0.00918021	information storage and processing	Transcription	cAMP response element binding protein and related transcription factors
gi|357609459	comp254055_c0_seq11	1.22902	2.78401e-06	0.000539983	cellular processes and signaling	Extracellular structures	SARM protein (with sterile alpha and armadillo motifs)
gi|4102119	comp256822_c0_seq17	1.23112	0.000792213	0.0240088	cellular processes and signaling	Signal transduction mechanisms	Ca2+ release channel (ryanodine receptor)
gi|357630382	comp242368_c0_seq1	1.23309	0.00175472	0.0390078	cellular processes and signaling	Signal transduction mechanisms	Ca2+/calmodulin-dependent protein kinase, EF-Hand protein superfamily
gi|357605898	comp253604_c0_seq1	1.23394	0.00176371	0.0391	cellular processes and signaling	Intracellular trafficking, secretion, and vesicular transport	Ran-binding protein RANBP1 and related RanBD domain proteins
gi|512896760	comp241323_c2_seq4	1.23401	0.000705538	0.0226201	cellular processes and signaling	Signal transduction mechanisms	Neural cell adhesion molecule L1
gi|357612641	comp254154_c0_seq10	1.23447	0.00232806	0.0459982	poorly characterized	General function prediction only	Predicted transporter ADD1 (major facilitator superfamily)
gi|512894928	comp256049_c0_seq2	1.24166	0.00231685	0.0459642	no main role	no subrole	no description
gi|657941323	comp248222_c0_seq11	1.24727	0.000185483	0.00963642	metabolism	Secondary metabolites biosynthesis, transport and catabolism	Cytochrome P450 CYP11/CYP12/CYP24/CYP27 subfamilies
gi|4102119	comp256822_c0_seq18	1.25318	0.00121572	0.0311745	cellular processes and signaling	Signal transduction mechanisms	Ca2+ release channel (ryanodine receptor)
gi|512932840	comp256381_c0_seq1	1.25585	0.00225835	0.0451962	cellular processes and signaling	Intracellular trafficking, secretion, and vesicular transport	Synaptic vesicle protein BAIAP3, involved in vesicle priming/regulation
gi|512901083	comp253993_c0_seq1	1.25725	0.0023609	0.0463322	information storage and processing	Transcription	C2H2-type Zn-finger protein
gi|443429404	comp254542_c0_seq3	1.25896	0.00176743	0.0391035	cellular processes and signaling	Signal transduction mechanisms	Receptor mediating netrin-dependent axon guidance
gi|357628414	comp244094_c2_seq1	1.26282	0.00124434	0.0315976	no main role	no subrole	no description
gi|357624029	comp254924_c0_seq7	1.26475	0.00152148	0.0355669	cellular processes and signaling	Cell cycle control, cell division, chromosome partitioning	Warts/lats-like serine threonine kinases
gi|512922734	comp253592_c0_seq10	1.27007	0.000183133	0.00957587	poorly characterized	General function prediction only	C2H2 Zn-finger protein
gi|319433978	comp254213_c0_seq4	1.27068	0.00195429	0.0414263	cellular processes and signaling	Posttranslational modification, protein turnover, chaperones	Molecular chaperones GRP78/BiP/KAR2, HSP70 superfamily
gi|357609831	comp252387_c1_seq5	1.28102	0.000156772	0.00856541	cellular processes and signaling	Signal transduction mechanisms	Serine/threonine protein phosphatase
gi|512917230	comp246855_c1_seq1	1.28812	6.94926e-05	0.00491623	cellular processes and signaling	Posttranslational modification, protein turnover, chaperones	Protein disulfide isomerase (prolyl 4-hydroxylase beta subunit)
gi|357629700	comp244068_c1_seq1	1.29317	0.000881356	0.025642	information storage and processing	Transcription	Negative regulator of transcription
gi|512908248	comp245143_c0_seq2	1.29617	0.00210602	0.0432254	cellular processes and signaling	Signal transduction mechanisms	Crk family adapters
gi|512917089	comp250794_c2_seq11	1.29776	1.21603e-05	0.00149752	poorly characterized	General function prediction only	Predicted esterase of the alpha-beta hydrolase superfamily (Neuropathy target esterase), contains cAMP-binding domains
gi|357631305	comp235091_c0_seq6	1.29887	9.29256e-05	0.00602463	no main role	no subrole	no description
gi|7638425	comp254503_c2_seq16	1.30205	0.00024718	0.0113914	poorly characterized	General function prediction only	Leucine-rich repeat (LRR) protein associated with apoptosis in muscle tissue
gi|357609080	comp247441_c0_seq2	1.30243	0.000151181	0.00839793	no main role	no subrole	no description
gi|357611422	comp251919_c0_seq4	1.3026	0.000411329	0.0157951	metabolism	Nucleotide transport and metabolism	AICAR transformylase/IMP cyclohydrolase/methylglyoxal synthase
gi|512893410	comp256738_c0_seq1	1.30508	0.000234062	0.0110833	poorly characterized	General function prediction only	Putative guanine nucleotide exchange factor
gi|512899413	comp251025_c0_seq4	1.31374	0.000467204	0.0170889	cellular processes and signaling	Signal transduction mechanisms	Proteins containing BTB/POZ and Kelch domains, involved in regulatory/signal transduction processes
gi|357628306	comp244234_c1_seq2	1.31612	0.000991832	0.0272549	poorly characterized	Function unknown	Uncharacterized conserved protein
gi|195566876	comp239031_c0_seq3	1.31998	6.08863e-05	0.00455668	metabolism	Inorganic ion transport and metabolism	Cyclic nucleotide-gated cation channel CNGA1-3 and related proteins
gi|357611223	comp256290_c0_seq1	1.32045	0.00106203	0.0285753	cellular processes and signaling	Intracellular trafficking, secretion, and vesicular transport	Clathrin coat binding protein/Huntingtin interacting protein HIP1, involved in regulation of endocytosis
gi|357605898	comp253604_c1_seq1	1.3211	0.000632839	0.0210119	cellular processes and signaling	Intracellular trafficking, secretion, and vesicular transport	Ran-binding protein RANBP1 and related RanBD domain proteins
gi|357610869	comp251921_c0_seq3	1.32135	5.92913e-06	0.000878985	metabolism	Energy production and conversion	Acetyl-CoA hydrolase
gi|357610004	comp244571_c0_seq12	1.32337	0.00181752	0.0399082	cellular processes and signaling	Cytoskeleton	Calponin
gi|357618681	comp254876_c2_seq2	1.3289	0.000216001	0.0105618	cellular processes and signaling	Cytoskeleton	Myosin class I heavy chain
gi|512891464	comp254258_c0_seq4	1.33062	0.00119623	0.0310049	cellular processes and signaling	Signal transduction mechanisms	G protein-coupled receptor
gi|357616292	comp247878_c1_seq6	1.33377	0.000184722	0.00961835	cellular processes and signaling	Signal transduction mechanisms	Hypoxia-inducible factor 1/Neuronal PAS domain protein NPAS1
gi|357622319	comp255865_c0_seq3	1.3355	0.000931415	0.0261766	poorly characterized	Function unknown	Uncharacterized conserved low complexity protein
gi|682122034	comp256765_c2_seq2	1.33695	0.000669773	0.0217723	metabolism	Lipid transport and metabolism	Predicted phosphate acyltransferase, contains PlsC domain
gi|645016202	comp256760_c0_seq1	1.33799	0.00140383	0.0338943	no main role	no subrole	no description
gi|668457158	comp256547_c0_seq1	1.33911	0.00167943	0.037922	no main role	no subrole	no description
gi|321400090	comp253989_c2_seq1	1.3488	0.00121561	0.0311745	cellular processes and signaling	Signal transduction mechanisms	Ca2+/calmodulin-dependent protein kinase, EF-Hand protein superfamily
gi|749754340	comp250728_c0_seq4	1.34979	0.00112081	0.0297116	information storage and processing	Transcription	Glucose-repressible alcohol dehydrogenase transcriptional effector CCR4 and related proteins
gi|357629700	comp253276_c0_seq25	1.35059	0.000946259	0.0264714	information storage and processing	Transcription	Negative regulator of transcription
gi|357611415	comp255319_c0_seq5	1.3516	0.000270577	0.0119956	no main role	no subrole	no description
gi|357621226	comp252900_c0_seq2	1.35199	0.00129655	0.0324172	cellular processes and signaling	Signal transduction mechanisms	NF-kappa B regulator AP20/Cezanne
gi|357623053	comp250879_c0_seq1	1.3579	0.000108829	0.00671849	metabolism	Secondary metabolites biosynthesis, transport and catabolism	Cytochrome P450 CYP4/CYP19/CYP26 subfamilies
gi|357630887	comp244408_c0_seq6	1.36934	0.000234284	0.0110833	cellular processes and signaling	Signal transduction mechanisms	CASK-interacting adaptor protein (caskin) and related proteins with ankyrin repeats and SAM domain
gi|512899638	comp256623_c1_seq2	1.36954	0.000461776	0.0169524	metabolism	Carbohydrate transport and metabolism	Sulfatases
gi|512894996	comp248892_c0_seq1	1.37594	0.000757853	0.0235044	poorly characterized	Function unknown	Uncharacterized conserved protein
gi|512926870	comp253974_c2_seq1	1.38101	0.000142621	0.00807664	metabolism	Energy production and conversion	Mitochondrial aspartate/glutamate carrier protein Aralar/Citrin (contains EF-hand Ca2+-binding domains)
gi|751231416	comp256811_c0_seq12	1.39255	8.35031e-05	0.00557303	cellular processes and signaling	Cytoskeleton	Beta-spectrin
gi|668457158	comp256802_c2_seq1	1.39491	1.70523e-05	0.00186531	no main role	no subrole	no description
gi|357631730	comp248081_c0_seq2	1.40171	0.00187704	0.0406024	poorly characterized	General function prediction only	Aldehyde reductase
gi|512932840	comp256381_c0_seq5	1.40934	0.000868059	0.0253898	cellular processes and signaling	Intracellular trafficking, secretion, and vesicular transport	Synaptic vesicle protein BAIAP3, involved in vesicle priming/regulation
gi|512913899	comp253451_c0_seq4	1.41155	0.00131093	0.0325278	cellular processes and signaling	Signal transduction mechanisms	Low-density lipoprotein receptors containing Ca2+-binding EGF-like domains
gi|357618832	comp248731_c0_seq7	1.41358	0.000146205	0.00821677	cellular processes and signaling	Signal transduction mechanisms	Synaptic vesicle protein Synapsin
gi|668457158	comp250152_c0_seq6	1.41818	0.00222614	0.0447439	no main role	no subrole	no description
gi|357622580	comp241672_c0_seq7	1.42408	0.0021997	0.0444042	cellular processes and signaling	Posttranslational modification, protein turnover, chaperones	Protein-L-isoaspartate(D-aspartate) O-methyltransferase
gi|357604661	comp255695_c1_seq5	1.42562	0.00130401	0.0325278	poorly characterized	General function prediction only	Erythrocyte membrane protein 4.1 and related proteins of the ERM family
gi|512895827	comp255022_c0_seq10	1.42595	0.00241872	0.0468568	cellular processes and signaling	Signal transduction mechanisms	Predicted guanine nucleotide exchange factor
gi|512890499	comp243898_c1_seq3	1.43808	0.00105595	0.0284879	cellular processes and signaling	Signal transduction mechanisms	Cell polarity protein PAR6
gi|512895334	comp248022_c4_seq1	1.44207	4.82178e-05	0.00391034	information storage and processing	Translation, ribosomal structure and biogenesis	MIF4G domain-containing protein
gi|357622228	comp253255_c0_seq11	1.44444	0.00233697	0.0460568	information storage and processing	Transcription	Transcriptional activator of the JUN family
gi|357602892	comp254394_c0_seq8	1.44677	0.00167256	0.0379055	information storage and processing	Transcription	Transcriptional coactivator CAPER (RRM superfamily)
gi|357618749	comp246590_c0_seq1	1.44852	0.00116762	0.0305353	poorly characterized	General function prediction only	WD40 repeat-containing protein
gi|357625425	comp255712_c0_seq31	1.45615	0.000525884	0.0183718	cellular processes and signaling	Cytoskeleton	Beta-spectrin
gi|357612995	comp240660_c0_seq2	1.45822	0.0023551	0.0462574	poorly characterized	Function unknown	Uncharacterized conserved protein
gi|357628250	comp247059_c0_seq2	1.45995	0.000266708	0.0119148	information storage and processing	Transcription	Transcriptional coactivator p100
gi|357628275	comp255990_c0_seq2	1.46062	0.000868327	0.0253898	metabolism	Amino acid transport and metabolism	Proline oxidase
gi|357628815	comp255655_c0_seq20	1.46072	0.0020008	0.0418406	cellular processes and signaling	Cell motility	Protein involved in plasmid maintenance/nuclear protein involved in lipid metabolism
gi|357619662	comp255363_c0_seq10	1.46497	0.0021401	0.0435536	metabolism	Lipid transport and metabolism	Lipid exporter ABCA1 and related proteins, ABC superfamily
gi|357613502	comp231810_c0_seq2	1.46659	0.00224389	0.0450296	poorly characterized	General function prediction only	FERM domain protein EHM2
gi|4102119	comp256822_c0_seq23	1.46668	0.00130702	0.0325278	cellular processes and signaling	Signal transduction mechanisms	Ca2+ release channel (ryanodine receptor)
gi|357612122	comp252935_c0_seq1	1.46805	0.000228594	0.0109265	no main role	no subrole	no description
gi|512931427	comp249668_c0_seq5	1.47213	8.01554e-05	0.00543912	metabolism	Carbohydrate transport and metabolism	Beta-Glucuronidase GUSB (glycosylhydrolase superfamily 2)
gi|751231416	comp256811_c0_seq13	1.47361	0.000148991	0.00830504	cellular processes and signaling	Cytoskeleton	Beta-spectrin
gi|357605760	comp256823_c0_seq6	1.4763	0.000153846	0.00846519	metabolism	Lipid transport and metabolism	Lipid exporter ABCA1 and related proteins, ABC superfamily
gi|357608822	comp255699_c0_seq1	1.4776	0.00196199	0.0414464	information storage and processing	Transcription	Transcription factor NF-X1, contains NFX-type Zn2+-binding and R3H domains
gi|512896760	comp241323_c2_seq2	1.48521	8.35655e-05	0.00557303	cellular processes and signaling	Signal transduction mechanisms	Neural cell adhesion molecule L1
gi|357623913	comp254646_c0_seq2	1.49687	0.0025958	0.0484206	information storage and processing	RNA processing and modification	mRNA splicing factor ATP-dependent RNA helicase
gi|357626513	comp255445_c0_seq1	1.50358	0.000446409	0.0167045	poorly characterized	General function prediction only	PHD finger protein AF10
gi|512895334	comp248022_c4_seq8	1.50476	0.000392879	0.0153427	information storage and processing	Translation, ribosomal structure and biogenesis	MIF4G domain-containing protein
gi|357609022	comp256688_c0_seq6	1.50642	5.16244e-05	0.00410088	cellular processes and signaling	Signal transduction mechanisms	Ca2+/calmodulin-dependent protein kinase, EF-Hand protein superfamily
gi|357621069	comp256554_c1_seq3	1.50817	0.000380363	0.015005	poorly characterized	General function prediction only	Homeobox protein
gi|512926772	comp256659_c1_seq5	1.51201	0.000171788	0.00915079	no main role	no subrole	no description
gi|357624897	comp241815_c1_seq1	1.52252	0.000589688	0.0200365	cellular processes and signaling	Signal transduction mechanisms	Dehydrogenase kinase
gi|512897468	comp255560_c0_seq3	1.52332	5.51685e-05	0.00430233	information storage and processing	RNA processing and modification	ATP-dependent RNA helicase
gi|512925190	comp244473_c0_seq1	1.52943	0.000441027	0.0165563	metabolism	Lipid transport and metabolism	Acyl-CoA reductase
gi|512910389	comp253944_c0_seq2	1.53363	0.000153274	0.00845421	poorly characterized	Function unknown	Differentiation-related gene 1 protein (NDR1 protein), related proteins
gi|357610869	comp251921_c0_seq2	1.5341	4.29695e-07	0.000136893	metabolism	Energy production and conversion	Acetyl-CoA hydrolase
gi|357621423	comp255696_c0_seq8	1.53901	0.00147028	0.0349518	cellular processes and signaling	Signal transduction mechanisms	Muscarinic acetylcholine receptor
gi|357619515	comp248983_c0_seq3	1.54446	0.00159686	0.0366659	poorly characterized	General function prediction only	Sulfotransferase
gi|401758208	comp255760_c0_seq10	1.54915	5.11236e-05	0.00408516	cellular processes and signaling	Posttranslational modification, protein turnover, chaperones	Cysteine proteinase Cathepsin F
gi|357617304	comp242720_c0_seq2	1.54915	0.000837023	0.0248808	information storage and processing	RNA processing and modification	RNA helicase
gi|557762976	comp255770_c0_seq15	1.55092	0.00165475	0.0376663	cellular processes and signaling	Signal transduction mechanisms	Low-density lipoprotein receptors containing Ca2+-binding EGF-like domains
gi|357624879	comp255209_c0_seq4	1.55675	0.000493086	0.0176291	no main role	no subrole	no description
gi|498532413	comp252845_c0_seq1	1.55818	0.00119143	0.0309613	cellular processes and signaling	Signal transduction mechanisms	Muscarinic acetylcholine receptor
gi|512927195	comp256516_c0_seq12	1.56347	0.00258495	0.048325	information storage and processing	Chromatin structure and dynamics	Structural maintenance of chromosome protein 2 (chromosome condensation complex Condensin, subunit E)
gi|668457158	comp256825_c0_seq1	1.57322	0.000419301	0.0159987	no main role	no subrole	no description
gi|512895506	comp252398_c0_seq4	1.57373	0.000519718	0.0182726	information storage and processing	RNA processing and modification	tRNA-specific adenosine deaminase 1
gi|512895228	comp241897_c0_seq5	1.57603	0.00225024	0.0450726	information storage and processing	Transcription	Transcription elongation factor TFIIS/Cofactor of enhancer-binding protein Sp1
gi|512915531	comp256404_c0_seq14	1.57746	0.000982824	0.0271034	poorly characterized	General function prediction only	Serine/threonine protein kinase
gi|357621649	comp255093_c0_seq1	1.57813	0.000220519	0.0107601	metabolism	Secondary metabolites biosynthesis, transport and catabolism	Multicopper oxidases
gi|512899413	comp251025_c0_seq17	1.58047	0.000430777	0.0162765	cellular processes and signaling	Signal transduction mechanisms	Proteins containing BTB/POZ and Kelch domains, involved in regulatory/signal transduction processes
gi|357628031	comp255050_c0_seq1	1.58241	0.00169793	0.0382567	cellular processes and signaling	Cytoskeleton	Myosin class V heavy chain
gi|357625048	comp252574_c0_seq4	1.58771	0.0013691	0.0332977	cellular processes and signaling	Signal transduction mechanisms	Protein kinase of the PI-3 kinase family involved in mitotic growth, DNA repair and meiotic recombination
gi|357608424	comp249961_c0_seq4	1.58849	0.00241015	0.0468568	information storage and processing	Transcription	RNA polymerase II, large subunit
gi|357609574	comp253509_c0_seq11	1.59424	0.000296498	0.0125245	poorly characterized	General function prediction only	Predicted transporter (major facilitator superfamily)
gi|357611199	comp248874_c1_seq12	1.59605	2.65764e-05	0.00252723	poorly characterized	General function prediction only	WD40 repeat protein
gi|357604880	comp256819_c0_seq2	1.60236	0.00244355	0.0470807	cellular processes and signaling	Cytoskeleton	Beta-spectrin
gi|357609022	comp256826_c2_seq3	1.60983	0.000183414	0.00957587	cellular processes and signaling	Signal transduction mechanisms	Ca2+/calmodulin-dependent protein kinase, EF-Hand protein superfamily
gi|357604647	comp233505_c0_seq1	1.61034	0.00157239	0.0362709	information storage and processing	Transcription	RNA polymerase I, large subunit
gi|357619185	comp248600_c4_seq13	1.61137	0.00117751	0.0307592	information storage and processing	Transcription	Transcription factor MEIS1 and related HOX domain proteins
gi|357625863	comp245045_c0_seq3	1.62403	0.00114609	0.0301755	metabolism	Lipid transport and metabolism	Choline transporter-like protein
gi|512912011	comp254000_c0_seq21	1.62906	0.00147466	0.0349518	no main role	no subrole	no description
gi|357606369	comp242030_c0_seq2	1.63008	9.60839e-06	0.00124936	cellular processes and signaling	Signal transduction mechanisms	Abl interactor ABI-1, contains SH3 domain
gi|357602690	comp236824_c0_seq3	1.63379	1.88475e-05	0.00200308	information storage and processing	Chromatin structure and dynamics	Structural maintenance of chromosome protein 4 (chromosome condensation complex Condensin, subunit C)
gi|512897468	comp256393_c0_seq3	1.63713	0.000447926	0.0167223	information storage and processing	RNA processing and modification	ATP-dependent RNA helicase
gi|512890045	comp250849_c0_seq2	1.64375	0.00240404	0.0468368	information storage and processing	Transcription	Zn-finger transcription factor
gi|357621730	comp253565_c0_seq1	1.64389	0.00132859	0.0326536	poorly characterized	Function unknown	Predicted membrane protein, contains two CBS domains
gi|357622009	comp253224_c0_seq6	1.64404	0.00080437	0.0242824	information storage and processing	Translation, ribosomal structure and biogenesis	Predicted nucleolar protein involved in ribosome biogenesis
gi|357626515	comp256029_c0_seq5	1.64594	0.000853214	0.0252029	cellular processes and signaling	Posttranslational modification, protein turnover, chaperones	Ubiquitin-protein ligase
gi|357602141	comp254652_c0_seq17	1.64602	0.000701831	0.0226201	information storage and processing	RNA processing and modification	mRNA cleavage factor I subunit/CPSF subunit
gi|357609022	comp256688_c0_seq3	1.65579	1.27991e-06	0.000295052	cellular processes and signaling	Signal transduction mechanisms	Ca2+/calmodulin-dependent protein kinase, EF-Hand protein superfamily
gi|357628618	comp245046_c0_seq4	1.6571	0.00140937	0.0339225	information storage and processing	Transcription	Nucleosome-binding factor SPN, POB3 subunit
gi|357614952	comp255195_c0_seq5	1.65857	0.000254622	0.0114851	poorly characterized	General function prediction only	WW domain-containing protein
gi|357617525	comp255266_c0_seq1	1.66167	0.00118027	0.030797	cellular processes and signaling	Signal transduction mechanisms	G protein signaling regulators
gi|357622554	comp242809_c2_seq5	1.66534	2.36304e-05	0.00232066	information storage and processing	RNA processing and modification	mRNA cleavage and polyadenylation factor I complex, subunit RNA15
gi|357621365	comp235190_c1_seq1	1.68053	6.42465e-05	0.00474099	information storage and processing	Transcription	HMG-box transcription factor Capicua and related proteins
gi|357618959	comp242134_c3_seq8	1.68338	0.000468505	0.0170916	information storage and processing	Transcription	bHLH transcription factor
gi|512899354	comp256052_c0_seq35	1.68656	0.00188764	0.040718	metabolism	Inorganic ion transport and metabolism	L-type voltage-dependent Ca2+ channel, alpha2/delta subunit
gi|512928812	comp256790_c0_seq3	1.68718	0.000617853	0.0206109	cellular processes and signaling	Cytoskeleton	Actin regulatory protein supervillin (gelsolin/villin family)
gi|357616225	comp253666_c1_seq13	1.69145	0.00245495	0.0471608	information storage and processing	Chromatin structure and dynamics	SNF2 family DNA-dependent ATPase
gi|357624353	comp248776_c0_seq1	1.69497	0.000525883	0.0183718	information storage and processing	Transcription	Thyroid hormone receptor-associated protein complex, subunit TRAP240
gi|357602932	comp249942_c0_seq17	1.69994	0.000263752	0.0118055	information storage and processing	Chromatin structure and dynamics	Structural maintenance of chromosome protein 4 (chromosome condensation complex Condensin, subunit C)
gi|357601925	comp246520_c1_seq3	1.71237	0.00266573	0.0491639	no main role	no subrole	no description
gi|357618832	comp248731_c0_seq3	1.71519	5.49819e-05	0.00430233	cellular processes and signaling	Signal transduction mechanisms	Synaptic vesicle protein Synapsin
gi|357613328	comp251731_c0_seq8	1.716	0.00254951	0.0480698	information storage and processing	Transcription	RNA polymerase II transcription termination factor TTF2/lodestar, DEAD-box superfamily
gi|668457158	comp256825_c0_seq9	1.71607	0.000210583	0.0103701	no main role	no subrole	no description
gi|512917750	comp246696_c0_seq6	1.71926	0.000759412	0.0235044	cellular processes and signaling	Intracellular trafficking, secretion, and vesicular transport	Protein transporter of the TRAM (translocating chain-associating membrane) superfamily
gi|751231416	comp256811_c0_seq10	1.72277	0.000751354	0.0234735	cellular processes and signaling	Cytoskeleton	Beta-spectrin
gi|512894091	comp256022_c0_seq8	1.72377	0.00234601	0.0461178	poorly characterized	General function prediction only	Predicted peptidoglycan-binding protein, contains LysM domain
gi|357607939	comp255054_c0_seq10	1.72407	0.00185506	0.040495	information storage and processing	Transcription	Transcription elongation factor TFIIS/Cofactor of enhancer-binding protein Sp1
gi|512923759	comp251976_c0_seq5	1.73078	0.000133065	0.00768507	cellular processes and signaling	Signal transduction mechanisms	ACK and related non-receptor tyrosine kinases
gi|357603673	comp242703_c0_seq4	1.73542	0.00165554	0.0376663	poorly characterized	Function unknown	Uncharacterized conserved protein
gi|357602840	comp250264_c0_seq2	1.74146	0.00190617	0.0409046	cellular processes and signaling	Signal transduction mechanisms	Neurexin III-alpha
gi|498532413	comp252845_c0_seq4	1.74463	0.000389106	0.0152465	cellular processes and signaling	Signal transduction mechanisms	Muscarinic acetylcholine receptor
gi|662204927	comp253013_c0_seq2	1.7481	0.000540514	0.0186931	cellular processes and signaling	Cytoskeleton	Microtubule-associated protein TAU
gi|357622228	comp253255_c0_seq16	1.75602	2.21707e-06	0.000456658	information storage and processing	Transcription	Transcriptional activator of the JUN family
gi|357621365	comp235190_c0_seq1	1.75785	0.000164427	0.0089001	information storage and processing	Transcription	HMG-box transcription factor Capicua and related proteins
gi|357616985	comp254448_c0_seq3	1.76354	0.00244587	0.0470866	cellular processes and signaling	Posttranslational modification, protein turnover, chaperones	Peptide:N-glycanase
gi|307175016	comp253619_c0_seq5	1.76356	9.09595e-05	0.00596324	no main role	no subrole	no description
gi|668457158	comp256793_c1_seq1	1.77228	8.39557e-06	0.00112303	no main role	no subrole	no description
gi|389611502	comp252561_c0_seq1	1.77406	0.00241984	0.0468568	metabolism	Amino acid transport and metabolism	Trypsin
gi|357628430	comp251375_c0_seq13	1.77765	0.00211772	0.0433509	no main role	no subrole	no description
gi|512926303	comp255912_c1_seq8	1.77928	0.000725634	0.0229472	cellular processes and signaling	Cell motility	Myosin VII, myosin IXB and related myosins
gi|357624078	comp253097_c0_seq3	1.78197	0.000183338	0.00957587	information storage and processing	Transcription	Homeobox transcription factor SIP1
gi|357622130	comp254488_c0_seq1	1.784	0.000769855	0.0236749	cellular processes and signaling	Cell cycle control, cell division, chromosome partitioning	Microtubule-associated protein dynactin DCTN1/Glued
gi|357609041	comp246093_c0_seq9	1.78508	0.000244996	0.0113773	no main role	no subrole	no description
gi|357609660	comp253615_c0_seq3	1.79413	0.00109426	0.0292747	cellular processes and signaling	Signal transduction mechanisms	Docking protein 1 (p62dok)
gi|357631275	comp249058_c1_seq2	1.79586	0.000183495	0.00957587	metabolism	Energy production and conversion	Cytochrome c oxidase, subunit VIb/COX12
gi|357631135	comp255927_c0_seq12	1.79704	0.00249588	0.0474826	metabolism	Inorganic ion transport and metabolism	Cation transport ATPase
gi|357611300	comp255789_c0_seq11	1.80488	0.00190096	0.040854	metabolism	Carbohydrate transport and metabolism	Beta-glucosidase, lactase phlorizinhydrolase, and related proteins
gi|357602558	comp251523_c0_seq2	1.81007	0.000383606	0.0150818	no main role	no subrole	no description
gi|357617326	comp252759_c1_seq21	1.8148	0.00269106	0.0493689	no main role	no subrole	no description
gi|512915364	comp256700_c0_seq3	1.81624	0.000774897	0.023701	poorly characterized	Function unknown	Pecanex
gi|512899413	comp251025_c0_seq5	1.82386	4.70882e-05	0.00385309	cellular processes and signaling	Signal transduction mechanisms	Proteins containing BTB/POZ and Kelch domains, involved in regulatory/signal transduction processes
gi|357611493	comp251196_c1_seq1	1.82485	0.00148229	0.0350612	cellular processes and signaling	Signal transduction mechanisms	Low-density lipoprotein receptors containing Ca2+-binding EGF-like domains
gi|357621141	comp256805_c0_seq1	1.82917	0.000154706	0.00847245	information storage and processing	RNA processing and modification	Poly(A) polymerase and related nucleotidyltransferases
gi|357619744	comp254846_c1_seq6	1.82949	0.00139716	0.0338033	information storage and processing	RNA processing and modification	Splicing factor, arginine/serine-rich
gi|357625221	comp256251_c1_seq9	1.82969	0.00236505	0.0463371	metabolism	Carbohydrate transport and metabolism	Hexokinase
gi|357613416	comp244353_c0_seq4	1.8307	9.17182e-05	0.00596324	information storage and processing	Chromatin structure and dynamics	Chromatin remodeling factor subunit and related transcription factors
gi|357608424	comp249961_c0_seq1	1.83334	0.00162106	0.0371646	information storage and processing	Transcription	RNA polymerase II, large subunit
gi|357629074	comp256824_c0_seq2	1.83468	0.000927176	0.0261766	information storage and processing	Transcription	Transcription factor, Myb superfamily
gi|512896843	comp248947_c0_seq6	1.83498	0.000350363	0.0141575	metabolism	Lipid transport and metabolism	Delta 6-fatty acid desaturase/delta-8 sphingolipid desaturase
gi|512926303	comp255912_c1_seq6	1.83818	0.000112967	0.00688301	cellular processes and signaling	Cell motility	Myosin VII, myosin IXB and related myosins
gi|357615851	comp255483_c0_seq4	1.84158	0.000369115	0.0147868	metabolism	Amino acid transport and metabolism	Puromycin-sensitive aminopeptidase and related aminopeptidases
gi|668457158	comp256547_c0_seq4	1.84502	2.82787e-06	0.000543956	no main role	no subrole	no description
gi|357621495	comp242621_c0_seq1	1.84906	1.02243e-05	0.00129833	no main role	no subrole	no description
gi|357619887	comp176197_c0_seq3	1.85259	0.000886207	0.0256677	cellular processes and signaling	Posttranslational modification, protein turnover, chaperones	Ubiquitin-protein ligase
gi|357630739	comp249797_c0_seq1	1.8562	0.000249178	0.0113914	cellular processes and signaling	Signal transduction mechanisms	cAMP-dependent protein kinase catalytic subunit (PKA)
gi|357629074	comp256824_c0_seq1	1.85929	0.000288888	0.0123854	information storage and processing	Transcription	Transcription factor, Myb superfamily
gi|357609022	comp256826_c2_seq2	1.86384	0.000313138	0.0129685	cellular processes and signaling	Signal transduction mechanisms	Ca2+/calmodulin-dependent protein kinase, EF-Hand protein superfamily
gi|357622278	comp252859_c0_seq7	1.8674	0.00209079	0.0431322	information storage and processing	Chromatin structure and dynamics	Histone acetyltransferase (MYST family)
gi|357614007	comp248166_c0_seq9	1.87738	0.000168804	0.00903197	poorly characterized	General function prediction only	Cysteine-rich hydrophobic proteins
gi|357601976	comp250382_c0_seq2	1.87762	0.00196773	0.0414497	cellular processes and signaling	Intracellular trafficking, secretion, and vesicular transport	Membrane coat complex Retromer, subunit VPS5/SNX1, Sorting nexins, and related PX domain-containing proteins
gi|512893319	comp254257_c1_seq16	1.88598	0.000659604	0.021532	cellular processes and signaling	Signal transduction mechanisms	Ribosomal protein S6 kinase
gi|512914721	comp246973_c0_seq1	1.89317	0.00247912	0.0473286	information storage and processing	Transcription	Predicted DNA-binding protein, contains Myb-like, SANT and ELM2 domains
gi|357616568	comp251824_c0_seq1	1.89389	0.000321121	0.0132285	cellular processes and signaling	Signal transduction mechanisms	Protein serine/threonine phosphatase RDGC/PPEF, contains STphosphatase and EF-hand domains
gi|512930862	comp247379_c0_seq2	1.89786	0.00175343	0.0390078	cellular processes and signaling	Signal transduction mechanisms	G protein-coupled receptor kinase
gi|319803029	comp246446_c1_seq5	1.9096	8.07756e-06	0.00109305	information storage and processing	Transcription	Thyroid hormone receptor-associated protein complex, subunit TRAP230
gi|512910345	comp255422_c0_seq10	1.91443	0.000326534	0.0134277	no main role	no subrole	no description
gi|357623826	comp253760_c0_seq14	1.91943	7.45667e-05	0.00519297	metabolism	Amino acid transport and metabolism	Trypsin
gi|357628421	comp255814_c0_seq3	1.92625	0.00132403	0.0326255	poorly characterized	General function prediction only	Predicted Zn2+-binding protein, contains FYVE domain
gi|357612662	comp251018_c0_seq1	1.9266	4.4668e-06	0.000747948	cellular processes and signaling	Posttranslational modification, protein turnover, chaperones	Predicted E3 ubiquitin ligase
gi|512889935	comp250703_c0_seq8	1.93101	0.00122306	0.0312227	cellular processes and signaling	Signal transduction mechanisms	Serine/threonine protein kinase GPBP
gi|357609022	comp256688_c0_seq9	1.93822	7.51112e-06	0.00104156	cellular processes and signaling	Signal transduction mechanisms	Ca2+/calmodulin-dependent protein kinase, EF-Hand protein superfamily
gi|512897468	comp252317_c0_seq40	1.94443	1.13049e-10	2.39202e-07	information storage and processing	RNA processing and modification	ATP-dependent RNA helicase
gi|357611172	comp255216_c0_seq1	1.95722	0.000485077	0.0175041	cellular processes and signaling	Signal transduction mechanisms	Ribosomal protein S6 kinase
gi|224586901	comp256078_c0_seq24	1.96201	0.00188207	0.0406356	information storage and processing	Replication, recombination and repair	Oxidation resistance protein
gi|443429389	comp227305_c0_seq5	1.9716	0.000968405	0.0269023	poorly characterized	General function prediction only	CCCH-type Zn-finger protein
gi|357605640	comp244455_c0_seq4	1.98013	5.31249e-05	0.00419146	cellular processes and signaling	Signal transduction mechanisms	Cell differentiation regulator of the Headcase family
gi|357617912	comp250918_c0_seq8	1.98674	0.00266014	0.0491639	poorly characterized	General function prediction only	Proteins containing armadillo/beta-catenin-like repeat
gi|357610004	comp244571_c0_seq5	1.98724	0.000281157	0.0122899	cellular processes and signaling	Cytoskeleton	Calponin
gi|357624128	comp244850_c0_seq5	1.98998	0.00157991	0.0364084	cellular processes and signaling	Signal transduction mechanisms	Adaptor protein Enigma and related PDZ-LIM proteins
gi|357603986	comp255008_c0_seq5	1.99131	8.50277e-09	6.18444e-06	no main role	no subrole	no description
gi|512927195	comp256516_c0_seq3	1.99264	4.86947e-05	0.00392543	information storage and processing	Chromatin structure and dynamics	Structural maintenance of chromosome protein 2 (chromosome condensation complex Condensin, subunit E)
gi|607354714	comp251101_c0_seq7	1.99404	0.000376853	0.0149411	no main role	no subrole	no description
gi|512910389	comp253944_c0_seq15	2.00653	2.34902e-05	0.00231667	poorly characterized	Function unknown	Differentiation-related gene 1 protein (NDR1 protein), related proteins
gi|357609022	comp256688_c0_seq7	2.00797	0.00109864	0.0293581	cellular processes and signaling	Signal transduction mechanisms	Ca2+/calmodulin-dependent protein kinase, EF-Hand protein superfamily
gi|357608702	comp252450_c0_seq7	2.01335	0.00121617	0.0311745	cellular processes and signaling	Signal transduction mechanisms	Ras GTPase-activating protein
gi|512900572	comp253386_c0_seq10	2.02434	0.000206875	0.0103292	cellular processes and signaling	Defense mechanisms	Tyrosine kinase negative regulator CBL
gi|18202151	comp239988_c0_seq4	2.02837	0.000513135	0.0180684	information storage and processing	Transcription	Hepatocyte nuclear factor 4 and similar steroid hormone receptors
gi|642934185	comp254914_c0_seq1	2.05688	0.000818395	0.0244872	cellular processes and signaling	Signal transduction mechanisms	Rho guanine nucleotide exchange factor VAV3
gi|357628941	comp250385_c0_seq6	2.05913	0.000165404	0.00890097	no main role	no sub role	no description
gi|357626136	comp251255_c0_seq3	2.06036	0.00108272	0.0290661	poorly characterized	General function prediction only	Uncharacterized conserved protein with similarity to embryogenesis protein H beta 58 and VPS26
gi|357609877	comp252531_c0_seq3	2.06204	2.57564e-05	0.00248747	poorly characterized	Function unknown	Uncharacterized conserved protein
gi|357625221	comp245327_c1_seq1	2.06995	0.0018167	0.0399082	metabolism	Carbohydrate transport and metabolism	Hexokinase
gi|512896196	comp255329_c1_seq8	2.07146	0.00209972	0.0431341	cellular processes and signaling	Cytoskeleton	Kinesin-like protein
gi|357616088	comp252436_c1_seq3	2.07529	0.000920231	0.0260564	information storage and processing	Replication, recombination and repair	DNA damage checkpoint protein RHP9/CRB2/53BP1
gi|512896457	comp255720_c0_seq1	2.08239	0.00140545	0.0338983	poorly characterized	General function prediction only	Aldehyde reductase
gi|357613519	comp256421_c0_seq10	2.08623	0.00213817	0.0435536	cellular processes and signaling	Cell cycle control, cell division, chromosome partitioning	Protein required for meiosis
gi|357612135	comp247452_c0_seq1	2.08766	4.86394e-06	0.000797241	cellular processes and signaling	Posttranslational modification, protein turnover, chaperones	Hydrolytic enzymes of the alpha/beta hydrolase fold
gi|357603226	comp251583_c0_seq6	2.08887	0.000598224	0.0202085	cellular processes and signaling	Signal transduction mechanisms	Phosphoinositide 3-kinase
gi|357625569	comp256816_c0_seq6	2.09951	0.00124897	0.0316641	cellular processes and signaling	Signal transduction mechanisms	Neurexin IV
gi|357605105	comp256450_c0_seq14	2.10494	0.0011091	0.0295533	cellular processes and signaling	Signal transduction mechanisms	Protein kinase ATM/Tel1, involved in telomere length regulation and DNA repair
gi|357612428	comp244942_c1_seq4	2.1184	0.000846501	0.0250985	information storage and processing	Replication, recombination and repair	DNA topoisomerase I-interacting protein
gi|357615451	comp254472_c0_seq6	2.14238	0.00269515	0.0493689	poorly characterized	General function prediction only	FERM domain protein EHM2
gi|357602283	comp254053_c0_seq1	2.1465	0.000893269	0.0256677	cellular processes and signaling	Posttranslational modification, protein turnover, chaperones	Predicted E3 ubiquitin ligase
gi|357627545	comp256225_c0_seq1	2.15598	0.000706086	0.0226201	cellular processes and signaling	Signal transduction mechanisms	Tyrosine kinase specific for activated (GTP-bound) p21cdc42Hs
gi|357626442	comp255835_c0_seq1	2.16058	7.91122e-05	0.00538402	no main role	no sub role	no description
gi|512886913	comp251095_c0_seq1	2.1677	0.000336385	0.0136877	metabolism	Lipid transport and metabolism	Acyl-CoA:dihydroxyactetone-phosphate acyltransferase DHAPAT
gi|641649648	comp254121_c0_seq2	2.16945	7.71573e-06	0.00105637	cellular processes and signaling	Cell cycle control, cell division, chromosome partitioning	DNA helicase PIF1/RRM3
gi|357625079	comp247345_c1_seq23	2.18354	7.0344e-06	0.00101065	information storage and processing	Transcription	Aryl-hydrocarbon receptor nuclear translocator
gi|512916567	comp247807_c0_seq7	2.18743	3.57903e-08	1.77238e-05	information storage and processing	Transcription	Transcription factor PBX and related HOX domain proteins
gi|357628430	comp251375_c0_seq5	2.19434	0.00135453	0.03309	no main role	no sub role	no description
gi|357614270	comp256746_c0_seq14	2.1993	1.59188e-05	0.00178776	information storage and processing	Transcription	Homeobox transcription factor SIP1
gi|357628279	comp250444_c0_seq8	2.2096	8.48361e-06	0.00112832	metabolism	Secondary metabolites biosynthesis, transport and catabolism	Cytochrome P450 CYP3/CYP5/CYP6/CYP9 subfamilies
gi|357627179	comp242846_c0_seq1	2.2104	2.206e-08	1.22249e-05	metabolism	Lipid transport and metabolism	1-acyl-sn-glycerol-3-phosphate acyltransferase
gi|357625425	comp255712_c0_seq5	2.21915	1.98885e-05	0.00210411	cellular processes and signaling	Cytoskeleton	Beta-spectrin
gi|357611300	comp251322_c2_seq15	2.23373	0.00140808	0.0339225	metabolism	Carbohydrate transport and metabolism	Beta-glucosidase, lactase phlorizinhydrolase, and related proteins
gi|641649648	comp254121_c0_seq7	2.23721	3.66488e-06	0.000665178	cellular processes and signaling	Cell cycle control, cell division, chromosome partitioning	DNA helicase PIF1/RRM3
gi|290560655	comp256353_c0_seq5	2.24035	4.19447e-05	0.00357606	information storage and processing	Chromatin structure and dynamics	Nucleosome assembly protein NAP-1
gi|512931559	comp255616_c0_seq18	2.25358	0.000280385	0.0122899	cellular processes and signaling	Posttranslational modification, protein turnover, chaperones	Aspartyl beta-hydroxylase
gi|357625031	comp254339_c1_seq10	2.29638	0.00153708	0.0358113	cellular processes and signaling	Signal transduction mechanisms	Armadillo/beta-Catenin/plakoglobin
gi|357609729	comp236561_c0_seq4	2.30868	0.000903349	0.0258593	information storage and processing	Transcription	C3H1-type Zn-finger protein
gi|357602312	comp253487_c0_seq12	2.3411	8.41072e-11	2.15333e-07	no main role	no sub role	no description
gi|357602319	comp248157_c0_seq8	2.35142	0.00189276	0.0407908	poorly characterized	General function prediction only	Carboxylesterase and related proteins
gi|357618956	comp252262_c0_seq8	2.35329	0.001522	0.0355669	metabolism	Secondary metabolites biosynthesis, transport and catabolism	Multidrug resistance-associated protein/mitoxantrone resistance protein, ABC superfamily
gi|299930585	comp248127_c0_seq1	2.36103	0.000915129	0.0260052	metabolism	Amino acid transport and metabolism	Trypsin
gi|357623833	comp241424_c0_seq1	2.37569	3.479e-05	0.00310244	metabolism	Lipid transport and metabolism	C-3 sterol dehydrogenase/3-beta-hydroxysteroid dehydrogenase and related dehydrogenases
gi|357628006	comp247658_c0_seq8	2.37997	1.44434e-05	0.00167249	cellular processes and signaling	Signal transduction mechanisms	Neoplastic transformation suppressor Pdcd4/MA-3, contains MA3 domain
gi|512901334	comp251089_c0_seq2	2.39788	0.000147803	0.00826952	information storage and processing	Transcription	C2H2-type Zn-finger protein
gi|357625031	comp254339_c1_seq13	2.43365	0.00263552	0.0489559	cellular processes and signaling	Signal transduction mechanisms	Armadillo/beta-Catenin/plakoglobin
gi|357610027	comp252213_c0_seq32	2.4536	0.000913448	0.0260052	no main role	no sub role	no description
gi|512896906	comp249715_c0_seq8	2.46909	0.0019862	0.0417181	cellular processes and signaling	Cell cycle control, cell division, chromosome partitioning	Speckle-type POZ protein SPOP and related proteins with TRAF, MATH and BTB/POZ domains
gi|357620019	comp239897_c0_seq1	2.48159	5.22822e-05	0.00413901	information storage and processing	Chromatin structure and dynamics	Structural maintenance of chromosome protein SMC5/Spr18, SMC superfamily
gi|357624539	comp251563_c0_seq2	2.49639	6.90273e-05	0.0048982	cellular processes and signaling	Intracellular trafficking, secretion, and vesicular transport	Amphiphysin
gi|4102119	comp256822_c0_seq6	2.49788	3.32915e-05	0.00299174	cellular processes and signaling	Signal transduction mechanisms	Ca2+ release channel (ryanodine receptor)
gi|220681310	comp254919_c0_seq2	2.50035	0.00167981	0.037922	information storage and processing	RNA processing and modification	ATP-dependent RNA helicase
gi|357629250	comp249235_c0_seq8	2.50813	0.00232546	0.0459982	cellular processes and signaling	Signal transduction mechanisms	Proteins containing BTB/POZ and Kelch domains, involved in regulatory/signal transduction processes
gi|357622002	comp246503_c0_seq1	2.51392	1.598e-05	0.00178776	cellular processes and signaling	Signal transduction mechanisms	TGFbeta receptor signaling protein SMAD and related proteins
gi|357626402	comp256594_c0_seq6	2.52612	0.000449042	0.0167223	cellular processes and signaling	Posttranslational modification, protein turnover, chaperones	Ubiquitin protein ligase RSP5/NEDD4
gi|357603715	comp240048_c0_seq1	2.53183	0.000440702	0.0165563	cellular processes and signaling	Signal transduction mechanisms	GTP-binding protein SEC4, small G protein superfamily, and related Ras family GTP-binding proteins
gi|357622258	comp252662_c1_seq14	2.56727	1.29265e-10	2.45481e-07	poorly characterized	General function prediction only	Peroxidase/oxygenase
gi|357610028	comp256178_c0_seq21	2.60553	0.000526487	0.0183718	cellular processes and signaling	Nuclear structure	Nuclear pore complex, Nup98 component (sc Nup145/Nup100/Nup116)
gi|512885572	comp255391_c0_seq22	2.62468	6.24561e-05	0.00462951	cellular processes and signaling	Intracellular trafficking, secretion, and vesicular transport	Vesicle coat complex AP-1, gamma subunit
gi|357625425	comp255712_c0_seq1	2.68987	3.49219e-07	0.000119531	cellular processes and signaling	Cytoskeleton	Beta-spectrin
gi|512899868	comp253204_c0_seq1	2.70593	5.64476e-06	0.000858705	no main role	no sub role	no description
gi|357622002	comp246503_c0_seq3	2.70638	1.92782e-06	0.000404235	cellular processes and signaling	Signal transduction mechanisms	TGFbeta receptor signaling protein SMAD and related proteins
gi|512931559	comp255616_c0_seq21	2.72043	0.00091406	0.0260052	cellular processes and signaling	Posttranslational modification, protein turnover, chaperones	Aspartyl beta-hydroxylase
gi|357612332	comp241009_c0_seq2	2.73631	2.23774e-09	2.36742e-06	poorly characterized	General function prediction only	Sulfatase
gi|512895175	comp246861_c0_seq13	2.7414	3.56653e-05	0.00314629	information storage and processing	Transcription	C2H2-type Zn-finger protein
gi|531996938	comp250487_c1_seq9	2.76182	0.00131389	0.0325278	cellular processes and signaling	Cytoskeleton	Myosin class II heavy chain
gi|512895085	comp251152_c0_seq11	2.78336	0.00039361	0.0153455	cellular processes and signaling	Signal transduction mechanisms	RTK signaling protein MASK/UNC-44
gi|160333386	comp254963_c1_seq25	2.79006	3.03693e-05	0.00281732	cellular processes and signaling	Signal transduction mechanisms	Regulatory protein MLP and related LIM proteins
gi|357631765	comp256234_c0_seq5	2.79162	1.78274e-06	0.000380672	metabolism	Inorganic ion transport and metabolism	Na+/dicarboxylate, Na+/tricarboxylate and phosphate transporters
gi|197209952	comp250360_c0_seq7	2.79372	0.000205066	0.0103087	cellular processes and signaling	Signal transduction mechanisms	G protein-coupled receptor
gi|607354714	comp251101_c0_seq5	2.79417	0.00199245	0.0417787	no main role	no sub role	no description
gi|357617840	comp256163_c0_seq12	2.81765	4.06191e-06	0.000695154	poorly characterized	Function unknown	Uncharacterized conserved protein
gi|323434874	comp255274_c0_seq3	2.82897	0.00192737	0.0411556	cellular processes and signaling	Cell wall/membrane/envelope biogenesis	Chitin synthase/hyaluronan synthase (glycosyltransferases)
gi|357622258	comp252662_c1_seq4	2.83694	0.00172694	0.0386421	poorly characterized	General function prediction only	Peroxidase/oxygenase
gi|357620177	comp252732_c0_seq3	2.84459	1.02358e-05	0.00129833	no main role	no sub role	no description
gi|512928900	comp243705_c0_seq1	2.84952	8.69968e-05	0.00575242	cellular processes and signaling	Signal transduction mechanisms	Proteins containing BTB/POZ and Kelch domains, involved in regulatory/signal transduction processes
gi|357610451	comp252637_c0_seq5	2.86028	0.000655474	0.0214876	metabolism	Nucleotide transport and metabolism	Mitochondrial thymidine kinase 2/deoxyguanosine kinase
gi|357624560	comp247859_c1_seq3	2.8717	0.00192108	0.0410967	no main role	no sub role	no description
gi|357625079	comp247345_c1_seq30	2.87737	0.000242341	0.0113036	information storage and processing	Transcription	Aryl-hydrocarbon receptor nuclear translocator
gi|512895839	comp256545_c0_seq7	2.88565	0.000865673	0.025376	no main role	no sub role	no description
gi|512921188	comp246796_c0_seq7	2.90535	0.000290545	0.0123854	cellular processes and signaling	Signal transduction mechanisms	RAS signaling inhibitor ST5
gi|357628279	comp256286_c0_seq3	2.91422	0.00015218	0.00843328	metabolism	Secondary metabolites biosynthesis, transport and catabolism	Cytochrome P450 CYP3/CYP5/CYP6/CYP9 subfamilies
gi|512921567	comp234681_c0_seq10	2.92287	5.55561e-06	0.000854577	information storage and processing	RNA processing and modification	IGF-II mRNA-binding protein IMP, contains RRM and KH domains
gi|357627408	comp254888_c0_seq1	2.93128	0.000551333	0.0189267	cellular processes and signaling	Signal transduction mechanisms	Rac1 GTPase effector FRL
gi|357621296	comp248694_c0_seq2	2.97559	0.000181999	0.00957587	information storage and processing	Translation, ribosomal structure and biogenesis	Translation initiation factor 5B (eIF-5B)
gi|357606528	comp256807_c1_seq4	2.98381	0.000108874	0.00671849	cellular processes and signaling	Signal transduction mechanisms	Ca2+/calmodulin-dependent protein kinase, EF-Hand protein superfamily
gi|357627011	comp255795_c0_seq41	3.02468	1.5588e-05	0.00177849	cellular processes and signaling	Signal transduction mechanisms	Neural cell adhesion molecule L1
gi|357622639	comp244552_c0_seq3	3.02656	0.00249918	0.0474826	cellular processes and signaling	Posttranslational modification, protein turnover, chaperones	Polypeptide N-acetylgalactosaminyltransferase
gi|357622258	comp252662_c1_seq11	3.02663	2.49963e-09	2.52952e-06	poorly characterized	General function prediction only	Peroxidase/oxygenase
gi|357614995	comp247492_c0_seq1	3.03095	0.000259426	0.0116342	metabolism	Lipid transport and metabolism	Fatty acyl-CoA elongase/Polyunsaturated fatty acid specific elongation enzyme
gi|512905696	comp256766_c0_seq23	3.03209	0.00191978	0.0410967	poorly characterized	Function unknown	WD40 repeat protein
gi|357607353	comp246951_c0_seq5	3.11681	6.5161e-05	0.00475793	no main role	no sub role	no description
gi|357608806	comp255356_c0_seq83	3.1693	0.000208363	0.0103292	poorly characterized	General function prediction only	WD40 repeat-containing protein
gi|357612428	comp244942_c1_seq9	3.20403	6.6773e-05	0.00479673	information storage and processing	Replication, recombination and repair	DNA topoisomerase I-interacting protein
gi|357611300	comp229155_c0_seq1	3.28797	0.000719131	0.0228346	metabolism	Carbohydrate transport and metabolism	Beta-glucosidase, lactase phlorizinhydrolase, and related proteins
gi|512896843	comp251103_c0_seq5	3.31727	0.000491829	0.0176167	metabolism	Lipid transport and metabolism	Delta 6-fatty acid desaturase/delta-8 sphingolipid desaturase
gi|357603757	comp253147_c0_seq20	3.32499	7.2904e-05	0.00514194	metabolism	Coenzyme transport and metabolism	S-adenosylmethionine synthetase
gi|357611501	comp256239_c0_seq5	3.42486	6.45207e-08	3.00344e-05	cellular processes and signaling	Signal transduction mechanisms	Semaphorins
gi|357628443	comp241232_c0_seq9	3.42587	0.000460003	0.0169259	information storage and processing	RNA processing and modification	RNA-binding protein musashi/mRNA cleavage and polyadenylation factor I complex, subunit HRP1
gi|512906817	comp254710_c0_seq12	3.43773	0.000139874	0.00794044	information storage and processing	Translation, ribosomal structure and biogenesis	Translation initiation factor 5B (eIF-5B)
gi|162462783	comp251115_c1_seq14	3.52704	0.000289743	0.0123854	poorly characterized	General function prediction only	Carboxylesterase and related proteins
gi|512910082	comp247882_c0_seq7	3.5624	0.000254196	0.0114851	information storage and processing	RNA processing and modification	Polypyrimidine tract-binding protein
gi|357611992	comp253546_c0_seq5	3.57896	0.00196324	0.0414464	no main role	no sub role	no description
gi|357622244	comp251152_c0_seq30	3.60591	0.00240472	0.0468368	cellular processes and signaling	Cell wall/membrane/envelope biogenesis	Ankyrin
gi|357605301	comp255719_c0_seq1	3.63345	1.12252e-05	0.00139715	cellular processes and signaling	Signal transduction mechanisms	Plexins (functional semaphorin receptors)
gi|357607577	comp246547_c0_seq1	3.68171	1.16412e-06	0.000279328	poorly characterized	General function prediction only	Zn finger proteins
gi|357608473	comp246012_c0_seq12	3.7066	0.00128644	0.0322998	cellular processes and signaling	Signal transduction mechanisms	Tyrosine kinases
gi|357610027	comp252213_c0_seq26	3.74739	0.000397517	0.0154708	no main role	no sub role	no description
gi|512910082	comp247882_c0_seq24	3.7996	1.77474e-08	1.03268e-05	information storage and processing	RNA processing and modification	Polypyrimidine tract-binding protein
gi|157704357	comp248364_c0_seq7	3.83523	0.000460326	0.0169259	cellular processes and signaling	Extracellular structures	Extracellular matrix glycoprotein Laminin subunit beta
gi|114052388	comp254560_c0_seq1	3.86462	0.0011657	0.0305195	poorly characterized	General function prediction only	G-protein beta subunit
gi|182509194	comp256373_c0_seq1	3.86689	0.00257332	0.048251	metabolism	Energy production and conversion	NADP/FAD dependent oxidoreductase
gi|662204927	comp253013_c0_seq3	3.88907	1.86233e-05	0.00199677	cellular processes and signaling	Cytoskeleton	Microtubule-associated protein TAU
gi|568248028	comp254843_c0_seq12	3.99083	0.00148394	0.0350646	cellular processes and signaling	Cytoskeleton	Myosin class II heavy chain
gi|662192625	comp256371_c0_seq15	3.9975	0.000295532	0.0125064	cellular processes and signaling	Signal transduction mechanisms	Circadian clock protein period
gi|645036982	comp254937_c0_seq1	4.02768	1.35243e-05	0.00158979	metabolism	Energy production and conversion	Dihydrolipoamide acetyltransferase
gi|357618966	comp255390_c2_seq3	4.03813	6.15842e-05	0.00457946	cellular processes and signaling	Signal transduction mechanisms	Neural cell adhesion molecule L1
gi|512890642	comp253596_c1_seq2	4.11984	0.00085052	0.0251856	cellular processes and signaling	Extracellular structures	Sensory cilia assembly protein
gi|383865548	comp254597_c1_seq32	4.17245	0.000286933	0.0123674	no main role	no sub role	no description
gi|357631765	comp256234_c0_seq4	4.24433	5.89917e-07	0.000167691	metabolism	Inorganic ion transport and metabolism	Na+/dicarboxylate, Na+/tricarboxylate and phosphate transporters
gi|357622718	comp250928_c1_seq12	4.27538	2.65719e-05	0.00252723	cellular processes and signaling	Signal transduction mechanisms	Phosphatidylinositol 3-kinase VPS34, involved in signal transduction
gi|380030558	comp248565_c2_seq4	4.32769	0.000113483	0.00688327	cellular processes and signaling	Signal transduction mechanisms	Inhibitor of type V adenylyl cyclases/Neuronal presynaptic protein Highwire/PAM/RPM-1
gi|357620390	comp247504_c0_seq44	4.37389	0.00221297	0.044557	poorly characterized	Function unknown	Uncharacterized conserved protein
gi|357617562	comp250285_c1_seq48	4.45643	0.000240156	0.0112467	information storage and processing	RNA processing and modification	Heterogeneous nuclear ribonucleoprotein R (RRM superfamily)
gi|112982745	comp256064_c0_seq10	4.52875	0.000958234	0.0267421	cellular processes and signaling	Posttranslational modification, protein turnover, chaperones	Subtilisin-like proprotein convertase
gi|512907528	comp251420_c2_seq24	4.65151	0.000102539	0.00646776	cellular processes and signaling	Signal transduction mechanisms	Adaptor protein Enigma and related PDZ-LIM proteins
gi|357611300	comp256670_c0_seq27	4.70944	3.13319e-05	0.00288241	metabolism	Carbohydrate transport and metabolism	Beta-glucosidase, lactase phlorizinhydrolase, and related proteins
gi|512930240	comp251224_c0_seq11	4.74708	0.000450681	0.0167298	information storage and processing	Transcription	Thyroid hormone receptor-associated protein complex, subunit TRAP230
gi|357605105	comp256450_c0_seq11	4.83749	5.72945e-06	0.000865928	cellular processes and signaling	Signal transduction mechanisms	Protein kinase ATM/Tel1, involved in telomere length regulation and DNA repair
gi|357617562	comp250285_c1_seq59	4.96501	0.00121999	0.0312227	information storage and processing	RNA processing and modification	Heterogeneous nuclear ribonucleoprotein R (RRM superfamily)
gi|662224121	comp250717_c0_seq2	5.04637	0.00237208	0.0463952	cellular processes and signaling	Cytoskeleton	Myosin class I heavy chain
gi|512895432	comp255183_c0_seq11	5.3785	4.51015e-05	0.0037625	metabolism	Lipid transport and metabolism	Phosphatidylinositol transfer protein SEC14 and related proteins
gi|357622258	comp252662_c1_seq7	5.66791	5.60134e-05	0.00433127	poorly characterized	General function prediction only	Peroxidase/oxygenase
gi|357614091	comp244392_c0_seq7	6.14119	0.000503958	0.0178468	cellular processes and signaling	Posttranslational modification, protein turnover, chaperones	Alpha crystallins
gi|512931711	comp256105_c3_seq7	6.34815	0.000284843	0.0123674	no main role	no sub role	no description
gi|383865548	comp254597_c1_seq36	6.40946	9.54074e-05	0.00613427	no main role	no sub role	no description
gi|512896457	comp255720_c0_seq3	6.73361	1.19174e-06	0.000281817	poorly characterized	General function prediction only	Aldehyde reductase
gi|512901083	comp254066_c0_seq18	6.79555	0.000853551	0.0252029	information storage and processing	Transcription	C2H2-type Zn-finger protein
gi|357608673	comp255483_c0_seq6	6.96291	8.26446e-06	0.00111188	metabolism	Amino acid transport and metabolism	Puromycin-sensitive aminopeptidase and related aminopeptidases
gi|357616592	comp256750_c0_seq38	7.15111	0.000933166	0.0261766	cellular processes and signaling	Intracellular trafficking, secretion, and vesicular transport	RAS effector RIN1 (contains VPS domain)
gi|357603757	comp253147_c0_seq18	7.18623	8.636e-07	0.000220882	metabolism	Coenzyme transport and metabolism	S-adenosylmethionine synthetase
gi|512930189	comp252968_c0_seq13	7.25803	0.00186136	0.040495	no main role	no sub role	no description
gi|357607917	comp250054_c0_seq26	7.30708	6.44324e-06	0.000943184	poorly characterized	General function prediction only	Uncharacterized SAM domain protein
gi|512917101	comp256138_c1_seq16	7.36005	3.95369e-05	0.00339565	no main role	no sub role	no description
gi|357611300	comp256481_c0_seq11	7.69462	0.000126361	0.00740817	metabolism	Carbohydrate transport and metabolism	Beta-glucosidase, lactase phlorizinhydrolase, and related proteins
gi|357603757	comp253147_c0_seq25	7.86336	5.53495e-07	0.000161582	metabolism	Coenzyme transport and metabolism	S-adenosylmethionine synthetase
gi|357616646	comp253461_c0_seq8	8.55707	0.00264291	0.0489872	cellular processes and signaling	Intracellular trafficking, secretion, and vesicular transport	Ypt/Rab GTPase activating protein
gi|357625613	comp255852_c1_seq9	8.74777	4.70923e-05	0.00385309	metabolism	Amino acid transport and metabolism	Trypsin
gi|389610915	comp251545_c0_seq4	9.40636	0.0015576	0.0360762	metabolism	Energy production and conversion	Aldehyde dehydrogenase
gi|389614816	comp250371_c1_seq20	9.96213	0.0015073	0.0354135	metabolism	Energy production and conversion	Vacuolar H+-ATPase V1 sector, subunit C

## Sheet: Sex
gi ID	Contig	logFC	pvalue	FDR	Main role	Subrole	Description
gi|357624929	comp253596_c1_seq5	-14.3508	2.00812e-67	3.31482e-65	metabolism	Amino acid transport and metabolism	Trypsin
gi|357610028	comp256178_c0_seq2	-13.7198	6.15661e-30	1.6265e-28	cellular processes and signaling	Nuclear structure	Nuclear pore complex, Nup98 component (sc Nup145/Nup100/Nup116)
gi|357620036	comp253048_c0_seq12	-13.353	1.34877e-66	2.15018e-64	no mainrole	no subrole	no description
gi|357619814	comp248704_c0_seq2	-12.8392	3.62916e-22	5.86181e-21	metabolism	Amino acid transport and metabolism	Trypsin
gi|357615447	comp253214_c0_seq2	-12.8087	5.995e-43	3.22248e-41	cellular processes and signaling	Posttranslational modification, protein turnover, chaperones	Meprin A metalloprotease
gi|357614868	comp250169_c0_seq3	-12.4671	1.58937e-112	1.3701e-109	no mainrole	no subrole	no description
gi|357628473	comp254787_c1_seq6	-12.448	1.24947e-17	1.4454e-16	metabolism	Lipid transport and metabolism	Fatty acid desaturase
gi|357610028	comp256178_c0_seq11	-12.4015	3.89117e-10	2.39342e-09	cellular processes and signaling	Nuclear structure	Nuclear pore complex, Nup98 component (sc Nup145/Nup100/Nup116)
gi|357624929	comp253596_c1_seq1	-12.2287	5.72444e-39	2.48575e-37	metabolism	Amino acid transport and metabolism	Trypsin
gi|357603438	comp249437_c1_seq3	-12.1854	5.67245e-54	5.1173e-52	cellular processes and signaling	Signal transduction mechanisms	Rho-associated, coiled-coil containing protein kinase
gi|357616785	comp234614_c0_seq2	-12.0706	1.61659e-152	1.8813e-148	no mainrole	no subrole	no description
gi|237869126	comp243727_c0_seq13	-12.04	8.48242e-38	3.48198e-36	no mainrole	no subrole	no description
gi|389608773	comp251867_c0_seq1	-12.0034	5.94428e-95	2.88236e-92	metabolism	Carbohydrate transport and metabolism	Enolase
gi|357610028	comp256178_c0_seq18	-11.8212	4.37052e-11	2.93829e-10	cellular processes and signaling	Nuclear structure	Nuclear pore complex, Nup98 component (sc Nup145/Nup100/Nup116)
gi|357627355	comp247843_c0_seq1	-11.777	1.34426e-88	5.04641e-86	poorly characterized	General function prediction only	Cell membrane glycoprotein
gi|357613152	comp247494_c0_seq1	-11.7593	4.7308e-68	8.21712e-66	no mainrole	no subrole	no description
gi|357610835	comp253799_c2_seq2	-11.7525	1.12517e-29	2.93262e-28	no mainrole	no subrole	no description
gi|58532730	comp249868_c0_seq1	-11.7102	5.82125e-129	1.50544e-125	cellular processes and signaling	Cytoskeleton	Beta tubulin
gi|357609488	comp248321_c0_seq3	-11.6752	1.50343e-40	7.22984e-39	no mainrole	no subrole	no description
gi|357604490	comp229191_c0_seq2	-11.6271	3.17498e-06	1.22199e-05	no mainrole	no subrole	no description
gi|512913566	comp253669_c0_seq1	-11.619	4.04477e-98	2.13959e-95	cellular processes and signaling	Cytoskeleton	Myosin class II heavy chain
gi|357626982	comp251504_c0_seq11	-11.5979	4.62461e-63	6.36909e-61	poorly characterized	Function unknown	Zinc carboxypeptidase
gi|512922906	comp253092_c0_seq4	-11.5962	2.46781e-65	3.75414e-63	poorly characterized	General function prediction only	WD40 and TPR repeat-containing protein
gi|357610028	comp256178_c0_seq24	-11.56	1.24989e-13	1.05709e-12	cellular processes and signaling	Nuclear structure	Nuclear pore complex, Nup98 component (sc Nup145/Nup100/Nup116)
gi|357616029	comp252322_c0_seq29	-11.5259	4.63425e-18	5.55132e-17	cellular processes and signaling	Posttranslational modification, protein turnover, chaperones	AAA+-type ATPase
gi|357624540	comp248359_c1_seq10	-11.5254	1.77685e-25	3.57753e-24	no mainrole	no subrole	no description
gi|357612334	comp83410_c0_seq1	-11.4511	1.17523e-118	1.36768e-115	no mainrole	no subrole	no description
gi|357622072	comp250405_c0_seq2	-11.4257	1.56055e-62	2.07553e-60	no mainrole	no subrole	no description
gi|357625959	comp248355_c0_seq5	-11.3753	3.95815e-31	1.143e-29	information storage and processing	Translation, ribosomal structure and biogenesis	Putative translation initiation inhibitor UK114/IBM1
gi|357617482	comp235719_c0_seq4	-11.3707	2.35543e-47	1.58447e-45	no mainrole	no subrole	no description
gi|357612505	comp246067_c0_seq4	-11.3687	2.16606e-52	1.8467e-50	no mainrole	no subrole	no description
gi|512913996	comp248923_c0_seq3	-11.3622	8.67202e-37	3.36402e-35	cellular processes and signaling	Signal transduction mechanisms	Calmodulin and related proteins (EF-Hand superfamily)
gi|357626383	comp256685_c1_seq1	-11.3515	3.94098e-102	2.62075e-99	no mainrole	no subrole	no description
gi|358442692	comp234492_c0_seq2	-11.2963	4.90797e-65	7.36987e-63	no mainrole	no subrole	no description
gi|357616323	comp240155_c1_seq9	-11.2824	2.09908e-38	8.83474e-37	poorly characterized	Function unknown	Uncharacterized conserved protein
gi|357624560	comp247859_c1_seq12	-11.263	1.26308e-11	8.94103e-11	no mainrole	no subrole	no description
gi|237869126	comp240287_c0_seq11	-11.1549	2.41297e-12	1.82819e-11	no mainrole	no subrole	no description
gi|512913594	comp241795_c0_seq1	-11.1495	9.19072e-28	2.11377e-26	no mainrole	no subrole	no description
gi|512931559	comp255616_c0_seq24	-11.1318	1.91774e-09	1.09427e-08	cellular processes and signaling	Posttranslational modification, protein turnover, chaperones	Aspartyl beta-hydroxylase
gi|299930677	comp239605_c0_seq3	-11.121	1.34234e-22	2.23165e-21	no mainrole	no subrole	no description
gi|357620036	comp253048_c0_seq6	-11.1198	6.92979e-20	9.51008e-19	no mainrole	no subrole	no description
gi|512901334	comp256733_c2_seq8	-11.076	0.0245036	0.0456513	information storage and processing	Transcription	C2H2-type Zn-finger protein
gi|357603051	comp209001_c0_seq1	-11.063	3.43882e-90	1.37998e-87	no mainrole	no subrole	no description
gi|512886533	comp251021_c1_seq13	-11.0604	1.639e-42	8.6503e-41	no mainrole	no subrole	no description
gi|357624560	comp247859_c1_seq6	-11.0358	2.24402e-37	8.97416e-36	no mainrole	no subrole	no description
gi|512889867	comp245240_c0_seq1	-11.0353	1.84276e-131	6.12719e-128	cellular processes and signaling	Signal transduction mechanisms	Serine/threonine protein kinase
gi|357610028	comp256178_c0_seq7	-11.0312	5.77329e-08	2.7723e-07	cellular processes and signaling	Nuclear structure	Nuclear pore complex, Nup98 component (sc Nup145/Nup100/Nup116)
gi|357618434	comp239893_c0_seq1	-11.0097	1.42313e-112	1.27398e-109	cellular processes and signaling	Posttranslational modification, protein turnover, chaperones	Alpha crystallins
gi|357614868	comp250169_c0_seq5	-10.9968	4.45471e-49	3.32319e-47	no mainrole	no subrole	no description
gi|357627042	comp208420_c0_seq1	-10.9935	1.0664e-39	4.85724e-38	metabolism	Secondary metabolites biosynthesis, transport and catabolism	Organic anion transporter
gi|357622969	comp256724_c0_seq26	-10.9716	3.36621e-18	4.07005e-17	cellular processes and signaling	Cytoskeleton	Myosin class II heavy chain
gi|357624879	comp255209_c1_seq2	-10.9614	5.03166e-57	5.22821e-55	no mainrole	no subrole	no description
gi|357622629	comp243585_c0_seq5	-10.9518	1.34929e-28	3.2919e-27	no mainrole	no subrole	no description
gi|58532730	comp248293_c1_seq1	-10.9326	6.41845e-61	7.98874e-59	cellular processes and signaling	Cytoskeleton	Beta tubulin
gi|357603382	comp229256_c0_seq2	-10.8975	2.4276e-47	1.62831e-45	no mainrole	no subrole	no description
gi|357619297	comp228083_c0_seq1	-10.8909	3.82723e-53	3.38703e-51	no mainrole	no subrole	no description
gi|357626189	comp253092_c0_seq5	-10.8881	4.04068e-55	3.90236e-53	no mainrole	no subrole	no description
gi|357605337	comp253524_c0_seq4	-10.8858	3.17952e-20	4.4661e-19	no mainrole	no subrole	no description
gi|357610027	comp252213_c0_seq14	-10.8646	1.92659e-15	1.87464e-14	no mainrole	no subrole	no description
gi|357614866	comp235822_c0_seq1	-10.8357	1.05669e-11	7.52816e-11	no mainrole	no subrole	no description
gi|512913566	comp253669_c0_seq3	-10.832	1.84676e-27	4.157e-26	cellular processes and signaling	Cytoskeleton	Myosin class II heavy chain
gi|357602482	comp254267_c0_seq10	-10.801	1.28797e-45	7.90963e-44	poorly characterized	Function unknown	Uncharacterized conserved protein
gi|357620036	comp253048_c0_seq13	-10.7816	4.35477e-32	1.3284e-30	no mainrole	no subrole	no description
gi|512915087	comp248646_c0_seq4	-10.7521	9.5303e-84	3.26203e-81	no mainrole	no subrole	no description
gi|357605978	comp248827_c0_seq2	-10.7491	6.55482e-32	1.97877e-30	no mainrole	no subrole	no description
gi|357625214	comp253201_c0_seq36	-10.7417	3.14671e-32	9.73931e-31	no mainrole	no subrole	no description
gi|357626288	comp248949_c0_seq3	-10.7324	6.19993e-16	6.30697e-15	no mainrole	no subrole	no description
gi|357623772	comp256065_c0_seq10	-10.7282	7.09918e-18	8.396e-17	cellular processes and signaling	Signal transduction mechanisms	Putative GTPase activating proteins (GAPs)
gi|357624934	comp253644_c0_seq4	-10.695	9.39274e-38	3.83537e-36	poorly characterized	Function unknown	LRR-containing protein
gi|512900660	comp239870_c0_seq2	-10.693	2.4335e-56	2.50618e-54	no mainrole	no subrole	no description
gi|357617482	comp253868_c0_seq10	-10.6862	1.16664e-15	1.15646e-14	no mainrole	no subrole	no description
gi|512922377	comp245153_c0_seq1	-10.6405	6.18245e-48	4.28263e-46	no mainrole	no subrole	no description
gi|357609145	comp255510_c0_seq3	-10.6372	3.45437e-39	1.52563e-37	cellular processes and signaling	Nuclear structure	Nuclear pore complex protein
gi|58532730	comp234607_c0_seq1	-10.6277	3.27762e-82	1.07446e-79	cellular processes and signaling	Cytoskeleton	Beta tubulin
gi|512935522	comp243932_c0_seq3	-10.6109	6.33936e-110	4.91829e-107	metabolism	Energy production and conversion	Vacuolar H+-ATPase V1 sector, subunit D
gi|357608505	comp248981_c0_seq2	-10.6098	6.02997e-35	2.12648e-33	no mainrole	no subrole	no description
gi|357616659	comp246607_c0_seq6	-10.5795	1.82586e-63	2.58561e-61	metabolism	Amino acid transport and metabolism	Trypsin
gi|357626383	comp256685_c0_seq2	-10.5777	1.18629e-59	1.39449e-57	no mainrole	no subrole	no description
gi|357623059	comp237787_c0_seq7	-10.5525	5.12116e-30	1.36223e-28	cellular processes and signaling	Cytoskeleton	Kinesin (SMY1 subfamily)
gi|357616474	comp236421_c0_seq1	-10.537	4.34254e-58	4.63636e-56	no mainrole	no subrole	no description
gi|357614784	comp251448_c3_seq1	-10.5334	5.43383e-43	2.93439e-41	metabolism	Inorganic ion transport and metabolism	K+/Cl- cotransporter KCC1 and related transporters
gi|357619814	comp248704_c0_seq3	-10.5168	2.58999e-21	3.92973e-20	metabolism	Amino acid transport and metabolism	Trypsin
gi|357622969	comp256724_c0_seq18	-10.5105	2.70512e-21	4.10173e-20	cellular processes and signaling	Cytoskeleton	Myosin class II heavy chain
gi|357611425	comp251188_c0_seq1	-10.4838	2.0247e-49	1.54003e-47	poorly characterized	Function unknown	Defense-related protein containing SCP domain
gi|668457158	comp251940_c2_seq7	-10.4652	8.23362e-15	7.65937e-14	no mainrole	no subrole	no description
gi|357624879	comp255209_c0_seq4	-10.4647	1.36504e-52	1.17671e-50	no mainrole	no subrole	no description
gi|357623059	comp237787_c0_seq2	-10.4601	1.76606e-51	1.45763e-49	cellular processes and signaling	Cytoskeleton	Kinesin (SMY1 subfamily)
gi|357629012	comp251365_c0_seq4	-10.4572	6.60641e-71	1.34881e-68	metabolism	Energy production and conversion	Vacuolar H+-ATPase V0 sector, subunit a
gi|357631586	comp255886_c0_seq3	-10.4433	6.74097e-37	2.63249e-35	cellular processes and signaling	Posttranslational modification, protein turnover, chaperones	Meprin A metalloprotease
gi|357616473	comp241236_c0_seq1	-10.4404	4.74431e-29	1.18991e-27	no mainrole	no subrole	no description
gi|58532730	comp248293_c1_seq2	-10.433	3.31276e-73	7.34328e-71	cellular processes and signaling	Cytoskeleton	Beta tubulin
gi|357607333	comp249083_c1_seq3	-10.4132	3.66747e-72	7.62146e-70	no mainrole	no subrole	no description
gi|357609860	comp252892_c0_seq4	-10.4044	2.64481e-51	2.15238e-49	no mainrole	no subrole	no description
gi|357622798	comp249864_c0_seq8	-10.4014	7.48559e-39	3.23241e-37	no mainrole	no subrole	no description
gi|668457158	comp246067_c0_seq6	-10.3976	5.99799e-53	5.26805e-51	no mainrole	no subrole	no description
gi|357618722	comp246049_c0_seq4	-10.3834	7.15593e-63	9.68339e-61	no mainrole	no subrole	no description
gi|357627355	comp247843_c0_seq2	-10.3663	4.14929e-48	2.90014e-46	poorly characterized	General function prediction only	Cell membrane glycoprotein
gi|357614703	comp225646_c1_seq1	-10.3619	1.56974e-25	3.17701e-24	no mainrole	no subrole	no description
gi|357615447	comp255833_c0_seq17	-10.3613	1.06173e-14	9.80235e-14	cellular processes and signaling	Posttranslational modification, protein turnover, chaperones	Meprin A metalloprotease
gi|357622969	comp256724_c0_seq43	-10.361	8.57905e-16	8.61421e-15	cellular processes and signaling	Cytoskeleton	Myosin class II heavy chain
gi|357616011	comp254740_c0_seq8	-10.3602	3.84701e-33	1.24706e-31	no mainrole	no subrole	no description
gi|512919729	comp238322_c0_seq3	-10.3597	2.508e-19	3.30168e-18	no mainrole	no subrole	no description
gi|512922906	comp253092_c0_seq1	-10.3324	5.82121e-104	3.98496e-101	poorly characterized	General function prediction only	WD40 and TPR repeat-containing protein
gi|512913562	comp255374_c0_seq19	-10.3293	6.25917e-10	3.7489e-09	cellular processes and signaling	Cytoskeleton	Myosin class II heavy chain
gi|512913562	comp255374_c0_seq29	-10.3241	5.70316e-08	2.74145e-07	cellular processes and signaling	Cytoskeleton	Myosin class II heavy chain
gi|512912562	comp247241_c0_seq1	-10.3187	1.83298e-63	2.58561e-61	no mainrole	no subrole	no description
gi|357603438	comp251856_c1_seq4	-10.3177	1.38814e-20	1.99438e-19	cellular processes and signaling	Signal transduction mechanisms	Rho-associated, coiled-coil containing protein kinase
gi|357607592	comp244220_c0_seq3	-10.307	1.48736e-37	5.98933e-36	poorly characterized	General function prediction only	N-acetyltransferase
gi|357630593	comp251424_c1_seq16	-10.2916	1.65208e-24	3.13639e-23	no mainrole	no subrole	no description
gi|357614868	comp250169_c0_seq2	-10.2582	1.17614e-41	5.97702e-40	no mainrole	no subrole	no description
gi|357606285	comp245153_c0_seq11	-10.2488	8.58429e-48	5.89379e-46	no mainrole	no subrole	no description
gi|299930677	comp239605_c0_seq2	-10.2351	5.0599e-10	3.06691e-09	no mainrole	no subrole	no description
gi|357613929	comp209052_c0_seq1	-10.224	8.69385e-23	1.46418e-21	cellular processes and signaling	Posttranslational modification, protein turnover, chaperones	Cysteine proteinase Cathepsin F
gi|512891308	comp249650_c0_seq1	-10.2148	8.08972e-82	2.57929e-79	metabolism	Carbohydrate transport and metabolism	Predicted mutarotase
gi|512912267	comp251277_c0_seq2	-10.2013	1.6066e-29	4.14105e-28	cellular processes and signaling	Posttranslational modification, protein turnover, chaperones	Ubiquitin carboxyl-terminal hydrolase
gi|195119532	comp255833_c0_seq11	-10.1942	4.15348e-05	0.000136601	no mainrole	no subrole	no description
gi|357617482	comp235719_c0_seq2	-10.1908	1.42567e-96	7.06012e-94	no mainrole	no subrole	no description
gi|299930647	comp252731_c0_seq3	-10.1705	7.67026e-26	1.57569e-24	cellular processes and signaling	Extracellular structures	Ultrahigh sulfur keratin-associated protein
gi|357610027	comp252213_c0_seq29	-10.1646	1.76624e-14	1.59648e-13	no mainrole	no subrole	no description
gi|357630483	comp252413_c0_seq1	-10.1575	7.3158e-30	1.92401e-28	metabolism	Amino acid transport and metabolism	Trypsin
gi|357602041	comp238077_c0_seq1	-10.155	2.20493e-26	4.65697e-25	cellular processes and signaling	Signal transduction mechanisms	ACK and related non-receptor tyrosine kinases
gi|409898429	comp243687_c0_seq1	-10.1468	5.43345e-22	8.62055e-21	cellular processes and signaling	Defense mechanisms	Serpin
gi|357624045	comp250597_c1_seq2	-10.132	7.25663e-51	5.76444e-49	information storage and processing	Replication, recombination and repair	GTPase XAB1, interacts with DNA repair protein XPA
gi|357625896	comp254010_c0_seq8	-10.115	5.27204e-27	1.15326e-25	cellular processes and signaling	Posttranslational modification, protein turnover, chaperones	U-snRNP-associated cyclophilin type peptidyl-prolyl cis-trans isomerase
gi|512932375	comp237206_c0_seq4	-10.1148	3.74551e-31	1.08699e-29	no mainrole	no subrole	no description
gi|357631405	comp244792_c1_seq1	-10.1139	3.83027e-12	2.84732e-11	no mainrole	no subrole	no description
gi|512896566	comp249429_c2_seq9	-10.1094	2.00088e-38	8.43666e-37	no mainrole	no subrole	no description
gi|357617685	comp246264_c0_seq4	-10.0945	1.66295e-09	9.54243e-09	no mainrole	no subrole	no description
gi|357624882	comp253182_c0_seq1	-10.0839	4.7244e-33	1.52089e-31	no mainrole	no subrole	no description
gi|357620038	comp250034_c0_seq3	-10.0828	1.62178e-22	2.6828e-21	no mainrole	no subrole	no description
gi|357619459	comp252329_c0_seq1	-10.0805	2.65295e-28	6.33957e-27	no mainrole	no subrole	no description
gi|512926459	comp254445_c1_seq3	-10.0773	6.01563e-76	1.53861e-73	cellular processes and signaling	Posttranslational modification, protein turnover, chaperones	E3 ubiquitin ligase interacting with arginine methyltransferase
gi|357622612	comp239723_c0_seq1	-10.0748	3.75655e-73	8.24845e-71	no mainrole	no subrole	no description
gi|357629651	comp252780_c0_seq1	-10.0504	1.76998e-11	1.23639e-10	information storage and processing	Replication, recombination and repair	DEAD box-containing helicase-like transcription factor/DNA repair protein
gi|58532730	comp249527_c0_seq1	-10.05	5.11764e-143	2.97783e-139	cellular processes and signaling	Cytoskeleton	Beta tubulin
gi|357623204	comp249194_c0_seq8	-10.0409	5.03953e-25	9.83194e-24	poorly characterized	General function prediction only	LAR transmembrane tyrosine phosphatase-interacting protein liprin
gi|357610027	comp252213_c0_seq5	-10.0371	5.78364e-11	3.84173e-10	no mainrole	no subrole	no description
gi|357630315	comp244027_c0_seq1	-10.0213	2.83815e-27	6.31528e-26	no mainrole	no subrole	no description
gi|357619133	comp226446_c0_seq3	-10.0184	1.7102e-67	2.86367e-65	poorly characterized	Function unknown	Defense-related protein containing SCP domain
gi|357623099	comp247136_c0_seq3	-10.0042	2.52072e-92	1.1734e-89	metabolism	Amino acid transport and metabolism	Trypsin
gi|299930647	comp252731_c0_seq5	-10.0028	4.26722e-11	2.87383e-10	cellular processes and signaling	Extracellular structures	Ultrahigh sulfur keratin-associated protein
gi|195481600	comp237392_c0_seq4	-9.99599	4.31806e-11	2.90555e-10	information storage and processing	RNA processing and modification	mRNA splicing factor
gi|662204927	comp253013_c0_seq2	-9.99388	4.8014e-41	2.36764e-39	cellular processes and signaling	Cytoskeleton	Microtubule-associated protein TAU
gi|357609794	comp176559_c0_seq1	-9.98893	6.90865e-59	7.76806e-57	cellular processes and signaling	Cytoskeleton	Alpha tubulin
gi|357629651	comp252780_c0_seq2	-9.98395	8.6605e-17	9.43695e-16	information storage and processing	Replication, recombination and repair	DEAD box-containing helicase-like transcription factor/DNA repair protein
gi|357624929	comp253596_c1_seq22	-9.9708	1.34286e-20	1.9317e-19	metabolism	Amino acid transport and metabolism	Trypsin
gi|237869126	comp240287_c0_seq7	-9.96961	8.47624e-07	3.52861e-06	no mainrole	no subrole	no description
gi|357616679	comp243910_c0_seq1	-9.96572	1.73336e-67	2.88172e-65	no mainrole	no subrole	no description
gi|357617625	comp248144_c0_seq1	-9.95209	1.70029e-38	7.19532e-37	cellular processes and signaling	Posttranslational modification, protein turnover, chaperones	Ubiquitin-protein ligase
gi|512913562	comp255374_c0_seq10	-9.95153	5.77218e-10	3.4733e-09	cellular processes and signaling	Cytoskeleton	Myosin class II heavy chain
gi|261335992	comp248005_c1_seq24	-9.93966	1.01109e-21	1.57201e-20	information storage and processing	RNA processing and modification	Protein required for normal rRNA processing
gi|357613783	comp253108_c0_seq1	-9.93323	8.51496e-18	9.99423e-17	no mainrole	no subrole	no description
gi|512926583	comp246443_c0_seq1	-9.91145	8.68536e-34	2.89201e-32	no mainrole	no subrole	no description
gi|357618321	comp210522_c0_seq2	-9.91044	1.20454e-65	1.85667e-63	no mainrole	no subrole	no description
gi|512894753	comp246112_c0_seq1	-9.90948	1.67074e-108	1.2152e-105	cellular processes and signaling	Defense mechanisms	Dual specificity phosphatase
gi|512913109	comp254068_c0_seq6	-9.90397	3.29915e-17	3.69883e-16	metabolism	Amino acid transport and metabolism	Trypsin
gi|409898429	comp250817_c1_seq16	-9.89665	1.16563e-25	2.37774e-24	cellular processes and signaling	Defense mechanisms	Serpin
gi|668457158	comp246067_c0_seq1	-9.89594	7.01243e-45	4.11119e-43	no mainrole	no subrole	no description
gi|357628494	comp252086_c0_seq7	-9.89434	1.97897e-10	1.24816e-09	no mainrole	no subrole	no description
gi|357626190	comp197847_c0_seq1	-9.88733	2.58696e-66	4.06834e-64	no mainrole	no subrole	no description
gi|357622350	comp246945_c0_seq2	-9.88299	2.10442e-79	6.20004e-77	cellular processes and signaling	Extracellular structures	Galectin, galactose-binding lectin
gi|357629651	comp252780_c0_seq3	-9.86144	2.24461e-10	1.41084e-09	information storage and processing	Replication, recombination and repair	DEAD box-containing helicase-like transcription factor/DNA repair protein
gi|512913566	comp253669_c0_seq2	-9.85477	4.01574e-22	6.47723e-21	cellular processes and signaling	Cytoskeleton	Myosin class II heavy chain
gi|512932575	comp254188_c0_seq8	-9.85347	1.66897e-19	2.22993e-18	metabolism	Energy production and conversion	Sulfide:quinone oxidoreductase/flavo-binding protein
gi|357624560	comp247859_c1_seq8	-9.8216	3.81285e-30	1.02713e-28	no mainrole	no subrole	no description
gi|512933745	comp252323_c0_seq1	-9.82025	1.66865e-21	2.57204e-20	information storage and processing	Translation, ribosomal structure and biogenesis	Translation initiation factor 5B (eIF-5B)
gi|357630593	comp251424_c1_seq12	-9.80389	4.0897e-25	8.03951e-24	no mainrole	no subrole	no description
gi|357631585	comp255886_c0_seq2	-9.79781	5.14442e-62	6.76476e-60	cellular processes and signaling	Posttranslational modification, protein turnover, chaperones	Meprin A metalloprotease
gi|195481600	comp237392_c0_seq3	-9.7782	1.83971e-10	1.16483e-09	information storage and processing	RNA processing and modification	mRNA splicing factor
gi|357628473	comp254787_c1_seq23	-9.76659	2.93287e-22	4.76694e-21	metabolism	Lipid transport and metabolism	Fatty acid desaturase
gi|557767776	comp83492_c0_seq1	-9.75277	5.83115e-47	3.81236e-45	no mainrole	no subrole	no description
gi|357612573	comp252905_c0_seq4	-9.74767	3.472e-15	3.31872e-14	no mainrole	no subrole	no description
gi|357610672	comp237083_c0_seq2	-9.74016	5.04858e-08	2.44244e-07	no mainrole	no subrole	no description
gi|357612616	comp255777_c0_seq9	-9.73264	8.2491e-29	2.04253e-27	no mainrole	no subrole	no description
gi|357619849	comp251043_c0_seq9	-9.73242	4.238e-10	2.5992e-09	cellular processes and signaling	Defense mechanisms	Serpin
gi|357607353	comp246951_c0_seq1	-9.73231	2.40801e-40	1.14849e-38	no mainrole	no subrole	no description
gi|357609860	comp252892_c0_seq1	-9.72973	1.48374e-85	5.4606e-83	no mainrole	no subrole	no description
gi|357626188	comp247272_c1_seq1	-9.72764	2.88847e-68	5.17147e-66	no mainrole	no subrole	no description
gi|357609756	comp250938_c0_seq1	-9.72592	1.38944e-99	8.51031e-97	no mainrole	no subrole	no description
gi|357626288	comp248949_c0_seq7	-9.71037	4.39432e-11	2.95345e-10	no mainrole	no subrole	no description
gi|112983479	comp251292_c2_seq5	-9.69671	8.91284e-21	1.3006e-19	cellular processes and signaling	Cytoskeleton	Alpha tubulin
gi|512930341	comp238887_c1_seq5	-9.68499	2.76439e-98	1.4963e-95	cellular processes and signaling	Signal transduction mechanisms	Uncharacterized conserved protein, contains TraB domain
gi|357606285	comp245153_c0_seq12	-9.67919	8.334e-20	1.13834e-18	no mainrole	no subrole	no description
gi|146737998	comp224284_c0_seq1	-9.67769	3.31204e-25	6.54396e-24	no mainrole	no subrole	no description
gi|357623059	comp237787_c0_seq5	-9.66875	1.44303e-31	4.28398e-30	cellular processes and signaling	Cytoskeleton	Kinesin (SMY1 subfamily)
gi|512913562	comp255374_c0_seq31	-9.64785	1.03717e-08	5.42475e-08	cellular processes and signaling	Cytoskeleton	Myosin class II heavy chain
gi|512913562	comp255374_c0_seq25	-9.63758	3.68826e-06	1.40613e-05	cellular processes and signaling	Cytoskeleton	Myosin class II heavy chain
gi|357619132	comp231325_c0_seq1	-9.62614	7.5282e-45	4.40249e-43	no mainrole	no subrole	no description
gi|512896009	comp246601_c0_seq1	-9.62454	4.95284e-77	1.32503e-74	no mainrole	no subrole	no description
gi|357614612	comp245613_c1_seq1	-9.61538	3.55738e-22	5.74987e-21	no mainrole	no subrole	no description
gi|357607353	comp227726_c0_seq1	-9.59914	8.89791e-45	5.17747e-43	no mainrole	no subrole	no description
gi|357626383	comp256685_c0_seq1	-9.58732	3.07014e-68	5.45477e-66	no mainrole	no subrole	no description
gi|512935514	comp250922_c0_seq1	-9.57374	4.71974e-67	7.68196e-65	poorly characterized	Function unknown	Uncharacterized conserved protein
gi|357623059	comp237787_c0_seq4	-9.56916	6.95267e-20	9.53586e-19	cellular processes and signaling	Cytoskeleton	Kinesin (SMY1 subfamily)
gi|357607645	comp255180_c1_seq8	-9.56759	2.59451e-64	3.7742e-62	no mainrole	no subrole	no description
gi|512933745	comp252323_c0_seq6	-9.56461	1.11239e-15	1.10598e-14	information storage and processing	Translation, ribosomal structure and biogenesis	Translation initiation factor 5B (eIF-5B)
gi|357609488	comp248321_c0_seq4	-9.56113	6.82727e-127	1.32421e-123	no mainrole	no subrole	no description
gi|357622647	comp238752_c0_seq1	-9.55458	4.92423e-30	1.31435e-28	no mainrole	no subrole	no description
gi|357622571	comp245120_c0_seq13	-9.55202	8.757e-06	3.18119e-05	no mainrole	no subrole	no description
gi|357617685	comp246264_c0_seq2	-9.53744	1.64065e-48	1.17496e-46	no mainrole	no subrole	no description
gi|357614750	comp248578_c0_seq5	-9.53056	2.74872e-41	1.36994e-39	cellular processes and signaling	Posttranslational modification, protein turnover, chaperones	HSP90 co-chaperone CPR7/Cyclophilin
gi|409898429	comp250817_c1_seq14	-9.52961	6.14714e-15	5.77379e-14	cellular processes and signaling	Defense mechanisms	Serpin
gi|512918807	comp245294_c0_seq3	-9.52676	6.02032e-26	1.24223e-24	no mainrole	no subrole	no description
gi|512889591	comp250940_c0_seq4	-9.51675	1.02987e-11	7.34609e-11	no mainrole	no subrole	no description
gi|512926030	comp239495_c0_seq1	-9.5056	1.72759e-06	6.89231e-06	information storage and processing	RNA processing and modification	RNA-binding protein La
gi|512902413	comp255917_c0_seq13	-9.50453	1.67113e-14	1.51344e-13	metabolism	Inorganic ion transport and metabolism	Sodium/hydrogen exchanger protein
gi|512913143	comp248769_c0_seq1	-9.49352	1.40904e-54	1.3014e-52	cellular processes and signaling	Signal transduction mechanisms	cAMP-dependent protein kinase catalytic subunit (PKA)
gi|512908343	comp243286_c0_seq1	-9.47164	2.66125e-47	1.7799e-45	no mainrole	no subrole	no description
gi|357611425	comp251188_c0_seq2	-9.46925	4.97761e-32	1.51443e-30	poorly characterized	Function unknown	Defense-related protein containing SCP domain
gi|512932575	comp254188_c0_seq7	-9.46053	1.6847e-11	1.17929e-10	metabolism	Energy production and conversion	Sulfide:quinone oxidoreductase/flavo-binding protein
gi|357603050	comp241437_c0_seq2	-9.46022	5.34092e-29	1.33523e-27	no mainrole	no subrole	no description
gi|357619687	comp252473_c0_seq11	-9.45653	1.36907e-13	1.15412e-12	cellular processes and signaling	Posttranslational modification, protein turnover, chaperones	Ubiquitin C-terminal hydrolase UCHL1
gi|357616029	comp252322_c0_seq31	-9.44937	5.24402e-34	1.76635e-32	cellular processes and signaling	Posttranslational modification, protein turnover, chaperones	AAA+-type ATPase
gi|357618675	comp246555_c0_seq4	-9.44908	1.8672e-20	2.66293e-19	no mainrole	no subrole	no description
gi|357616795	comp251948_c0_seq3	-9.44815	3.04451e-18	3.69452e-17	cellular processes and signaling	Signal transduction mechanisms	Netrin transmembrane receptor unc-5
gi|512891308	comp249650_c0_seq5	-9.44314	5.30174e-33	1.70204e-31	metabolism	Carbohydrate transport and metabolism	Predicted mutarotase
gi|512911221	comp251817_c0_seq1	-9.44139	3.00401e-32	9.31002e-31	metabolism	Amino acid transport and metabolism	Trypsin
gi|357610027	comp252213_c0_seq28	-9.41826	1.49755e-13	1.25696e-12	no mainrole	no subrole	no description
gi|319433978	comp249808_c0_seq1	-9.40836	1.824e-127	3.85942e-124	cellular processes and signaling	Posttranslational modification, protein turnover, chaperones	Molecular chaperones GRP78/BiP/KAR2, HSP70 superfamily
gi|357619166	comp235721_c0_seq1	-9.40745	1.45136e-34	4.95312e-33	cellular processes and signaling	Posttranslational modification, protein turnover, chaperones	Serine proteinase inhibitor (KU family)
gi|357604508	comp241751_c0_seq1	-9.39619	1.86283e-76	4.92698e-74	no mainrole	no subrole	no description
gi|357609609	comp248405_c0_seq16	-9.38305	2.08532e-11	1.4471e-10	metabolism	Amino acid transport and metabolism	Trypsin
gi|357616785	comp234614_c0_seq3	-9.37679	2.15732e-14	1.93568e-13	no mainrole	no subrole	no description
gi|357625372	comp245425_c0_seq1	-9.36403	5.34047e-70	1.02727e-67	metabolism	Amino acid transport and metabolism	Trypsin
gi|357615793	comp254631_c0_seq20	-9.36374	2.87097e-09	1.60437e-08	metabolism	Nucleotide transport and metabolism	Adenosine monophosphate deaminase
gi|357623045	comp236530_c0_seq5	-9.36123	6.93825e-54	6.23504e-52	no mainrole	no subrole	no description
gi|357623059	comp237787_c0_seq6	-9.34965	1.18675e-30	3.32389e-29	cellular processes and signaling	Cytoskeleton	Kinesin (SMY1 subfamily)
gi|357621201	comp247598_c0_seq1	-9.34756	1.21743e-05	4.33533e-05	metabolism	Amino acid transport and metabolism	Trypsin
gi|357626443	comp255558_c0_seq3	-9.33855	5.62983e-47	3.69111e-45	no mainrole	no subrole	no description
gi|357616323	comp240155_c1_seq8	-9.32389	3.29057e-16	3.43598e-15	poorly characterized	Function unknown	Uncharacterized conserved protein
gi|357616029	comp252322_c0_seq3	-9.32036	1.81688e-45	1.09839e-43	cellular processes and signaling	Posttranslational modification, protein turnover, chaperones	AAA+-type ATPase
gi|357613152	comp247494_c0_seq17	-9.31023	3.5778e-14	3.14952e-13	no mainrole	no subrole	no description
gi|357609718	comp243758_c0_seq1	-9.30681	1.56277e-68	2.81966e-66	cellular processes and signaling	Posttranslational modification, protein turnover, chaperones	AAA+-type ATPase
gi|357623772	comp256065_c0_seq15	-9.30426	2.4774e-15	2.39458e-14	cellular processes and signaling	Signal transduction mechanisms	Putative GTPase activating proteins (GAPs)
gi|357615416	comp237399_c0_seq1	-9.29994	9.7804e-47	6.27104e-45	no mainrole	no subrole	no description
gi|357625251	comp251940_c2_seq11	-9.29651	1.0045e-30	2.83047e-29	no mainrole	no subrole	no description
gi|357602634	comp234462_c0_seq2	-9.29411	4.14228e-30	1.11458e-28	no mainrole	no subrole	no description
gi|512928362	comp235625_c0_seq1	-9.29275	9.47304e-79	2.68884e-76	poorly characterized	General function prediction only	N-acetyltransferase
gi|357622034	comp255447_c0_seq11	-9.29111	1.39245e-10	8.93554e-10	information storage and processing	Replication, recombination and repair	Cell division control protein/predicted DNA repair exonuclease
gi|357607017	comp249732_c0_seq3	-9.28645	4.51629e-30	1.21102e-28	poorly characterized	General function prediction only	Predicted P-loop ATPase fused to an acetyltransferase
gi|357615728	comp253297_c0_seq20	-9.28161	1.5676e-14	1.42579e-13	no mainrole	no subrole	no description
gi|357623772	comp256065_c0_seq12	-9.27585	1.19109e-07	5.50162e-07	cellular processes and signaling	Signal transduction mechanisms	Putative GTPase activating proteins (GAPs)
gi|357612116	comp254992_c0_seq2	-9.27427	9.83785e-10	5.77057e-09	no mainrole	no subrole	no description
gi|357626229	comp243505_c0_seq2	-9.2589	3.99409e-36	1.49457e-34	no mainrole	no subrole	no description
gi|357615861	comp246717_c0_seq2	-9.25877	7.21056e-34	2.40783e-32	information storage and processing	Chromatin structure and dynamics	Structural maintenance of chromosome protein 4 (chromosome condensation complex Condensin, subunit C)
gi|357605978	comp251177_c0_seq2	-9.25443	1.00469e-78	2.81736e-76	no mainrole	no subrole	no description
gi|357617703	comp247229_c0_seq4	-9.24883	5.43871e-08	2.62137e-07	metabolism	Carbohydrate transport and metabolism	2-oxoglutarate dehydrogenase, E1 subunit
gi|357621463	comp249699_c0_seq3	-9.24251	3.50702e-71	7.22353e-69	no mainrole	no subrole	no description
gi|512910934	comp254884_c0_seq9	-9.24075	1.95987e-36	7.44144e-35	no mainrole	no subrole	no description
gi|512932575	comp254188_c0_seq3	-9.23748	0.000481952	0.00132094	metabolism	Energy production and conversion	Sulfide:quinone oxidoreductase/flavo-binding protein
gi|357602634	comp234462_c0_seq1	-9.2279	4.06658e-24	7.49997e-23	no mainrole	no subrole	no description
gi|357605405	comp245792_c0_seq2	-9.22639	4.56633e-47	3.01935e-45	no mainrole	no subrole	no description
gi|668457158	comp251940_c2_seq10	-9.22233	1.31116e-11	9.25888e-11	no mainrole	no subrole	no description
gi|357626288	comp248949_c0_seq6	-9.20758	2.09171e-10	1.31687e-09	no mainrole	no subrole	no description
gi|357613168	comp242716_c0_seq1	-9.2064	1.18224e-28	2.89954e-27	metabolism	Carbohydrate transport and metabolism	Aquaporin (major intrinsic protein family)
gi|357617776	comp150156_c0_seq1	-9.19496	3.58231e-26	7.46448e-25	cellular processes and signaling	Posttranslational modification, protein turnover, chaperones	Chaperonin complex component, TCP-1 theta subunit (CCT8)
gi|357614784	comp251448_c3_seq2	-9.19039	3.68473e-21	5.51525e-20	metabolism	Inorganic ion transport and metabolism	K+/Cl- cotransporter KCC1 and related transporters
gi|512932575	comp254188_c0_seq1	-9.18454	2.6762e-13	2.19713e-12	metabolism	Energy production and conversion	Sulfide:quinone oxidoreductase/flavo-binding protein
gi|357607642	comp243883_c0_seq4	-9.17625	1.10756e-09	6.464e-09	cellular processes and signaling	Posttranslational modification, protein turnover, chaperones	Gamma-interferon inducible lysosomal thiol reductase
gi|357625896	comp254010_c0_seq10	-9.16852	1.64596e-27	3.71938e-26	cellular processes and signaling	Posttranslational modification, protein turnover, chaperones	U-snRNP-associated cyclophilin type peptidyl-prolyl cis-trans isomerase
gi|512891281	comp247551_c0_seq10	-9.16595	4.37624e-21	6.49185e-20	cellular processes and signaling	Signal transduction mechanisms	Serine/threonine protein phosphatase
gi|357624929	comp253596_c1_seq8	-9.16409	6.41226e-29	1.59621e-27	metabolism	Amino acid transport and metabolism	Trypsin
gi|512929515	comp256265_c1_seq1	-9.16077	3.22503e-26	6.73778e-25	poorly characterized	Function unknown	Zinc carboxypeptidase
gi|512923493	comp245135_c0_seq1	-9.13879	6.3921e-99	3.71941e-96	metabolism	Amino acid transport and metabolism	Glutamine synthetase
gi|357615447	comp255833_c0_seq21	-9.13459	2.55708e-13	2.10347e-12	cellular processes and signaling	Posttranslational modification, protein turnover, chaperones	Meprin A metalloprotease
gi|157129785	comp243118_c0_seq1	-9.12914	4.24722e-128	9.8854e-125	cellular processes and signaling	Posttranslational modification, protein turnover, chaperones	Mitochondrial chaperonin, Cpn60/Hsp60p
gi|357622152	comp249943_c0_seq3	-9.12148	2.64138e-58	2.84621e-56	no mainrole	no subrole	no description
gi|357616786	comp256442_c0_seq26	-9.11766	2.09301e-10	1.31733e-09	no mainrole	no subrole	no description
gi|357631585	comp255886_c0_seq6	-9.11201	1.31891e-43	7.29161e-42	cellular processes and signaling	Posttranslational modification, protein turnover, chaperones	Meprin A metalloprotease
gi|357618938	comp246370_c0_seq2	-9.10987	1.51333e-50	1.19399e-48	cellular processes and signaling	Signal transduction mechanisms	Proteins containing BTB/POZ and Kelch domains, involved in regulatory/signal transduction processes
gi|357609808	comp227445_c0_seq1	-9.10672	2.31594e-74	5.28465e-72	metabolism	Energy production and conversion	Mitochondrial solute carrier protein
gi|512918807	comp245294_c0_seq6	-9.10533	1.37933e-09	7.97812e-09	no mainrole	no subrole	no description
gi|357610028	comp256178_c0_seq12	-9.10332	1.69589e-16	1.81146e-15	cellular processes and signaling	Nuclear structure	Nuclear pore complex, Nup98 component (sc Nup145/Nup100/Nup116)
gi|357624540	comp248359_c1_seq12	-9.10276	3.38179e-10	2.08894e-09	no mainrole	no subrole	no description
gi|357625214	comp253201_c0_seq1	-9.09988	3.88463e-13	3.16135e-12	no mainrole	no subrole	no description
gi|357608775	comp252332_c0_seq4	-9.09972	2.94718e-17	3.3154e-16	metabolism	Energy production and conversion	NAD-dependent malate dehydrogenase
gi|357603051	comp240465_c0_seq3	-9.09948	3.33201e-68	5.8752e-66	no mainrole	no subrole	no description
gi|357608775	comp252332_c0_seq21	-9.09406	3.09893e-10	1.92085e-09	metabolism	Energy production and conversion	NAD-dependent malate dehydrogenase
gi|357614866	comp235822_c0_seq2	-9.09254	9.3602e-81	2.82933e-78	no mainrole	no subrole	no description
gi|357610028	comp256178_c0_seq15	-9.08695	3.88197e-20	5.41684e-19	cellular processes and signaling	Nuclear structure	Nuclear pore complex, Nup98 component (sc Nup145/Nup100/Nup116)
gi|512900507	comp243601_c0_seq2	-9.08493	1.94742e-18	2.41096e-17	metabolism	Amino acid transport and metabolism	Amino acid transporters
gi|512913179	comp248596_c0_seq18	-9.08488	1.33229e-51	1.10353e-49	cellular processes and signaling	Signal transduction mechanisms	cGMP-dependent protein kinase
gi|357620039	comp250034_c0_seq6	-9.07198	1.38896e-08	7.16969e-08	no mainrole	no subrole	no description
gi|357624540	comp248359_c1_seq27	-9.07155	1.41769e-18	1.77117e-17	no mainrole	no subrole	no description
gi|357619944	comp251934_c0_seq4	-9.06888	2.82713e-38	1.18135e-36	cellular processes and signaling	Posttranslational modification, protein turnover, chaperones	U-snRNP-associated cyclophilin type peptidyl-prolyl cis-trans isomerase
gi|512930443	comp220419_c0_seq1	-9.06831	7.92723e-33	2.51371e-31	metabolism	Lipid transport and metabolism	Phospholipase C
gi|357613152	comp235873_c0_seq7	-9.06756	1.55952e-59	1.80586e-57	no mainrole	no subrole	no description
gi|357610027	comp252213_c0_seq33	-9.06404	8.91207e-07	3.69616e-06	no mainrole	no subrole	no description
gi|357627041	comp138909_c0_seq1	-9.06082	2.45721e-18	3.00692e-17	cellular processes and signaling	Extracellular structures	Matricellular protein Osteonectin/SPARC/BM-40
gi|357616882	comp248258_c0_seq7	-9.05639	4.86213e-10	2.95936e-09	no mainrole	no subrole	no description
gi|357625454	comp231136_c0_seq1	-9.03626	2.2764e-35	8.20175e-34	no mainrole	no subrole	no description
gi|512912267	comp251277_c0_seq3	-9.0318	4.0177e-74	8.99153e-72	cellular processes and signaling	Posttranslational modification, protein turnover, chaperones	Ubiquitin carboxyl-terminal hydrolase
gi|357613783	comp254663_c0_seq14	-9.02969	7.48758e-08	3.54215e-07	no mainrole	no subrole	no description
gi|357622298	comp217600_c0_seq1	-9.02771	2.30944e-74	5.28465e-72	no mainrole	no subrole	no description
gi|512913562	comp255374_c0_seq8	-9.02663	3.68821e-08	1.81103e-07	cellular processes and signaling	Cytoskeleton	Myosin class II heavy chain
gi|357629045	comp239636_c0_seq2	-9.02475	1.60934e-70	3.25716e-68	cellular processes and signaling	Posttranslational modification, protein turnover, chaperones	Molecular co-chaperone STI1
gi|512911064	comp252951_c0_seq7	-9.02474	1.2123e-17	1.40519e-16	no mainrole	no subrole	no description
gi|357622629	comp243585_c0_seq7	-9.02323	2.59514e-19	3.4106e-18	no mainrole	no subrole	no description
gi|512929337	comp245571_c0_seq3	-9.02147	7.556e-48	5.20313e-46	metabolism	Carbohydrate transport and metabolism	Permease of the major facilitator superfamily
gi|195119532	comp255833_c0_seq7	-9.01899	0.00135153	0.00338974	no mainrole	no subrole	no description
gi|357624411	comp256630_c0_seq5	-9.01707	3.90091e-46	2.42764e-44	metabolism	Lipid transport and metabolism	Carnitine O-acyltransferase CRAT
gi|389610639	comp254885_c1_seq9	-9.01235	6.1984e-15	5.8196e-14	cellular processes and signaling	Cytoskeleton	Myosin essential light chain, EF-Hand protein superfamily
gi|357619944	comp249711_c0_seq9	-9.00946	8.87766e-33	2.80363e-31	cellular processes and signaling	Posttranslational modification, protein turnover, chaperones	U-snRNP-associated cyclophilin type peptidyl-prolyl cis-trans isomerase
gi|357604647	comp233505_c0_seq1	-9.00622	4.62902e-27	1.01738e-25	information storage and processing	Transcription	RNA polymerase I, large subunit
gi|357629013	comp252741_c0_seq1	-8.9892	2.92944e-100	1.84278e-97	no mainrole	no subrole	no description
gi|357608775	comp252332_c0_seq12	-8.97131	1.03307e-17	1.20404e-16	metabolism	Energy production and conversion	NAD-dependent malate dehydrogenase
gi|512889165	comp240205_c0_seq1	-8.96806	2.64494e-15	2.54911e-14	no mainrole	no subrole	no description
gi|299930685	comp245875_c0_seq8	-8.96242	2.51423e-59	2.88269e-57	no mainrole	no subrole	no description
gi|357616011	comp254740_c0_seq11	-8.95638	4.47001e-06	1.6854e-05	no mainrole	no subrole	no description
gi|512929515	comp256265_c0_seq1	-8.95515	4.84538e-64	6.9615e-62	poorly characterized	Function unknown	Zinc carboxypeptidase
gi|512913996	comp248923_c0_seq1	-8.9531	3.68407e-21	5.51525e-20	cellular processes and signaling	Signal transduction mechanisms	Calmodulin and related proteins (EF-Hand superfamily)
gi|357630062	comp243829_c0_seq2	-8.94601	1.21926e-105	8.5995e-103	metabolism	Amino acid transport and metabolism	Threonine/serine dehydratases
gi|357628340	comp256161_c0_seq1	-8.94585	8.21268e-16	8.25702e-15	no mainrole	no subrole	no description
gi|512922906	comp253092_c0_seq2	-8.94279	1.78923e-15	1.74536e-14	poorly characterized	General function prediction only	WD40 and TPR repeat-containing protein
gi|357621860	comp242948_c0_seq1	-8.9409	3.42223e-16	3.55909e-15	no mainrole	no subrole	no description
gi|512926101	comp251163_c0_seq6	-8.93884	3.36055e-72	7.04656e-70	metabolism	Coenzyme transport and metabolism	Flavin-containing amine oxidase
gi|512913562	comp255374_c0_seq21	-8.93699	3.83261e-28	9.05624e-27	cellular processes and signaling	Cytoskeleton	Myosin class II heavy chain
gi|357630593	comp251424_c1_seq1	-8.93428	1.10548e-16	1.19675e-15	no mainrole	no subrole	no description
gi|357620291	comp250723_c0_seq4	-8.92123	3.58261e-23	6.18584e-22	poorly characterized	Function unknown	Uncharacterized conserved protein
gi|512913179	comp248596_c0_seq11	-8.90967	1.41148e-16	1.51462e-15	cellular processes and signaling	Signal transduction mechanisms	cGMP-dependent protein kinase
gi|512918807	comp245294_c0_seq1	-8.90393	1.64941e-19	2.20506e-18	no mainrole	no subrole	no description
gi|357627933	comp245917_c0_seq2	-8.89964	9.6172e-28	2.2075e-26	no mainrole	no subrole	no description
gi|512913562	comp255374_c0_seq13	-8.89357	6.34271e-09	3.4031e-08	cellular processes and signaling	Cytoskeleton	Myosin class II heavy chain
gi|357622071	comp253811_c0_seq12	-8.87987	0.00319286	0.00739956	metabolism	Inorganic ion transport and metabolism	Cu2+/Zn2+ superoxide dismutase SOD1
gi|357620069	comp245259_c0_seq1	-8.87923	1.57736e-24	3.00433e-23	no mainrole	no subrole	no description
gi|357608488	comp251812_c0_seq24	-8.8737	5.02257e-20	6.96249e-19	no mainrole	no subrole	no description
gi|357631822	comp247373_c0_seq2	-8.8616	4.37263e-39	1.90944e-37	metabolism	Lipid transport and metabolism	Phosphatidylinositol transfer protein SEC14 and related proteins
gi|357617117	comp255725_c0_seq18	-8.85821	9.57212e-06	3.45627e-05	cellular processes and signaling	Cell cycle control, cell division, chromosome partitioning	Centromere-associated protein HEC1
gi|357619849	comp251043_c0_seq26	-8.85535	1.97669e-17	2.25637e-16	cellular processes and signaling	Defense mechanisms	Serpin
gi|357614611	comp244692_c0_seq2	-8.84296	2.41547e-51	1.97263e-49	no mainrole	no subrole	no description
gi|512913109	comp254068_c0_seq2	-8.83666	5.78139e-10	3.47795e-09	metabolism	Amino acid transport and metabolism	Trypsin
gi|357619944	comp249711_c0_seq2	-8.83665	5.50358e-25	1.07193e-23	cellular processes and signaling	Posttranslational modification, protein turnover, chaperones	U-snRNP-associated cyclophilin type peptidyl-prolyl cis-trans isomerase
gi|357631557	comp246377_c0_seq2	-8.82654	7.12617e-52	5.96624e-50	no mainrole	no subrole	no description
gi|357605524	comp247100_c1_seq1	-8.80831	7.21396e-31	2.06018e-29	cellular processes and signaling	Posttranslational modification, protein turnover, chaperones	Transferrin receptor and related proteins containing the protease-associated (PA) domain
gi|357610027	comp252213_c0_seq32	-8.8002	2.69565e-18	3.28661e-17	no mainrole	no subrole	no description
gi|357604490	comp229191_c0_seq1	-8.79993	4.52867e-18	5.43604e-17	no mainrole	no subrole	no description
gi|357625242	comp251480_c0_seq2	-8.79883	2.34988e-11	1.61959e-10	no mainrole	no subrole	no description
gi|357619687	comp252473_c0_seq15	-8.7918	4.35447e-05	0.000142727	cellular processes and signaling	Posttranslational modification, protein turnover, chaperones	Ubiquitin C-terminal hydrolase UCHL1
gi|357622334	comp243524_c0_seq2	-8.77632	1.88038e-11	1.3084e-10	cellular processes and signaling	Signal transduction mechanisms	Beclin-like protein
gi|512902485	comp246108_c0_seq1	-8.77493	1.47467e-59	1.72477e-57	no mainrole	no subrole	no description
gi|512900150	comp250096_c2_seq19	-8.76662	6.52957e-28	1.5122e-26	information storage and processing	RNA processing and modification	U4/U6 small nuclear ribonucleoprotein Prp4 (contains WD40 repeats)
gi|357614119	comp247901_c0_seq2	-8.75587	1.12742e-16	1.21936e-15	no mainrole	no subrole	no description
gi|357604507	comp179071_c0_seq4	-8.75382	1.23428e-79	3.68307e-77	no mainrole	no subrole	no description
gi|512913143	comp224791_c0_seq1	-8.75346	1.41341e-47	9.61906e-46	cellular processes and signaling	Signal transduction mechanisms	cAMP-dependent protein kinase catalytic subunit (PKA)
gi|512913566	comp253669_c0_seq6	-8.75334	4.57101e-15	4.32305e-14	cellular processes and signaling	Cytoskeleton	Myosin class II heavy chain
gi|357610673	comp249656_c0_seq4	-8.75131	1.56357e-05	5.47744e-05	no mainrole	no subrole	no description
gi|357630483	comp252413_c0_seq2	-8.73639	2.04525e-19	2.71244e-18	metabolism	Amino acid transport and metabolism	Trypsin
gi|357629436	comp246480_c0_seq2	-8.73371	3.96967e-09	2.17962e-08	cellular processes and signaling	Cell cycle control, cell division, chromosome partitioning	Dynein-associated protein Roadblock
gi|380016663	comp252760_c2_seq17	-8.73292	5.82418e-12	4.25213e-11	metabolism	Amino acid transport and metabolism	Trypsin
gi|357616029	comp252322_c0_seq19	-8.71542	8.11299e-69	1.48685e-66	cellular processes and signaling	Posttranslational modification, protein turnover, chaperones	AAA+-type ATPase
gi|357622034	comp255447_c0_seq1	-8.71483	6.9203e-11	4.56289e-10	information storage and processing	Replication, recombination and repair	Cell division control protein/predicted DNA repair exonuclease
gi|512925126	comp253512_c0_seq23	-8.70865	1.05112e-10	6.82996e-10	cellular processes and signaling	Signal transduction mechanisms	SMAD6 interacting protein AMSH, contains JAB/MPN/Mov34 domain
gi|357602693	comp248703_c0_seq5	-8.70833	1.65185e-45	1.00122e-43	cellular processes and signaling	Extracellular structures	Extracellular matrix glycoprotein Laminin subunit beta
gi|357610673	comp249656_c0_seq2	-8.69006	4.0897e-08	1.99932e-07	no mainrole	no subrole	no description
gi|357608935	comp256140_c0_seq4	-8.68911	1.77846e-36	6.78587e-35	cellular processes and signaling	Posttranslational modification, protein turnover, chaperones	Meprin A metalloprotease
gi|357605405	comp245792_c0_seq3	-8.68471	4.71923e-68	8.21712e-66	no mainrole	no subrole	no description
gi|357625454	comp247595_c1_seq1	-8.68423	1.7947e-64	2.67767e-62	no mainrole	no subrole	no description
gi|357616330	comp253583_c0_seq12	-8.67666	3.50247e-14	3.08788e-13	metabolism	Lipid transport and metabolism	Lysophospholipase
gi|357614119	comp247901_c0_seq3	-8.66216	1.50208e-18	1.87257e-17	no mainrole	no subrole	no description
gi|512931559	comp255616_c0_seq31	-8.66103	1.20705e-09	7.01477e-09	cellular processes and signaling	Posttranslational modification, protein turnover, chaperones	Aspartyl beta-hydroxylase
gi|512925126	comp253512_c0_seq7	-8.66042	1.87669e-41	9.41377e-40	cellular processes and signaling	Signal transduction mechanisms	SMAD6 interacting protein AMSH, contains JAB/MPN/Mov34 domain
gi|357624560	comp247859_c1_seq3	-8.65802	1.81922e-12	1.39651e-11	no mainrole	no subrole	no description
gi|512932650	comp255989_c0_seq11	-8.65663	5.11145e-09	2.76865e-08	no mainrole	no subrole	no description
gi|512906209	comp243250_c0_seq1	-8.65333	2.46375e-23	4.27938e-22	no mainrole	no subrole	no description
gi|357619764	comp244233_c2_seq5	-8.65221	3.541e-60	4.29254e-58	poorly characterized	General function prediction only	WD40 repeat protein
gi|357626890	comp242492_c0_seq2	-8.6496	1.53207e-18	1.90791e-17	no mainrole	no subrole	no description
gi|357606261	comp241321_c0_seq3	-8.64799	2.21996e-64	3.24966e-62	no mainrole	no subrole	no description
gi|357614868	comp250169_c0_seq4	-8.64202	1.32155e-36	5.08416e-35	no mainrole	no subrole	no description
gi|357616786	comp256442_c1_seq2	-8.63847	1.4485e-45	8.84292e-44	no mainrole	no subrole	no description
gi|357631710	comp254588_c1_seq13	-8.63803	2.70914e-20	3.82153e-19	no mainrole	no subrole	no description
gi|357621481	comp248160_c0_seq7	-8.62103	2.19219e-27	4.90662e-26	metabolism	Amino acid transport and metabolism	Trypsin
gi|357615783	comp233494_c0_seq1	-8.61772	1.1487e-23	2.05504e-22	cellular processes and signaling	Intracellular trafficking, secretion, and vesicular transport	Vacuolar sorting protein VPS45
gi|357619814	comp248704_c0_seq1	-8.61353	9.168e-12	6.57176e-11	metabolism	Amino acid transport and metabolism	Trypsin
gi|357607507	comp235894_c0_seq1	-8.60915	1.25723e-30	3.51285e-29	metabolism	Amino acid transport and metabolism	Trypsin
gi|357627933	comp245917_c0_seq9	-8.60804	2.37693e-07	1.06064e-06	no mainrole	no subrole	no description
gi|357626288	comp248949_c0_seq2	-8.60626	7.20629e-15	6.7387e-14	no mainrole	no subrole	no description
gi|357622969	comp256724_c0_seq5	-8.60487	4.70445e-14	4.0954e-13	cellular processes and signaling	Cytoskeleton	Myosin class II heavy chain
gi|409898429	comp249184_c0_seq18	-8.60444	3.96009e-05	0.000130628	cellular processes and signaling	Defense mechanisms	Serpin
gi|357630219	comp255040_c1_seq2	-8.60352	1.20664e-10	7.80778e-10	no mainrole	no subrole	no description
gi|357625205	comp248734_c0_seq4	-8.59919	7.53143e-20	1.02993e-18	no mainrole	no subrole	no description
gi|357625214	comp253201_c0_seq22	-8.59379	3.70033e-10	2.27784e-09	no mainrole	no subrole	no description
gi|354681794	comp249616_c1_seq2	-8.59294	4.82973e-56	4.93034e-54	metabolism	Amino acid transport and metabolism	Trypsin
gi|357609071	comp252856_c0_seq3	-8.59281	9.95581e-21	1.44826e-19	no mainrole	no subrole	no description
gi|357628157	comp252043_c0_seq2	-8.58545	8.61859e-12	6.19129e-11	no mainrole	no subrole	no description
gi|512925008	comp239214_c0_seq1	-8.5824	2.25261e-65	3.44931e-63	information storage and processing	RNA processing and modification	Ran GTPase-activating protein
gi|357628473	comp254787_c1_seq13	-8.57447	2.86915e-06	1.1104e-05	metabolism	Lipid transport and metabolism	Fatty acid desaturase
gi|357621201	comp250030_c0_seq1	-8.56559	1.63581e-14	1.48435e-13	metabolism	Amino acid transport and metabolism	Trypsin
gi|357630219	comp255040_c1_seq1	-8.56408	4.72747e-41	2.33614e-39	no mainrole	no subrole	no description
gi|357621741	comp251062_c0_seq4	-8.56221	2.30481e-26	4.85032e-25	metabolism	Carbohydrate transport and metabolism	Beta-N-acetylhexosaminidase
gi|357624034	comp256140_c0_seq5	-8.56186	3.31793e-09	1.83912e-08	cellular processes and signaling	Posttranslational modification, protein turnover, chaperones	Meprin A metalloprotease
gi|357625454	comp247595_c0_seq1	-8.56121	3.77179e-49	2.85027e-47	no mainrole	no subrole	no description
gi|357618099	comp254489_c0_seq2	-8.55431	8.67753e-19	1.09885e-17	poorly characterized	General function prediction only	Glucose dehydrogenase/choline dehydrogenase/mandelonitrile lyase (GMC oxidoreductase family)
gi|357626442	comp255835_c0_seq1	-8.55222	2.13509e-31	6.2666e-30	no mainrole	no subrole	no description
gi|357610204	comp255337_c0_seq9	-8.55013	1.50732e-19	2.0209e-18	cellular processes and signaling	Signal transduction mechanisms	p21-activated serine/threonine protein kinase
gi|237869126	comp243727_c0_seq2	-8.54846	2.25086e-16	2.37914e-15	no mainrole	no subrole	no description
gi|357616077	comp245644_c0_seq1	-8.54831	1.55017e-19	2.07597e-18	no mainrole	no subrole	no description
gi|512886996	comp243995_c0_seq1	-8.54604	9.30251e-49	6.76612e-47	no mainrole	no subrole	no description
gi|299930735	comp236598_c1_seq3	-8.54222	2.65168e-09	1.48753e-08	metabolism	Amino acid transport and metabolism	Trypsin
gi|512913562	comp255374_c0_seq30	-8.53639	9.8782e-08	4.59738e-07	cellular processes and signaling	Cytoskeleton	Myosin class II heavy chain
gi|357618075	comp256630_c0_seq22	-8.52986	3.96243e-14	3.47235e-13	metabolism	Carbohydrate transport and metabolism	Beta-glucocerebrosidase
gi|357606223	comp246445_c1_seq1	-8.52387	2.4413e-69	4.58236e-67	no mainrole	no subrole	no description
gi|512933745	comp252323_c0_seq5	-8.52136	5.41141e-48	3.75972e-46	information storage and processing	Translation, ribosomal structure and biogenesis	Translation initiation factor 5B (eIF-5B)
gi|357608505	comp248981_c0_seq1	-8.51423	5.40057e-18	6.44276e-17	no mainrole	no subrole	no description
gi|357630122	comp254555_c0_seq7	-8.51174	6.41259e-51	5.1114e-49	information storage and processing	Replication, recombination and repair	DNA repair protein RAD50, ABC-type ATPase/SMC superfamily
gi|357627700	comp246031_c1_seq23	-8.50999	3.89654e-19	5.05248e-18	metabolism	Inorganic ion transport and metabolism	Cyclic nucleotide-gated cation channel CNGA1-3 and related proteins
gi|512891308	comp249650_c0_seq2	-8.50829	1.01973e-33	3.38576e-32	metabolism	Carbohydrate transport and metabolism	Predicted mutarotase
gi|512913562	comp255374_c0_seq27	-8.50606	8.74778e-06	3.17834e-05	cellular processes and signaling	Cytoskeleton	Myosin class II heavy chain
gi|668457158	comp255680_c0_seq1	-8.50291	1.62041e-28	3.91235e-27	no mainrole	no subrole	no description
gi|357607018	comp252865_c0_seq5	-8.49406	8.40311e-18	9.86794e-17	no mainrole	no subrole	no description
gi|357601725	comp243508_c0_seq2	-8.49051	1.42701e-37	5.75628e-36	no mainrole	no subrole	no description
gi|357622606	comp232745_c0_seq1	-8.48928	3.1592e-76	8.26184e-74	information storage and processing	RNA processing and modification	ATP-dependent RNA helicase
gi|58532730	comp248293_c0_seq1	-8.48881	2.03934e-63	2.85938e-61	cellular processes and signaling	Cytoskeleton	Beta tubulin
gi|357614751	comp250628_c0_seq2	-8.48752	2.36368e-25	4.71824e-24	poorly characterized	General function prediction only	Tetraspanin family integral membrane protein
gi|512911064	comp252951_c0_seq11	-8.48632	3.63287e-15	3.4597e-14	no mainrole	no subrole	no description
gi|299930735	comp236598_c1_seq4	-8.48591	2.31449e-45	1.3884e-43	metabolism	Amino acid transport and metabolism	Trypsin
gi|357624045	comp250597_c1_seq1	-8.48355	4.03181e-36	1.50627e-34	information storage and processing	Replication, recombination and repair	GTPase XAB1, interacts with DNA repair protein XPA
gi|512900150	comp250096_c2_seq1	-8.47561	1.25658e-20	1.8132e-19	information storage and processing	RNA processing and modification	U4/U6 small nuclear ribonucleoprotein Prp4 (contains WD40 repeats)
gi|357617703	comp255352_c0_seq5	-8.47139	5.19279e-18	6.20111e-17	metabolism	Carbohydrate transport and metabolism	2-oxoglutarate dehydrogenase, E1 subunit
gi|357610027	comp252213_c0_seq25	-8.46791	2.78177e-07	1.22904e-06	no mainrole	no subrole	no description
gi|357614703	comp221360_c0_seq1	-8.46273	3.52827e-24	6.53305e-23	no mainrole	no subrole	no description
gi|357616011	comp254740_c0_seq13	-8.4577	3.72967e-28	8.83993e-27	no mainrole	no subrole	no description
gi|357612116	comp254992_c0_seq3	-8.45641	3.14899e-61	4.00507e-59	no mainrole	no subrole	no description
gi|512923914	comp235788_c0_seq1	-8.44273	1.09723e-34	3.78903e-33	no mainrole	no subrole	no description
gi|357622335	comp243518_c0_seq8	-8.44061	9.11188e-11	5.95059e-10	poorly characterized	General function prediction only	WD40 repeat-containing protein
gi|157132942	comp249636_c0_seq5	-8.43223	4.57733e-14	3.99166e-13	metabolism	Carbohydrate transport and metabolism	Pyruvate kinase
gi|357610672	comp237083_c0_seq1	-8.42981	1.0854e-17	1.2644e-16	no mainrole	no subrole	no description
gi|357628340	comp256161_c0_seq7	-8.42839	5.13196e-19	6.61387e-18	no mainrole	no subrole	no description
gi|512925110	comp256767_c0_seq14	-8.42679	0.00220414	0.00529699	metabolism	Lipid transport and metabolism	Acetyl-CoA carboxylase
gi|357621481	comp248160_c0_seq6	-8.42414	1.04087e-26	2.2349e-25	metabolism	Amino acid transport and metabolism	Trypsin
gi|668457158	comp254449_c0_seq8	-8.41798	8.27484e-11	5.42679e-10	no mainrole	no subrole	no description
gi|357625979	comp230234_c0_seq1	-8.41624	4.19403e-27	9.22647e-26	poorly characterized	General function prediction only	Uncharacterized conserved protein, contains KAZAL and TY domains
gi|357627933	comp242353_c0_seq8	-8.41042	1.01572e-20	1.47479e-19	no mainrole	no subrole	no description
gi|357621201	comp247598_c0_seq3	-8.40191	5.53974e-13	4.46924e-12	metabolism	Amino acid transport and metabolism	Trypsin
gi|357613929	comp250529_c1_seq1	-8.39904	3.57361e-24	6.61174e-23	cellular processes and signaling	Posttranslational modification, protein turnover, chaperones	Cysteine proteinase Cathepsin F
gi|357609145	comp255510_c0_seq5	-8.39554	2.53883e-31	7.43288e-30	cellular processes and signaling	Nuclear structure	Nuclear pore complex protein
gi|357603051	comp240465_c0_seq1	-8.39114	3.23545e-29	8.18534e-28	no mainrole	no subrole	no description
gi|512922339	comp254616_c0_seq4	-8.38152	2.38418e-15	2.30735e-14	poorly characterized	Function unknown	LRR-containing protein
gi|512925506	comp245454_c1_seq16	-8.37979	4.95227e-29	1.24073e-27	no mainrole	no subrole	no description
gi|357626983	comp253597_c0_seq1	-8.37433	5.15121e-11	3.43635e-10	poorly characterized	Function unknown	Zinc carboxypeptidase
gi|357628473	comp254787_c1_seq10	-8.37194	1.01629e-37	4.14259e-36	metabolism	Lipid transport and metabolism	Fatty acid desaturase
gi|512938289	comp250618_c0_seq1	-8.36859	2.56071e-57	2.69686e-55	cellular processes and signaling	Intracellular trafficking, secretion, and vesicular transport	Guanine nucleotide exchange factor Cytohesin, contains PH and Sec7 domains
gi|512913566	comp253669_c0_seq5	-8.36774	0.000635662	0.00170509	cellular processes and signaling	Cytoskeleton	Myosin class II heavy chain
gi|512936689	comp248777_c1_seq2	-8.36436	1.16074e-34	3.99647e-33	cellular processes and signaling	Signal transduction mechanisms	N-methyl-D-aspartate receptor glutamate-binding subunit
gi|357626984	comp249156_c0_seq1	-8.36376	5.02182e-30	1.33733e-28	poorly characterized	Function unknown	Zinc carboxypeptidase
gi|357611988	comp237274_c0_seq1	-8.36149	1.20195e-22	2.00829e-21	metabolism	Amino acid transport and metabolism	Trypsin
gi|512921397	comp239872_c0_seq1	-8.35873	5.72379e-41	2.81652e-39	metabolism	Energy production and conversion	NADH:ubiquinone oxidoreductase, NDUFS8/23 kDa subunit
gi|512901334	comp256733_c2_seq7	-8.35869	0.0167025	0.0324175	information storage and processing	Transcription	C2H2-type Zn-finger protein
gi|357610015	comp253297_c0_seq26	-8.35773	9.45892e-07	3.90972e-06	no mainrole	no subrole	no description
gi|357615861	comp246717_c0_seq1	-8.35614	4.08892e-57	4.2677e-55	information storage and processing	Chromatin structure and dynamics	Structural maintenance of chromosome protein 4 (chromosome condensation complex Condensin, subunit C)
gi|357615416	comp237399_c0_seq2	-8.35049	7.7144e-23	1.30584e-21	no mainrole	no subrole	no description
gi|512929515	comp253836_c0_seq19	-8.33958	1.39963e-05	4.93807e-05	poorly characterized	Function unknown	Zinc carboxypeptidase
gi|357624540	comp248359_c1_seq21	-8.33652	2.0296e-09	1.15555e-08	no mainrole	no subrole	no description
gi|319433978	comp255830_c0_seq16	-8.33183	0.000407938	0.00113452	cellular processes and signaling	Posttranslational modification, protein turnover, chaperones	Molecular chaperones GRP78/BiP/KAR2, HSP70 superfamily
gi|357629767	comp254104_c0_seq4	-8.33059	6.80377e-42	3.48806e-40	metabolism	Amino acid transport and metabolism	Trypsin
gi|357618723	comp239892_c0_seq1	-8.32517	4.09998e-22	6.60395e-21	no mainrole	no subrole	no description
gi|357627933	comp245917_c0_seq1	-8.31592	1.35255e-09	7.82908e-09	no mainrole	no subrole	no description
gi|299930633	comp244440_c0_seq2	-8.31346	1.93078e-26	4.08908e-25	no mainrole	no subrole	no description
gi|237869126	comp240287_c0_seq5	-8.306	8.53235e-08	3.999e-07	no mainrole	no subrole	no description
gi|357623729	comp255788_c0_seq3	-8.30478	1.13616e-52	9.90421e-51	no mainrole	no subrole	no description
gi|58532730	comp248293_c1_seq4	-8.30057	2.90237e-19	3.8015e-18	cellular processes and signaling	Cytoskeleton	Beta tubulin
gi|512910580	comp240988_c0_seq2	-8.29754	5.17937e-30	1.37614e-28	no mainrole	no subrole	no description
gi|357610028	comp256178_c0_seq19	-8.27822	6.56725e-10	3.92131e-09	cellular processes and signaling	Nuclear structure	Nuclear pore complex, Nup98 component (sc Nup145/Nup100/Nup116)
gi|512916458	comp248681_c0_seq3	-8.27405	6.80551e-50	5.27994e-48	no mainrole	no subrole	no description
gi|357607353	comp245736_c1_seq3	-8.26779	5.15949e-09	2.79142e-08	no mainrole	no subrole	no description
gi|357619607	comp248749_c1_seq4	-8.2675	2.20712e-44	1.26218e-42	no mainrole	no subrole	no description
gi|357620860	comp221610_c0_seq1	-8.26611	1.49988e-59	1.74549e-57	metabolism	Energy production and conversion	NADH:ubiquinone oxidoreductase, NDUFA8/PGIV/19 kDa subunit
gi|357622572	comp253128_c0_seq1	-8.25775	6.84428e-16	6.9201e-15	poorly characterized	General function prediction only	Predicted DNA helicase, DEAD-box superfamily
gi|357616679	comp243910_c0_seq2	-8.25603	4.80508e-25	9.39818e-24	no mainrole	no subrole	no description
gi|357626982	comp251504_c0_seq5	-8.2274	5.86963e-08	2.81508e-07	poorly characterized	Function unknown	Zinc carboxypeptidase
gi|357626551	comp253987_c0_seq4	-8.22711	1.02983e-58	1.13063e-56	no mainrole	no subrole	no description
gi|357603434	comp233675_c0_seq1	-8.22514	1.64091e-17	1.88047e-16	information storage and processing	Transcription	Nuclear helicase MOP-3/SNO (DEAD-box superfamily)
gi|357616323	comp240155_c1_seq11	-8.22389	0.0032992	0.00762098	poorly characterized	Function unknown	Uncharacterized conserved protein
gi|357610028	comp256178_c0_seq1	-8.22209	2.45974e-23	4.27561e-22	cellular processes and signaling	Nuclear structure	Nuclear pore complex, Nup98 component (sc Nup145/Nup100/Nup116)
gi|357631586	comp255886_c0_seq7	-8.22027	5.49076e-06	2.04771e-05	cellular processes and signaling	Posttranslational modification, protein turnover, chaperones	Meprin A metalloprotease
gi|512935690	comp255697_c0_seq19	-8.21654	2.92406e-11	1.99817e-10	information storage and processing	Translation, ribosomal structure and biogenesis	60S ribosomal protein L14
gi|668457158	comp251940_c2_seq12	-8.21611	5.35789e-12	3.92401e-11	no mainrole	no subrole	no description
gi|357618332	comp253640_c0_seq1	-8.21243	3.09114e-29	7.82875e-28	cellular processes and signaling	Signal transduction mechanisms	Actin-binding LIM Zn-finger protein Limatin involved in axon guidance
gi|357627391	comp244357_c1_seq3	-8.20334	2.43973e-10	1.52729e-09	no mainrole	no subrole	no description
gi|357623345	comp243210_c0_seq1	-8.18931	6.66929e-36	2.46393e-34	no mainrole	no subrole	no description
gi|409898429	comp249184_c0_seq1	-8.18906	0.000342991	0.000965426	cellular processes and signaling	Defense mechanisms	Serpin
gi|512902188	comp245777_c1_seq9	-8.18519	2.66891e-20	3.76706e-19	no mainrole	no subrole	no description
gi|512896160	comp242933_c0_seq2	-8.18016	9.34294e-42	4.75836e-40	no mainrole	no subrole	no description
gi|357613152	comp235873_c0_seq5	-8.17738	6.03401e-32	1.82629e-30	no mainrole	no subrole	no description
gi|357626478	comp248018_c0_seq1	-8.16404	4.61458e-06	1.73597e-05	no mainrole	no subrole	no description
gi|512913562	comp255374_c0_seq12	-8.16086	6.41621e-08	3.06396e-07	cellular processes and signaling	Cytoskeleton	Myosin class II heavy chain
gi|357620723	comp253186_c0_seq1	-8.15733	1.45728e-54	1.34064e-52	poorly characterized	Function unknown	Zinc carboxypeptidase
gi|357621201	comp247598_c0_seq2	-8.15259	5.71412e-11	3.79989e-10	metabolism	Amino acid transport and metabolism	Trypsin
gi|357631586	comp255886_c0_seq11	-8.14719	1.90512e-05	6.59454e-05	cellular processes and signaling	Posttranslational modification, protein turnover, chaperones	Meprin A metalloprotease
gi|357605978	comp248827_c0_seq4	-8.13901	7.72779e-60	9.13017e-58	no mainrole	no subrole	no description
gi|357604663	comp249416_c0_seq11	-8.12149	3.50752e-06	1.34096e-05	poorly characterized	General function prediction only	Predicted hydrolase/acyltransferase (alpha/beta hydrolase superfamily)
gi|357614025	comp250499_c0_seq1	-8.1194	3.27308e-52	2.77022e-50	no mainrole	no subrole	no description
gi|357612046	comp255578_c0_seq23	-8.11905	0.0034872	0.00801466	metabolism	Carbohydrate transport and metabolism	Phosphoglucomutase/phosphomannomutase
gi|512925126	comp253512_c0_seq14	-8.1033	4.99821e-10	3.03282e-09	cellular processes and signaling	Signal transduction mechanisms	SMAD6 interacting protein AMSH, contains JAB/MPN/Mov34 domain
gi|668457158	comp254449_c0_seq5	-8.10208	1.10326e-05	3.95114e-05	no mainrole	no subrole	no description
gi|357616786	comp256442_c0_seq4	-8.09688	4.52639e-13	3.66824e-12	no mainrole	no subrole	no description
gi|357623073	comp252194_c0_seq1	-8.09337	1.08453e-49	8.33085e-48	no mainrole	no subrole	no description
gi|357620723	comp248918_c0_seq1	-8.08376	5.46058e-67	8.82604e-65	poorly characterized	Function unknown	Zinc carboxypeptidase
gi|512905096	comp246827_c0_seq1	-8.08224	5.70736e-32	1.72967e-30	metabolism	Inorganic ion transport and metabolism	Na+/dicarboxylate, Na+/tricarboxylate and phosphate transporters
gi|512912267	comp251277_c0_seq1	-8.08071	3.0865e-13	2.52064e-12	cellular processes and signaling	Posttranslational modification, protein turnover, chaperones	Ubiquitin carboxyl-terminal hydrolase
gi|357625205	comp248734_c0_seq1	-8.08053	1.13506e-18	1.42725e-17	no mainrole	no subrole	no description
gi|357616011	comp254740_c0_seq2	-8.0708	1.39564e-28	3.3943e-27	no mainrole	no subrole	no description
gi|512898511	comp252978_c0_seq3	-8.06836	7.10168e-24	1.28933e-22	metabolism	Energy production and conversion	Mitochondrial oxoglutarate/malate carrier proteins
gi|512918602	comp239637_c0_seq2	-8.06613	8.2185e-41	4.03556e-39	poorly characterized	General function prediction only	Serine/threonine protein kinase
gi|512913594	comp241795_c0_seq5	-8.06232	1.91764e-05	6.63422e-05	no mainrole	no subrole	no description
gi|389608167	comp253574_c1_seq4	-8.05537	8.58506e-23	1.44795e-21	cellular processes and signaling	Cytoskeleton	Alpha tubulin
gi|357618341	comp254593_c0_seq11	-8.04963	0.00176547	0.00432632	metabolism	Secondary metabolites biosynthesis, transport and catabolism	Cytochrome P450 CYP11/CYP12/CYP24/CYP27 subfamilies
gi|512918948	comp235020_c0_seq3	-8.04396	1.08305e-49	8.33085e-48	no mainrole	no subrole	no description
gi|357607353	comp246951_c0_seq5	-8.03908	3.22834e-16	3.37707e-15	no mainrole	no subrole	no description
gi|357626984	comp249156_c0_seq3	-8.02634	6.77701e-14	5.8507e-13	poorly characterized	Function unknown	Zinc carboxypeptidase
gi|357604089	comp253755_c0_seq5	-8.02452	2.46222e-61	3.1488e-59	no mainrole	no subrole	no description
gi|357607261	comp232168_c0_seq1	-8.02435	1.06533e-25	2.17504e-24	no mainrole	no subrole	no description
gi|512895815	comp253755_c0_seq7	-8.02309	2.70007e-29	6.85323e-28	no mainrole	no subrole	no description
gi|357620800	comp247832_c1_seq1	-8.02304	4.61781e-09	2.51121e-08	metabolism	Carbohydrate transport and metabolism	Alpha-amylase
gi|571554769	comp254449_c0_seq4	-8.02299	1.09657e-11	7.79794e-11	information storage and processing	Translation, ribosomal structure and biogenesis	Translation initiation factor 5B (eIF-5B)
gi|357620069	comp245259_c0_seq4	-8.02227	2.4086e-12	1.82606e-11	no mainrole	no subrole	no description
gi|357610027	comp252213_c0_seq15	-8.0222	0.000225829	0.000658172	no mainrole	no subrole	no description
gi|512905894	comp245628_c0_seq14	-8.01827	6.49467e-13	5.20715e-12	no mainrole	no subrole	no description
gi|357629012	comp251365_c0_seq3	-8.01397	1.3412e-07	6.16562e-07	metabolism	Energy production and conversion	Vacuolar H+-ATPase V0 sector, subunit a
gi|357619133	comp226446_c0_seq2	-8.01178	2.42917e-18	2.97417e-17	poorly characterized	Function unknown	Defense-related protein containing SCP domain
gi|668457158	comp255337_c0_seq5	-8.00161	3.5753e-19	4.64889e-18	no mainrole	no subrole	no description
gi|357627136	comp248978_c0_seq1	-7.99364	7.98295e-29	1.97873e-27	cellular processes and signaling	Posttranslational modification, protein turnover, chaperones	Thioredoxin-like protein
gi|357624540	comp248359_c1_seq18	-7.99149	2.54123e-24	4.76993e-23	no mainrole	no subrole	no description
gi|512922339	comp254616_c0_seq2	-7.98465	5.94616e-11	3.94518e-10	poorly characterized	Function unknown	LRR-containing protein
gi|357613783	comp253108_c0_seq2	-7.98433	1.04248e-24	2.0036e-23	no mainrole	no subrole	no description
gi|357622969	comp256724_c0_seq7	-7.9758	3.88848e-12	2.88598e-11	cellular processes and signaling	Cytoskeleton	Myosin class II heavy chain
gi|261335992	comp248005_c1_seq2	-7.96897	3.36167e-14	2.96825e-13	information storage and processing	RNA processing and modification	Protein required for normal rRNA processing
gi|357609485	comp248321_c0_seq5	-7.96865	1.17974e-23	2.10894e-22	information storage and processing	RNA processing and modification	mRNA cleavage factor I subunit/CPSF subunit
gi|357619687	comp252473_c0_seq6	-7.96687	2.19882e-06	8.65217e-06	cellular processes and signaling	Posttranslational modification, protein turnover, chaperones	Ubiquitin C-terminal hydrolase UCHL1
gi|512888813	comp250197_c0_seq5	-7.96124	5.15831e-60	6.15691e-58	cellular processes and signaling	Posttranslational modification, protein turnover, chaperones	RING-finger-containing E3 ubiquitin ligase
gi|357625247	comp255561_c0_seq3	-7.95951	1.69773e-38	7.19532e-37	no mainrole	no subrole	no description
gi|357607018	comp252865_c0_seq6	-7.95554	7.85774e-07	3.28996e-06	no mainrole	no subrole	no description
gi|357610204	comp255337_c0_seq2	-7.95481	1.95905e-33	6.44936e-32	cellular processes and signaling	Signal transduction mechanisms	p21-activated serine/threonine protein kinase
gi|357606285	comp245153_c0_seq5	-7.95331	6.50922e-15	6.10157e-14	no mainrole	no subrole	no description
gi|357612117	comp254992_c0_seq1	-7.95164	2.62622e-81	8.15004e-79	no mainrole	no subrole	no description
gi|357616786	comp256442_c0_seq24	-7.94818	7.00422e-11	4.61561e-10	no mainrole	no subrole	no description
gi|357610028	comp256178_c0_seq16	-7.94223	1.34603e-07	6.18534e-07	cellular processes and signaling	Nuclear structure	Nuclear pore complex, Nup98 component (sc Nup145/Nup100/Nup116)
gi|512913594	comp241795_c0_seq2	-7.94152	0.012285	0.0246984	no mainrole	no subrole	no description
gi|357630593	comp251424_c1_seq21	-7.92117	3.28054e-06	1.25894e-05	no mainrole	no subrole	no description
gi|357625244	comp247068_c0_seq2	-7.91932	1.5867e-38	6.73912e-37	poorly characterized	General function prediction only	Putative RNA binding protein
gi|357628325	comp228620_c0_seq1	-7.91864	3.3801e-59	3.85646e-57	cellular processes and signaling	Intracellular trafficking, secretion, and vesicular transport	Translocase of outer mitochondrial membrane complex, subunit TOM40
gi|357611425	comp251188_c0_seq3	-7.91476	5.86337e-15	5.51839e-14	poorly characterized	Function unknown	Defense-related protein containing SCP domain
gi|512905600	comp242653_c0_seq2	-7.91153	8.63983e-59	9.62162e-57	poorly characterized	General function prediction only	Predicted haloacid-halidohydrolase and related hydrolases
gi|512891171	comp253342_c0_seq4	-7.9059	6.51491e-23	1.10601e-21	metabolism	Carbohydrate transport and metabolism	Fucosyltransferase
gi|357611059	comp253973_c0_seq2	-7.90543	1.30095e-36	5.01318e-35	information storage and processing	Transcription	TATA binding protein associated factor
gi|409898429	comp249184_c0_seq10	-7.89927	2.79953e-12	2.10734e-11	cellular processes and signaling	Defense mechanisms	Serpin
gi|512930154	comp256606_c0_seq42	-7.89612	0.022814	0.0428741	metabolism	Secondary metabolites biosynthesis, transport and catabolism	Transporter, ABC superfamily (Breast cancer resistance protein)
gi|357629436	comp246480_c0_seq1	-7.89025	3.31206e-08	1.63253e-07	cellular processes and signaling	Cell cycle control, cell division, chromosome partitioning	Dynein-associated protein Roadblock
gi|357624872	comp247653_c0_seq4	-7.89015	5.86889e-28	1.36326e-26	information storage and processing	Translation, ribosomal structure and biogenesis	Exosome 3'-5' exoribonuclease complex, subunit PM/SCL-100 (Rrp6)
gi|357627550	comp225312_c0_seq2	-7.88956	1.38907e-12	1.07554e-11	no mainrole	no subrole	no description
gi|357620901	comp245405_c0_seq2	-7.88696	5.01313e-61	6.27315e-59	information storage and processing	RNA processing and modification	mRNA splicing factor
gi|357619044	comp245854_c3_seq7	-7.88331	7.82875e-18	9.22604e-17	no mainrole	no subrole	no description
gi|357623418	comp254983_c0_seq11	-7.88136	1.34071e-17	1.54557e-16	information storage and processing	RNA processing and modification	Protein involved in mRNA turnover and stability
gi|380016663	comp252760_c2_seq20	-7.8802	1.20046e-08	6.24094e-08	metabolism	Amino acid transport and metabolism	Trypsin
gi|512929515	comp256265_c0_seq2	-7.87348	2.57636e-20	3.64085e-19	poorly characterized	Function unknown	Zinc carboxypeptidase
gi|357621182	comp256074_c0_seq7	-7.86888	1.52882e-46	9.66935e-45	poorly characterized	Function unknown	Uncharacterized coiled-coil protein
gi|357623729	comp255788_c0_seq5	-7.86814	1.44064e-09	8.31207e-09	no mainrole	no subrole	no description
gi|357617482	comp253330_c0_seq17	-7.8625	6.562e-13	5.2557e-12	no mainrole	no subrole	no description
gi|512913566	comp253669_c0_seq4	-7.86083	1.02024e-08	5.34341e-08	cellular processes and signaling	Cytoskeleton	Myosin class II heavy chain
gi|357625896	comp254010_c0_seq3	-7.85696	9.70349e-06	3.50153e-05	cellular processes and signaling	Posttranslational modification, protein turnover, chaperones	U-snRNP-associated cyclophilin type peptidyl-prolyl cis-trans isomerase
gi|512933745	comp252323_c0_seq12	-7.85496	1.1118e-33	3.68622e-32	information storage and processing	Translation, ribosomal structure and biogenesis	Translation initiation factor 5B (eIF-5B)
gi|357625390	comp254777_c0_seq4	-7.85375	5.56583e-33	1.78436e-31	poorly characterized	General function prediction only	Junctional membrane complex protein Junctophilin and related MORN repeat proteins
gi|357618395	comp249821_c1_seq3	-7.84042	3.10556e-12	2.32717e-11	no mainrole	no subrole	no description
gi|357630122	comp254555_c0_seq2	-7.83755	1.47859e-43	8.13577e-42	information storage and processing	Replication, recombination and repair	DNA repair protein RAD50, ABC-type ATPase/SMC superfamily
gi|237869126	comp240287_c0_seq2	-7.83721	0.0119033	0.0240035	no mainrole	no subrole	no description
gi|357624441	comp249765_c0_seq2	-7.83554	1.40829e-25	2.8577e-24	information storage and processing	RNA processing and modification	mRNA splicing factor ATP-dependent RNA helicase
gi|357631585	comp255886_c0_seq1	-7.82681	3.34782e-19	4.36529e-18	cellular processes and signaling	Posttranslational modification, protein turnover, chaperones	Meprin A metalloprotease
gi|357617267	comp240148_c0_seq8	-7.82003	1.25653e-37	5.08623e-36	no mainrole	no subrole	no description
gi|512919515	comp246661_c0_seq1	-7.81775	2.21719e-18	2.72323e-17	cellular processes and signaling	Cytoskeleton	Myosin class II heavy chain
gi|512901334	comp255299_c1_seq18	-7.81191	0.000517745	0.0014109	information storage and processing	Transcription	C2H2-type Zn-finger protein
gi|357610027	comp252213_c0_seq37	-7.8101	1.22823e-08	6.37817e-08	no mainrole	no subrole	no description
gi|357614853	comp242962_c0_seq2	-7.8044	2.13961e-37	8.57133e-36	no mainrole	no subrole	no description
gi|299930585	comp248127_c0_seq2	-7.79546	3.20409e-18	3.88009e-17	metabolism	Amino acid transport and metabolism	Trypsin
gi|357631405	comp244792_c1_seq5	-7.78717	2.0492e-10	1.29115e-09	no mainrole	no subrole	no description
gi|357612266	comp252354_c1_seq8	-7.78295	4.71348e-22	7.53477e-21	metabolism	Amino acid transport and metabolism	Trypsin
gi|357614393	comp219572_c0_seq2	-7.78294	1.18779e-44	6.87704e-43	no mainrole	no subrole	no description
gi|357617726	comp255575_c0_seq1	-7.76609	6.70114e-11	4.42465e-10	metabolism	Energy production and conversion	Vacuolar H+-ATPase V1 sector, subunit D
gi|357605524	comp247100_c2_seq1	-7.75713	2.20743e-20	3.13089e-19	cellular processes and signaling	Posttranslational modification, protein turnover, chaperones	Transferrin receptor and related proteins containing the protease-associated (PA) domain
gi|512911064	comp252951_c0_seq14	-7.75422	3.45511e-05	0.00011503	no mainrole	no subrole	no description
gi|357621532	comp251710_c1_seq7	-7.75085	4.10107e-14	3.58708e-13	no mainrole	no subrole	no description
gi|357603434	comp233675_c0_seq2	-7.74567	0.00098922	0.00254973	information storage and processing	Transcription	Nuclear helicase MOP-3/SNO (DEAD-box superfamily)
gi|357613631	comp256351_c0_seq12	-7.74224	2.79164e-11	1.9116e-10	poorly characterized	General function prediction only	Junctional membrane complex protein Junctophilin and related MORN repeat proteins
gi|512910506	comp240909_c0_seq2	-7.74076	3.42587e-32	1.05333e-30	no mainrole	no subrole	no description
gi|389615271	comp248681_c0_seq4	-7.73849	1.0381e-36	4.00692e-35	no mainrole	no subrole	no description
gi|512894753	comp246112_c0_seq2	-7.73812	9.00117e-59	9.9763e-57	cellular processes and signaling	Defense mechanisms	Dual specificity phosphatase
gi|357630122	comp254555_c0_seq4	-7.73496	3.60503e-17	4.02818e-16	information storage and processing	Replication, recombination and repair	DNA repair protein RAD50, ABC-type ATPase/SMC superfamily
gi|357623447	comp247485_c0_seq1	-7.73286	2.18775e-05	7.50258e-05	no mainrole	no subrole	no description
gi|357616786	comp254440_c1_seq9	-7.73185	8.80681e-10	5.18801e-09	no mainrole	no subrole	no description
gi|357626791	comp246247_c0_seq3	-7.7267	2.18973e-22	3.58916e-21	no mainrole	no subrole	no description
gi|357628067	comp231450_c0_seq1	-7.72669	4.10356e-11	2.76842e-10	no mainrole	no subrole	no description
gi|357622958	comp254431_c0_seq3	-7.72483	1.50152e-85	5.4606e-83	cellular processes and signaling	Cell wall/membrane/envelope biogenesis	Nidogen and related basement membrane protein proteins
gi|354681794	comp249616_c1_seq40	-7.72091	3.46912e-39	1.52635e-37	metabolism	Amino acid transport and metabolism	Trypsin
gi|357623772	comp256065_c0_seq17	-7.7194	0.000289366	0.000824862	cellular processes and signaling	Signal transduction mechanisms	Putative GTPase activating proteins (GAPs)
gi|354681794	comp249616_c1_seq34	-7.7177	3.95759e-07	1.72109e-06	metabolism	Amino acid transport and metabolism	Trypsin
gi|357616323	comp240155_c1_seq2	-7.714	0.00452486	0.0101304	poorly characterized	Function unknown	Uncharacterized conserved protein
gi|668457158	comp256074_c0_seq2	-7.71237	4.60565e-11	3.08746e-10	no mainrole	no subrole	no description
gi|512923836	comp251377_c1_seq1	-7.71141	3.50209e-78	9.58955e-76	information storage and processing	Transcription	C2H2-type Zn-finger protein
gi|357616029	comp252322_c0_seq18	-7.70922	8.08749e-08	3.80583e-07	cellular processes and signaling	Posttranslational modification, protein turnover, chaperones	AAA+-type ATPase
gi|357611962	comp248403_c0_seq5	-7.70805	1.3333e-06	5.39789e-06	no mainrole	no subrole	no description
gi|357616824	comp246798_c0_seq2	-7.70549	4.5967e-45	2.71544e-43	no mainrole	no subrole	no description
gi|512892486	comp248791_c0_seq6	-7.70092	2.19452e-41	1.09608e-39	metabolism	Carbohydrate transport and metabolism	Pyruvate kinase
gi|195119532	comp255833_c0_seq4	-7.69998	0.000488471	0.00133771	no mainrole	no subrole	no description
gi|357629752	comp245938_c0_seq1	-7.69847	1.63673e-42	8.6503e-41	no mainrole	no subrole	no description
gi|512891464	comp256513_c0_seq15	-7.69461	9.93175e-09	5.21103e-08	cellular processes and signaling	Signal transduction mechanisms	G protein-coupled receptor
gi|512886152	comp245996_c0_seq8	-7.6846	3.06823e-24	5.70848e-23	poorly characterized	General function prediction only	Predicted splicing regulator, contains RRM, SWAP and RPR domains
gi|357622184	comp244655_c0_seq1	-7.68365	5.73804e-37	2.25216e-35	no mainrole	no subrole	no description
gi|357613982	comp241602_c0_seq2	-7.68282	2.80961e-24	5.25672e-23	no mainrole	no subrole	no description
gi|512913562	comp255374_c0_seq14	-7.68244	0.000682139	0.00181844	cellular processes and signaling	Cytoskeleton	Myosin class II heavy chain
gi|357628473	comp209410_c0_seq1	-7.6711	1.45134e-45	8.84292e-44	metabolism	Lipid transport and metabolism	Fatty acid desaturase
gi|512934681	comp254058_c0_seq1	-7.67059	3.51049e-28	8.33742e-27	cellular processes and signaling	Cytoskeleton	Kinesin-like protein
gi|357622643	comp246544_c0_seq1	-7.66433	4.6084e-48	3.21139e-46	metabolism	Lipid transport and metabolism	Acyl-CoA synthetase
gi|357618945	comp239141_c1_seq13	-7.66222	1.81325e-07	8.19482e-07	no mainrole	no subrole	no description
gi|357631480	comp236568_c0_seq1	-7.65688	3.49162e-19	4.5477e-18	no mainrole	no subrole	no description
gi|357606285	comp245153_c0_seq6	-7.656	1.97135e-16	2.09513e-15	no mainrole	no subrole	no description
gi|357622571	comp245120_c0_seq2	-7.65409	1.14727e-12	8.94561e-12	no mainrole	no subrole	no description
gi|357605337	comp253524_c0_seq2	-7.64824	8.17074e-46	5.05782e-44	no mainrole	no subrole	no description
gi|357610028	comp256178_c0_seq20	-7.64107	3.92103e-11	2.65065e-10	cellular processes and signaling	Nuclear structure	Nuclear pore complex, Nup98 component (sc Nup145/Nup100/Nup116)
gi|512909694	comp256420_c0_seq33	-7.64044	0.000429418	0.00118843	metabolism	Lipid transport and metabolism	Peroxisomal long-chain acyl-CoA transporter, ABC superfamily
gi|357617482	comp239016_c0_seq4	-7.63771	7.38045e-24	1.33785e-22	no mainrole	no subrole	no description
gi|357623483	comp253100_c1_seq1	-7.63681	5.34135e-25	1.04121e-23	cellular processes and signaling	Cytoskeleton	Myosin class II heavy chain
gi|357610204	comp255337_c0_seq13	-7.63663	5.07962e-12	3.73313e-11	cellular processes and signaling	Signal transduction mechanisms	p21-activated serine/threonine protein kinase
gi|357628157	comp252043_c0_seq1	-7.62796	2.16177e-16	2.28809e-15	no mainrole	no subrole	no description
gi|512932309	comp228956_c1_seq2	-7.62731	6.00401e-49	4.42225e-47	no mainrole	no subrole	no description
gi|357614698	comp254062_c3_seq14	-7.62208	1.13853e-14	1.04703e-13	metabolism	Amino acid transport and metabolism	Trypsin
gi|409898429	comp249184_c0_seq7	-7.61848	1.14976e-11	8.16369e-11	cellular processes and signaling	Defense mechanisms	Serpin
gi|357610027	comp252213_c0_seq24	-7.61608	5.65096e-07	2.412e-06	no mainrole	no subrole	no description
gi|357631677	comp243150_c0_seq3	-7.61316	1.89539e-07	8.53787e-07	no mainrole	no subrole	no description
gi|357627136	comp248978_c0_seq5	-7.60924	2.95619e-12	2.21881e-11	cellular processes and signaling	Posttranslational modification, protein turnover, chaperones	Thioredoxin-like protein
gi|357623447	comp247485_c0_seq4	-7.5943	8.06923e-18	9.49501e-17	no mainrole	no subrole	no description
gi|357631275	comp249058_c1_seq17	-7.59109	2.80204e-05	9.44907e-05	metabolism	Energy production and conversion	Cytochrome c oxidase, subunit VIb/COX12
gi|357611426	comp253071_c0_seq1	-7.58735	1.45815e-56	1.50837e-54	poorly characterized	Function unknown	Defense-related protein containing SCP domain
gi|357622572	comp253128_c0_seq2	-7.58063	3.34074e-61	4.22585e-59	poorly characterized	General function prediction only	Predicted DNA helicase, DEAD-box superfamily
gi|357608284	comp249110_c0_seq1	-7.57588	9.01541e-63	1.21291e-60	cellular processes and signaling	Signal transduction mechanisms	Serine/threonine protein kinase
gi|512922466	comp247862_c0_seq6	-7.56843	1.32171e-29	3.42952e-28	poorly characterized	Function unknown	Uncharacterized membrane protein
gi|357617482	comp239016_c0_seq2	-7.56797	0.00299509	0.00698574	no mainrole	no subrole	no description
gi|357615775	comp253929_c0_seq1	-7.56129	3.19802e-24	5.9452e-23	no mainrole	no subrole	no description
gi|512922377	comp245153_c0_seq8	-7.54729	1.38661e-08	7.15912e-08	no mainrole	no subrole	no description
gi|357607321	comp252437_c0_seq1	-7.54341	2.04167e-16	2.1659e-15	metabolism	Amino acid transport and metabolism	Trypsin
gi|357626791	comp246247_c0_seq5	-7.53908	5.94039e-15	5.58637e-14	no mainrole	no subrole	no description
gi|512929515	comp253836_c0_seq18	-7.53662	0.000299932	0.000852786	poorly characterized	Function unknown	Zinc carboxypeptidase
gi|512929515	comp247853_c0_seq1	-7.53357	3.90643e-39	1.70906e-37	poorly characterized	Function unknown	Zinc carboxypeptidase
gi|357625959	comp248355_c0_seq2	-7.52644	2.07564e-07	9.32096e-07	information storage and processing	Translation, ribosomal structure and biogenesis	Putative translation initiation inhibitor UK114/IBM1
gi|512897737	comp255140_c0_seq7	-7.52281	2.13352e-25	4.27715e-24	cellular processes and signaling	Extracellular structures	Alpha-catenin
gi|571554769	comp254449_c0_seq3	-7.52276	5.53782e-12	4.05069e-11	information storage and processing	Translation, ribosomal structure and biogenesis	Translation initiation factor 5B (eIF-5B)
gi|357631275	comp249058_c1_seq20	-7.52177	1.2348e-06	5.01571e-06	metabolism	Energy production and conversion	Cytochrome c oxidase, subunit VIb/COX12
gi|357608755	comp234226_c0_seq2	-7.52139	1.25625e-12	9.76265e-12	no mainrole	no subrole	no description
gi|512930443	comp220419_c0_seq2	-7.51224	7.81313e-27	1.69006e-25	metabolism	Lipid transport and metabolism	Phospholipase C
gi|357629752	comp245938_c0_seq2	-7.50643	6.56701e-24	1.19599e-22	no mainrole	no subrole	no description
gi|157138667	comp245360_c0_seq5	-7.50595	0.000263902	0.000757749	metabolism	Nucleotide transport and metabolism	Allantoicase
gi|357624036	comp256140_c0_seq3	-7.50085	1.83644e-55	1.81115e-53	cellular processes and signaling	Posttranslational modification, protein turnover, chaperones	Meprin A metalloprotease
gi|357628247	comp177696_c0_seq3	-7.4937	8.00068e-55	7.5087e-53	no mainrole	no subrole	no description
gi|357607321	comp252437_c0_seq3	-7.47857	1.91647e-23	3.36394e-22	metabolism	Amino acid transport and metabolism	Trypsin
gi|357627331	comp230604_c0_seq1	-7.45618	6.24662e-63	8.50234e-61	metabolism	Energy production and conversion	Mitochondrial ADP/ATP carrier proteins
gi|357612300	comp241524_c0_seq1	-7.45241	1.95053e-16	2.07489e-15	no mainrole	no subrole	no description
gi|299930585	comp248127_c0_seq1	-7.44734	4.17596e-15	3.96231e-14	metabolism	Amino acid transport and metabolism	Trypsin
gi|357609145	comp255510_c0_seq9	-7.44681	5.87552e-09	3.16484e-08	cellular processes and signaling	Nuclear structure	Nuclear pore complex protein
gi|357625214	comp253201_c0_seq39	-7.44417	8.43196e-08	3.95673e-07	no mainrole	no subrole	no description
gi|357621532	comp251710_c1_seq6	-7.437	1.68311e-10	1.0717e-09	no mainrole	no subrole	no description
gi|357627616	comp246667_c1_seq5	-7.43531	9.97854e-40	4.55393e-38	cellular processes and signaling	Cytoskeleton	Myosin class II heavy chain
gi|237869126	comp243727_c0_seq14	-7.43483	0.000221224	0.000645965	no mainrole	no subrole	no description
gi|357630483	comp252413_c1_seq1	-7.43294	3.16031e-14	2.79739e-13	metabolism	Amino acid transport and metabolism	Trypsin
gi|512918736	comp254833_c1_seq3	-7.43193	3.02022e-23	5.23423e-22	cellular processes and signaling	Signal transduction mechanisms	Endocytic adaptor protein intersectin
gi|512935690	comp255697_c0_seq11	-7.42066	6.11033e-12	4.45266e-11	information storage and processing	Translation, ribosomal structure and biogenesis	60S ribosomal protein L14
gi|357603049	comp238550_c0_seq3	-7.41564	3.44603e-07	1.50877e-06	metabolism	Energy production and conversion	NAD-dependent malate dehydrogenase
gi|512931559	comp255616_c0_seq3	-7.4139	3.5786e-07	1.5627e-06	cellular processes and signaling	Posttranslational modification, protein turnover, chaperones	Aspartyl beta-hydroxylase
gi|357622334	comp243524_c0_seq4	-7.41145	5.45652e-11	3.63378e-10	cellular processes and signaling	Signal transduction mechanisms	Beclin-like protein
gi|512914764	comp253882_c0_seq1	-7.40932	2.53606e-23	4.4017e-22	no mainrole	no subrole	no description
gi|357611962	comp248403_c0_seq1	-7.40924	2.40302e-16	2.53767e-15	no mainrole	no subrole	no description
gi|512894554	comp246195_c0_seq1	-7.3963	1.28153e-48	9.26326e-47	information storage and processing	RNA processing and modification	Protein involved in mRNA turnover and stability
gi|512936074	comp237573_c0_seq5	-7.39329	9.98958e-23	1.67392e-21	cellular processes and signaling	Cell motility	Dynein light chain
gi|357627136	comp248978_c0_seq2	-7.3902	2.92366e-16	3.07216e-15	cellular processes and signaling	Posttranslational modification, protein turnover, chaperones	Thioredoxin-like protein
gi|512893418	comp232700_c0_seq6	-7.37803	2.82435e-24	5.28006e-23	cellular processes and signaling	Signal transduction mechanisms	Calmodulin and related proteins (EF-Hand superfamily)
gi|512923219	comp244898_c0_seq1	-7.36817	1.35806e-24	2.59301e-23	no mainrole	no subrole	no description
gi|512933745	comp252323_c0_seq3	-7.36701	1.64814e-48	1.1767e-46	information storage and processing	Translation, ribosomal structure and biogenesis	Translation initiation factor 5B (eIF-5B)
gi|357628247	comp177696_c0_seq2	-7.36523	9.61403e-59	1.0605e-56	no mainrole	no subrole	no description
gi|357616882	comp248258_c0_seq2	-7.36517	5.53054e-05	0.000177942	no mainrole	no subrole	no description
gi|512914764	comp253882_c0_seq6	-7.35983	1.95537e-09	1.11492e-08	no mainrole	no subrole	no description
gi|512918145	comp256065_c0_seq18	-7.35836	1.95671e-05	6.75703e-05	no mainrole	no subrole	no description
gi|357608490	comp243668_c1_seq36	-7.35202	4.23687e-08	2.06736e-07	poorly characterized	General function prediction only	Putative guanine nucleotide exchange factor
gi|357623448	comp247485_c0_seq3	-7.34194	1.65081e-15	1.61712e-14	no mainrole	no subrole	no description
gi|357623554	comp251183_c0_seq5	-7.3395	0.000515051	0.00140455	metabolism	Lipid transport and metabolism	Phosphatidylinositol transfer protein SEC14 and related proteins
gi|357625205	comp248734_c0_seq2	-7.33563	1.57382e-11	1.10333e-10	no mainrole	no subrole	no description
gi|357620158	comp252951_c0_seq13	-7.33137	3.12318e-36	1.17057e-34	cellular processes and signaling	Signal transduction mechanisms	Programmed cell death 8 (apoptosis-inducing factor)
gi|357615728	comp253297_c0_seq8	-7.33079	1.39782e-06	5.64539e-06	no mainrole	no subrole	no description
gi|357621201	comp253394_c0_seq4	-7.32749	2.20252e-09	1.24881e-08	metabolism	Amino acid transport and metabolism	Trypsin
gi|357626791	comp246247_c0_seq2	-7.32441	2.21085e-21	3.36985e-20	no mainrole	no subrole	no description
gi|357617776	comp150156_c0_seq3	-7.32207	1.39942e-45	8.57144e-44	cellular processes and signaling	Posttranslational modification, protein turnover, chaperones	Chaperonin complex component, TCP-1 theta subunit (CCT8)
gi|357617482	comp253868_c0_seq4	-7.32048	3.48466e-08	1.71507e-07	no mainrole	no subrole	no description
gi|357621982	comp256575_c1_seq2	-7.30759	3.42144e-12	2.55483e-11	cellular processes and signaling	Cytoskeleton	WASP-interacting protein VRP1/WIP, contains WH2 domain
gi|357617344	comp245333_c0_seq1	-7.30281	1.44878e-44	8.32604e-43	cellular processes and signaling	Cytoskeleton	Cystoskeletal protein Tektin
gi|668457158	comp256705_c0_seq6	-7.30115	3.07467e-11	2.09677e-10	no mainrole	no subrole	no description
gi|157132942	comp249636_c0_seq1	-7.29507	5.08176e-11	3.39294e-10	metabolism	Carbohydrate transport and metabolism	Pyruvate kinase
gi|357609708	comp233421_c0_seq1	-7.29331	5.3866e-12	3.94379e-11	no mainrole	no subrole	no description
gi|357616263	comp237639_c0_seq1	-7.29157	4.95815e-63	6.78828e-61	no mainrole	no subrole	no description
gi|357617117	comp255725_c0_seq21	-7.2902	0.000208677	0.000612483	cellular processes and signaling	Cell cycle control, cell division, chromosome partitioning	Centromere-associated protein HEC1
gi|512913562	comp255374_c0_seq32	-7.28871	0.00103752	0.00266098	cellular processes and signaling	Cytoskeleton	Myosin class II heavy chain
gi|357626478	comp248018_c0_seq3	-7.28593	0.00222929	0.00535269	no mainrole	no subrole	no description
gi|195119532	comp255833_c0_seq10	-7.28327	0.00103119	0.00264735	no mainrole	no subrole	no description
gi|357611300	comp241811_c2_seq2	-7.26922	9.68879e-18	1.13377e-16	metabolism	Carbohydrate transport and metabolism	Beta-glucosidase, lactase phlorizinhydrolase, and related proteins
gi|357610030	comp249753_c0_seq22	-7.2655	3.76638e-27	8.31713e-26	cellular processes and signaling	Cytoskeleton	Microtubule-binding protein MIP-T3
gi|357617726	comp255575_c0_seq5	-7.26354	3.69224e-11	2.50051e-10	metabolism	Energy production and conversion	Vacuolar H+-ATPase V1 sector, subunit D
gi|357608189	comp252146_c0_seq1	-7.24373	0.00106072	0.00271628	metabolism	Amino acid transport and metabolism	Aspartate aminotransferase/Glutamic oxaloacetic transaminase AAT2/GOT1
gi|357610027	comp252213_c0_seq16	-7.23906	8.35369e-05	0.000261298	no mainrole	no subrole	no description
gi|357617254	comp255088_c0_seq8	-7.22782	9.10838e-13	7.1742e-12	metabolism	Amino acid transport and metabolism	Trypsin
gi|357627606	comp241376_c0_seq1	-7.21868	1.63627e-55	1.6206e-53	no mainrole	no subrole	no description
gi|357623483	comp256116_c0_seq3	-7.21272	1.34702e-11	9.4977e-11	cellular processes and signaling	Cytoskeleton	Myosin class II heavy chain
gi|357607489	comp247201_c0_seq4	-7.21251	6.24381e-45	3.66981e-43	cellular processes and signaling	Signal transduction mechanisms	Sodium-neurotransmitter symporter
gi|357613152	comp247494_c0_seq14	-7.21231	9.15094e-07	3.78982e-06	no mainrole	no subrole	no description
gi|512933745	comp252323_c0_seq7	-7.20517	1.48328e-40	7.1477e-39	information storage and processing	Translation, ribosomal structure and biogenesis	Translation initiation factor 5B (eIF-5B)
gi|512913566	comp253669_c0_seq7	-7.20335	6.37893e-28	1.47878e-26	cellular processes and signaling	Cytoskeleton	Myosin class II heavy chain
gi|512921521	comp195186_c0_seq2	-7.20283	1.27772e-20	1.84029e-19	no mainrole	no subrole	no description
gi|357618052	comp235317_c0_seq1	-7.20083	9.79581e-52	8.14277e-50	no mainrole	no subrole	no description
gi|357623729	comp255788_c0_seq1	-7.18768	4.55605e-17	5.05684e-16	no mainrole	no subrole	no description
gi|512926459	comp254445_c1_seq2	-7.17242	3.32888e-30	8.99882e-29	cellular processes and signaling	Posttranslational modification, protein turnover, chaperones	E3 ubiquitin ligase interacting with arginine methyltransferase
gi|357603433	comp249545_c0_seq4	-7.16297	6.2645e-90	2.43011e-87	metabolism	Nucleotide transport and metabolism	Adenylosuccinate lyase
gi|357601671	comp253775_c0_seq3	-7.16085	1.80834e-10	1.14591e-09	poorly characterized	Function unknown	Defense-related protein containing SCP domain
gi|357626984	comp249156_c0_seq2	-7.15751	3.81833e-27	8.41587e-26	poorly characterized	Function unknown	Zinc carboxypeptidase
gi|512934019	comp132981_c0_seq1	-7.14543	1.57364e-22	2.60686e-21	no mainrole	no subrole	no description
gi|662204927	comp253013_c0_seq3	-7.1445	3.93156e-11	2.657e-10	cellular processes and signaling	Cytoskeleton	Microtubule-associated protein TAU
gi|357620017	comp243692_c0_seq1	-7.13069	5.33149e-20	7.36879e-19	no mainrole	no subrole	no description
gi|357624929	comp253596_c1_seq33	-7.12653	6.49695e-09	3.48024e-08	metabolism	Amino acid transport and metabolism	Trypsin
gi|389610639	comp254885_c1_seq18	-7.12039	8.67243e-15	8.0547e-14	cellular processes and signaling	Cytoskeleton	Myosin essential light chain, EF-Hand protein superfamily
gi|512917550	comp254576_c1_seq14	-7.11849	0.00554392	0.0121159	metabolism	Amino acid transport and metabolism	Asparaginase
gi|512905249	comp247258_c0_seq1	-7.11537	1.01464e-28	2.49639e-27	cellular processes and signaling	Intracellular trafficking, secretion, and vesicular transport	Predicted Golgi transport complex 1 protein
gi|512911221	comp251817_c0_seq3	-7.10714	2.31529e-35	8.32897e-34	metabolism	Amino acid transport and metabolism	Trypsin
gi|512926101	comp244533_c0_seq1	-7.10349	4.74678e-58	5.04481e-56	metabolism	Coenzyme transport and metabolism	Flavin-containing amine oxidase
gi|363896062	comp247065_c0_seq2	-7.1028	2.23837e-36	8.47125e-35	metabolism	Carbohydrate transport and metabolism	UDP-glucuronosyl and UDP-glucosyl transferase
gi|357608935	comp256140_c0_seq1	-7.10227	8.72503e-23	1.46837e-21	cellular processes and signaling	Posttranslational modification, protein turnover, chaperones	Meprin A metalloprotease
gi|306518646	comp252118_c0_seq1	-7.10108	5.40976e-35	1.91647e-33	poorly characterized	General function prediction only	Predicted transporter (major facilitator superfamily)
gi|357620800	comp247832_c1_seq4	-7.09499	2.08684e-09	1.18582e-08	metabolism	Carbohydrate transport and metabolism	Alpha-amylase
gi|357620491	comp237107_c0_seq2	-7.08673	4.85611e-60	5.85627e-58	no mainrole	no subrole	no description
gi|357619459	comp252329_c0_seq2	-7.08178	3.47508e-07	1.52006e-06	no mainrole	no subrole	no description
gi|357611300	comp255815_c2_seq11	-7.07623	0.0164848	0.0320484	metabolism	Carbohydrate transport and metabolism	Beta-glucosidase, lactase phlorizinhydrolase, and related proteins
gi|357625626	comp256292_c0_seq8	-7.07443	0.000823487	0.00215865	no mainrole	no subrole	no description
gi|357621315	comp238939_c0_seq1	-7.07126	6.42799e-35	2.25319e-33	metabolism	Carbohydrate transport and metabolism	N-acetylglucosaminyltransferase
gi|357628494	comp252086_c0_seq3	-7.06966	2.27736e-14	2.03946e-13	no mainrole	no subrole	no description
gi|512905894	comp245628_c0_seq2	-7.06723	4.19829e-42	2.16184e-40	no mainrole	no subrole	no description
gi|512914389	comp250927_c0_seq2	-7.04983	5.19534e-18	6.20111e-17	poorly characterized	General function prediction only	Synaptic vesicle transporter SVOP and related transporters (major facilitator superfamily)
gi|319433978	comp255830_c0_seq25	-7.0451	0.00903812	0.0187907	cellular processes and signaling	Posttranslational modification, protein turnover, chaperones	Molecular chaperones GRP78/BiP/KAR2, HSP70 superfamily
gi|512922533	comp251329_c0_seq3	-7.04408	4.62157e-18	5.53898e-17	no mainrole	no subrole	no description
gi|357626967	comp256588_c0_seq5	-7.04334	2.01889e-16	2.14369e-15	no mainrole	no subrole	no description
gi|357606285	comp245153_c0_seq7	-7.03844	3.04211e-22	4.94105e-21	no mainrole	no subrole	no description
gi|357630315	comp244027_c0_seq2	-7.03514	6.10649e-09	3.28545e-08	no mainrole	no subrole	no description
gi|357621578	comp247891_c0_seq3	-7.032	1.17246e-34	4.02493e-33	cellular processes and signaling	Extracellular structures	Extracellular matrix glycoprotein Laminin subunit beta
gi|512927771	comp256546_c1_seq7	-7.0278	3.74763e-32	1.14923e-30	no mainrole	no subrole	no description
gi|512893935	comp245308_c0_seq2	-7.02669	2.75808e-22	4.4954e-21	no mainrole	no subrole	no description
gi|357630062	comp252208_c0_seq8	-7.00865	5.52587e-12	4.04321e-11	metabolism	Amino acid transport and metabolism	Threonine/serine dehydratases
gi|357631677	comp243150_c0_seq2	-7.00208	1.44117e-07	6.59779e-07	no mainrole	no subrole	no description
gi|157138667	comp245360_c0_seq8	-7.00201	0.000274133	0.000784994	metabolism	Nucleotide transport and metabolism	Allantoicase
gi|512889741	comp253526_c0_seq1	-7.00002	9.6298e-40	4.40341e-38	no mainrole	no subrole	no description
gi|357626488	comp227473_c0_seq1	-6.996	9.7357e-23	1.63414e-21	no mainrole	no subrole	no description
gi|357621389	comp256103_c0_seq10	-6.99504	5.33556e-13	4.31198e-12	cellular processes and signaling	Signal transduction mechanisms	Predicted GTPase-activating protein
gi|357623047	comp248927_c0_seq3	-6.98875	1.6443e-60	2.02492e-58	metabolism	Carbohydrate transport and metabolism	Predicted glycosyltransferase
gi|389609311	comp253155_c0_seq1	-6.97832	1.18815e-24	2.27793e-23	cellular processes and signaling	Posttranslational modification, protein turnover, chaperones	Mitochondrial processing peptidase, beta subunit, and related enzymes (insulinase superfamily)
gi|357612141	comp246102_c0_seq1	-6.97665	2.58654e-15	2.498e-14	cellular processes and signaling	Signal transduction mechanisms	Ca2+ sensor (EF-Hand superfamily)
gi|512897737	comp255140_c0_seq5	-6.96445	8.48853e-19	1.07609e-17	cellular processes and signaling	Extracellular structures	Alpha-catenin
gi|319433978	comp255830_c0_seq55	-6.95619	0.0062664	0.0135272	cellular processes and signaling	Posttranslational modification, protein turnover, chaperones	Molecular chaperones GRP78/BiP/KAR2, HSP70 superfamily
gi|357624888	comp239981_c0_seq1	-6.94958	1.32129e-46	8.42547e-45	poorly characterized	Function unknown	WD40 repeat-containing protein
gi|357626551	comp253987_c0_seq12	-6.944	4.74247e-06	1.78063e-05	no mainrole	no subrole	no description
gi|512928374	comp244516_c0_seq2	-6.93256	1.32045e-14	1.20967e-13	cellular processes and signaling	Intracellular trafficking, secretion, and vesicular transport	SNARE protein Syntaxin 1 and related proteins
gi|357629650	comp250931_c0_seq2	-6.93057	7.35337e-20	1.00617e-18	cellular processes and signaling	Signal transduction mechanisms	Endocytic adaptor protein intersectin
gi|512891625	comp251359_c0_seq4	-6.92603	6.49958e-06	2.40352e-05	cellular processes and signaling	Signal transduction mechanisms	Endocytic adaptor protein intersectin
gi|357617703	comp247229_c0_seq2	-6.92376	5.32916e-36	1.98458e-34	metabolism	Carbohydrate transport and metabolism	2-oxoglutarate dehydrogenase, E1 subunit
gi|389611628	comp252443_c0_seq6	-6.91956	0.00107993	0.00276061	metabolism	Lipid transport and metabolism	Triglyceride lipase-cholesterol esterase
gi|357620865	comp250731_c1_seq7	-6.9174	4.3509e-24	8.00892e-23	poorly characterized	General function prediction only	Carbonic anhydrase
gi|357621483	comp225848_c0_seq2	-6.91711	9.56353e-31	2.70463e-29	metabolism	Amino acid transport and metabolism	Trypsin
gi|357609071	comp252856_c0_seq4	-6.9151	1.02835e-18	1.29447e-17	no mainrole	no subrole	no description
gi|357622573	comp255470_c0_seq15	-6.90932	0.000126996	0.00038602	cellular processes and signaling	Signal transduction mechanisms	Serine/threonine protein phosphatase
gi|512911064	comp252951_c0_seq12	-6.89486	2.69022e-11	1.84487e-10	no mainrole	no subrole	no description
gi|357609609	comp248405_c0_seq10	-6.89184	2.57512e-08	1.28811e-07	metabolism	Amino acid transport and metabolism	Trypsin
gi|357614698	comp254062_c3_seq9	-6.88495	3.66848e-05	0.000121664	metabolism	Amino acid transport and metabolism	Trypsin
gi|357609748	comp240856_c0_seq2	-6.88232	4.68525e-30	1.25488e-28	no mainrole	no subrole	no description
gi|157138667	comp245360_c0_seq7	-6.87491	0.00160338	0.00396375	metabolism	Nucleotide transport and metabolism	Allantoicase
gi|357605337	comp253524_c0_seq1	-6.87007	3.2313e-27	7.16954e-26	no mainrole	no subrole	no description
gi|357621692	comp251135_c0_seq4	-6.86599	1.23319e-41	6.25327e-40	information storage and processing	Transcription	C2H2-type Zn-finger protein
gi|512921598	comp252126_c0_seq17	-6.86505	0.00231808	0.00554618	metabolism	Lipid transport and metabolism	Medium-chain acyl-CoA dehydrogenase
gi|357625710	comp244853_c0_seq3	-6.85697	9.15247e-29	2.2614e-27	poorly characterized	Function unknown	Uncharacterized conserved protein
gi|357628473	comp254787_c1_seq20	-6.85413	1.33145e-17	1.53794e-16	metabolism	Lipid transport and metabolism	Fatty acid desaturase
gi|357625869	comp247594_c0_seq2	-6.85218	8.41114e-20	1.14753e-18	information storage and processing	RNA processing and modification	mRNA splicing factor
gi|157138667	comp245360_c0_seq3	-6.83285	0.000375614	0.00105166	metabolism	Nucleotide transport and metabolism	Allantoicase
gi|357621532	comp251710_c1_seq15	-6.8326	1.97823e-05	6.82327e-05	no mainrole	no subrole	no description
gi|512929303	comp236490_c0_seq2	-6.82764	1.20871e-15	1.19603e-14	cellular processes and signaling	Signal transduction mechanisms	Calmodulin and related proteins (EF-Hand superfamily)
gi|357614887	comp252004_c3_seq8	-6.82377	5.26103e-38	2.17496e-36	cellular processes and signaling	Cytoskeleton	Actin-binding protein SLA2/Huntingtin-interacting protein Hip1
gi|512908838	comp236689_c0_seq3	-6.80568	2.77906e-30	7.53876e-29	no mainrole	no subrole	no description
gi|357617117	comp255725_c0_seq19	-6.79149	0.000166163	0.000494981	cellular processes and signaling	Cell cycle control, cell division, chromosome partitioning	Centromere-associated protein HEC1
gi|512904765	comp84017_c0_seq1	-6.78715	2.13073e-07	9.55358e-07	no mainrole	no subrole	no description
gi|357631543	comp213120_c0_seq2	-6.78061	1.34001e-18	1.67862e-17	no mainrole	no subrole	no description
gi|357628995	comp254383_c0_seq26	-6.77573	0.000113986	0.000349083	metabolism	Lipid transport and metabolism	Lipid exporter ABCA1 and related proteins, ABC superfamily
gi|512890562	comp251350_c1_seq1	-6.76698	2.39459e-12	1.81663e-11	poorly characterized	General function prediction only	Thioredoxin, nucleoredoxin and related proteins
gi|357609145	comp255510_c0_seq2	-6.7668	8.52684e-08	3.99722e-07	cellular processes and signaling	Nuclear structure	Nuclear pore complex protein
gi|357626967	comp256588_c0_seq4	-6.76451	6.68197e-10	3.9796e-09	no mainrole	no subrole	no description
gi|512901334	comp241118_c0_seq13	-6.75748	1.73994e-07	7.88033e-07	information storage and processing	Transcription	C2H2-type Zn-finger protein
gi|357626488	comp230511_c0_seq4	-6.75231	2.56103e-18	3.13067e-17	no mainrole	no subrole	no description
gi|512909282	comp248850_c1_seq2	-6.7499	1.99949e-08	1.01501e-07	cellular processes and signaling	Posttranslational modification, protein turnover, chaperones	Molecular chaperone (DnaJ superfamily)
gi|357626983	comp253597_c0_seq6	-6.74824	1.82112e-07	8.22881e-07	poorly characterized	Function unknown	Zinc carboxypeptidase
gi|357604536	comp241166_c0_seq5	-6.74561	1.61684e-12	1.24486e-11	no mainrole	no subrole	no description
gi|357624074	comp255758_c0_seq12	-6.74163	9.63036e-13	7.55466e-12	cellular processes and signaling	Signal transduction mechanisms	Serine/threonine protein kinase
gi|357627420	comp253721_c0_seq11	-6.73649	4.30743e-21	6.39792e-20	no mainrole	no subrole	no description
gi|357612342	comp254633_c0_seq12	-6.73213	3.39906e-17	3.80718e-16	cellular processes and signaling	Intracellular trafficking, secretion, and vesicular transport	Adiponutrin and related vesicular transport proteins
gi|357621982	comp256575_c1_seq1	-6.72234	4.98519e-11	3.33324e-10	cellular processes and signaling	Cytoskeleton	WASP-interacting protein VRP1/WIP, contains WH2 domain
gi|512899904	comp243136_c0_seq3	-6.70089	3.35056e-21	5.041e-20	information storage and processing	Transcription	Head-elevated expression protein
gi|357607321	comp252437_c0_seq4	-6.69953	7.82128e-11	5.13802e-10	metabolism	Amino acid transport and metabolism	Trypsin
gi|357610028	comp256178_c0_seq13	-6.69634	6.03844e-07	2.57031e-06	cellular processes and signaling	Nuclear structure	Nuclear pore complex, Nup98 component (sc Nup145/Nup100/Nup116)
gi|512896054	comp249443_c0_seq2	-6.69591	0.00249317	0.00592287	poorly characterized	Function unknown	Uncharacterized integral membrane protein
gi|357602737	comp256021_c1_seq13	-6.69334	0.000111376	0.000341582	metabolism	Secondary metabolites biosynthesis, transport and catabolism	Dehydrogenases with different specificities (related to short-chain alcohol dehydrogenases)
gi|357603049	comp238550_c0_seq1	-6.69003	5.88803e-10	3.54119e-09	metabolism	Energy production and conversion	NAD-dependent malate dehydrogenase
gi|357621982	comp256575_c0_seq4	-6.68727	2.31785e-18	2.84535e-17	cellular processes and signaling	Cytoskeleton	WASP-interacting protein VRP1/WIP, contains WH2 domain
gi|357617628	comp243913_c0_seq3	-6.68058	9.28636e-21	1.35257e-19	information storage and processing	Replication, recombination and repair	Replication factor C, subunit RFC1 (large subunit)
gi|357625424	comp255157_c0_seq70	-6.67907	0.00110531	0.00282022	information storage and processing	RNA processing and modification	Protein involved in mRNA turnover and stability
gi|357619190	comp253701_c0_seq7	-6.67057	0.000472419	0.00129741	cellular processes and signaling	Signal transduction mechanisms	Serine/threonine protein kinase
gi|512913179	comp250502_c0_seq6	-6.66423	4.38458e-12	3.23972e-11	cellular processes and signaling	Signal transduction mechanisms	cGMP-dependent protein kinase
gi|357622969	comp256724_c0_seq14	-6.66139	2.47391e-13	2.0404e-12	cellular processes and signaling	Cytoskeleton	Myosin class II heavy chain
gi|357620239	comp256209_c0_seq25	-6.66053	0.000505709	0.00138134	cellular processes and signaling	Signal transduction mechanisms	Serine/threonine protein kinase
gi|357621201	comp253394_c0_seq10	-6.65154	2.2783e-09	1.29047e-08	metabolism	Amino acid transport and metabolism	Trypsin
gi|512908953	comp252989_c0_seq1	-6.64593	1.46567e-23	2.60012e-22	metabolism	Energy production and conversion	NAD-dependent malate dehydrogenase
gi|512935538	comp253141_c0_seq2	-6.64454	9.78929e-20	1.32777e-18	no mainrole	no subrole	no description
gi|512933745	comp252323_c0_seq9	-6.63959	3.16014e-18	3.83284e-17	information storage and processing	Translation, ribosomal structure and biogenesis	Translation initiation factor 5B (eIF-5B)
gi|357621982	comp256575_c0_seq1	-6.6379	8.85588e-13	6.99425e-12	cellular processes and signaling	Cytoskeleton	WASP-interacting protein VRP1/WIP, contains WH2 domain
gi|512894578	comp249191_c0_seq10	-6.63553	0.00166853	0.00411302	no mainrole	no subrole	no description
gi|512932619	comp244096_c0_seq1	-6.63337	5.05037e-18	6.04046e-17	cellular processes and signaling	Posttranslational modification, protein turnover, chaperones	Predicted tubulin-tyrosine ligase
gi|357612573	comp252905_c0_seq3	-6.63205	3.31387e-06	1.27089e-05	no mainrole	no subrole	no description
gi|512932619	comp244096_c0_seq2	-6.62653	9.23611e-21	1.34693e-19	cellular processes and signaling	Posttranslational modification, protein turnover, chaperones	Predicted tubulin-tyrosine ligase
gi|357604838	comp250672_c0_seq4	-6.62409	6.10084e-40	2.82863e-38	poorly characterized	Function unknown	Uncharacterized conserved protein, contains ankyrin and BTB/POZ domains
gi|357620872	comp242657_c0_seq3	-6.61958	1.0729e-20	1.55393e-19	metabolism	Inorganic ion transport and metabolism	Non voltage-gated ion channels (DEG/ENaC family)
gi|357623255	comp255075_c0_seq4	-6.6066	1.94846e-51	1.60249e-49	no mainrole	no subrole	no description
gi|357616077	comp245644_c0_seq2	-6.60498	8.58788e-09	4.54693e-08	no mainrole	no subrole	no description
gi|357624411	comp249129_c0_seq1	-6.59745	5.00796e-30	1.33517e-28	metabolism	Lipid transport and metabolism	Carnitine O-acyltransferase CRAT
gi|357610029	comp250541_c0_seq2	-6.59736	2.85123e-12	2.14279e-11	no mainrole	no subrole	no description
gi|357623418	comp254983_c0_seq7	-6.59483	1.42774e-18	1.78276e-17	information storage and processing	RNA processing and modification	Protein involved in mRNA turnover and stability
gi|512933745	comp252323_c0_seq18	-6.59221	1.30408e-16	1.40717e-15	information storage and processing	Translation, ribosomal structure and biogenesis	Translation initiation factor 5B (eIF-5B)
gi|389608167	comp253574_c1_seq9	-6.58895	3.59911e-09	1.98553e-08	cellular processes and signaling	Cytoskeleton	Alpha tubulin
gi|512891512	comp236880_c0_seq1	-6.58872	1.33198e-54	1.23513e-52	metabolism	Inorganic ion transport and metabolism	Receptor-activated Ca2+-permeable cation channels (STRPC family)
gi|357620090	comp245809_c0_seq2	-6.57996	9.26809e-13	7.28274e-12	metabolism	Secondary metabolites biosynthesis, transport and catabolism	Dehydrogenases with different specificities (related to short-chain alcohol dehydrogenases)
gi|357623826	comp253760_c0_seq14	-6.56749	5.74379e-22	9.09433e-21	metabolism	Amino acid transport and metabolism	Trypsin
gi|357610029	comp250541_c0_seq11	-6.56716	4.09515e-15	3.88722e-14	no mainrole	no subrole	no description
gi|512918578	comp232662_c0_seq2	-6.55557	1.37005e-21	2.12021e-20	metabolism	Nucleotide transport and metabolism	Uridylate kinase/adenylate kinase
gi|357615206	comp254202_c1_seq2	-6.5508	0.0176562	0.0341122	cellular processes and signaling	Posttranslational modification, protein turnover, chaperones	Molecular chaperones GRP170/SIL1, HSP70 superfamily
gi|357625369	comp252365_c0_seq3	-6.54074	2.86899e-12	2.15545e-11	no mainrole	no subrole	no description
gi|357620427	comp250745_c0_seq1	-6.53864	3.32549e-20	4.65709e-19	no mainrole	no subrole	no description
gi|357611300	comp250850_c0_seq2	-6.53176	1.06097e-10	6.89203e-10	metabolism	Carbohydrate transport and metabolism	Beta-glucosidase, lactase phlorizinhydrolase, and related proteins
gi|357627616	comp246667_c1_seq1	-6.528	5.74347e-07	2.44879e-06	cellular processes and signaling	Cytoskeleton	Myosin class II heavy chain
gi|194867022	comp242387_c0_seq5	-6.51962	4.19451e-10	2.5732e-09	poorly characterized	General function prediction only	C3H1-type Zn-finger protein
gi|512922947	comp251813_c0_seq2	-6.51894	1.11511e-17	1.2977e-16	cellular processes and signaling	Signal transduction mechanisms	Sodium-neurotransmitter symporter
gi|512921521	comp195186_c0_seq1	-6.51245	9.26724e-21	1.35063e-19	no mainrole	no subrole	no description
gi|357611372	comp246564_c0_seq2	-6.50065	1.17076e-08	6.09063e-08	no mainrole	no subrole	no description
gi|357617482	comp251076_c0_seq1	-6.49656	6.67908e-11	4.41134e-10	no mainrole	no subrole	no description
gi|357626383	comp256685_c1_seq2	-6.49546	8.87736e-12	6.36931e-11	no mainrole	no subrole	no description
gi|512889591	comp250940_c0_seq2	-6.49285	1.69327e-06	6.76583e-06	no mainrole	no subrole	no description
gi|357609707	comp220262_c0_seq3	-6.49126	0.000623801	0.00167653	poorly characterized	General function prediction only	Putative signal transduction protein p25
gi|357610611	comp254640_c1_seq13	-6.49009	6.81264e-19	8.7219e-18	cellular processes and signaling	Posttranslational modification, protein turnover, chaperones	Tubulin-tyrosine ligase-related protein
gi|357622969	comp256724_c0_seq19	-6.48978	0.000142596	0.000430246	cellular processes and signaling	Cytoskeleton	Myosin class II heavy chain
gi|357631755	comp249828_c0_seq1	-6.4858	3.28149e-18	3.96968e-17	no mainrole	no subrole	no description
gi|512901334	comp256548_c0_seq32	-6.48512	0.0169758	0.0328985	information storage and processing	Transcription	C2H2-type Zn-finger protein
gi|357615720	comp244754_c0_seq4	-6.48001	3.96654e-13	3.2235e-12	metabolism	Nucleotide transport and metabolism	Nucleoside diphosphate kinase
gi|512890281	comp239003_c0_seq1	-6.47668	9.9748e-49	7.23251e-47	information storage and processing	Transcription	Transcription factor IIB
gi|512924914	comp253653_c0_seq5	-6.46424	1.06849e-06	4.38531e-06	poorly characterized	General function prediction only	WD40 repeat protein
gi|357610027	comp252213_c0_seq26	-6.46407	1.20325e-07	5.55449e-07	no mainrole	no subrole	no description
gi|357605978	comp248827_c0_seq7	-6.45352	5.98382e-22	9.45508e-21	no mainrole	no subrole	no description
gi|357623046	comp239528_c0_seq2	-6.4446	6.96007e-07	2.93577e-06	information storage and processing	Transcription	Transcription initiation factor TFIID, subunit TAF5 (also component of histone acetyltransferase SAGA)
gi|357626967	comp256588_c0_seq3	-6.44443	2.47342e-19	3.25799e-18	no mainrole	no subrole	no description
gi|357606528	comp256807_c1_seq3	-6.44069	0.00435918	0.00980573	cellular processes and signaling	Signal transduction mechanisms	Ca2+/calmodulin-dependent protein kinase, EF-Hand protein superfamily
gi|357615823	comp253175_c0_seq11	-6.43389	1.39397e-23	2.47669e-22	information storage and processing	Replication, recombination and repair	5'-3' exonuclease
gi|357628509	comp241017_c1_seq4	-6.43197	8.05095e-06	2.94216e-05	no mainrole	no subrole	no description
gi|512892486	comp248791_c1_seq1	-6.42922	4.757e-20	6.60616e-19	metabolism	Carbohydrate transport and metabolism	Pyruvate kinase
gi|357619647	comp242196_c0_seq1	-6.42815	3.18281e-17	3.57012e-16	no mainrole	no subrole	no description
gi|357604422	comp253782_c0_seq2	-6.42689	3.13943e-17	3.52486e-16	no mainrole	no subrole	no description
gi|357603050	comp241437_c0_seq5	-6.42577	5.67187e-36	2.10547e-34	no mainrole	no subrole	no description
gi|357614698	comp254062_c3_seq16	-6.42245	3.19691e-07	1.40499e-06	metabolism	Amino acid transport and metabolism	Trypsin
gi|512905182	comp247013_c0_seq3	-6.4161	0.00370015	0.00845069	poorly characterized	Function unknown	Uncharacterized conserved protein
gi|357625142	comp241178_c0_seq1	-6.39649	2.05507e-50	1.61593e-48	metabolism	Nucleotide transport and metabolism	Mitochondrial endonuclease
gi|357607642	comp243883_c0_seq3	-6.39412	1.23978e-05	4.40884e-05	cellular processes and signaling	Posttranslational modification, protein turnover, chaperones	Gamma-interferon inducible lysosomal thiol reductase
gi|512920669	comp251016_c0_seq2	-6.39272	1.277e-17	1.47578e-16	cellular processes and signaling	Posttranslational modification, protein turnover, chaperones	Predicted E3 ubiquitin ligase
gi|512891780	comp250817_c1_seq5	-6.38748	0.0002237	0.00065246	no mainrole	no subrole	no description
gi|512900827	comp244278_c0_seq1	-6.37804	2.47753e-28	5.92647e-27	cellular processes and signaling	Signal transduction mechanisms	Endocytic adaptor protein intersectin
gi|357605445	comp234259_c0_seq2	-6.35373	1.23817e-23	2.2083e-22	metabolism	Secondary metabolites biosynthesis, transport and catabolism	Dehydrogenases with different specificities (related to short-chain alcohol dehydrogenases)
gi|512902409	comp253350_c0_seq3	-6.34504	3.93104e-08	1.92419e-07	cellular processes and signaling	Defense mechanisms	Protein tyrosine phosphatase CDC14
gi|112983479	comp251292_c2_seq3	-6.33271	0.00520439	0.0114543	cellular processes and signaling	Cytoskeleton	Alpha tubulin
gi|512916052	comp248233_c0_seq2	-6.33052	5.42153e-17	5.99458e-16	poorly characterized	Function unknown	Uncharacterized conserved protein
gi|357629650	comp250931_c0_seq1	-6.32176	7.98921e-10	4.72912e-09	cellular processes and signaling	Signal transduction mechanisms	Endocytic adaptor protein intersectin
gi|443429459	comp251249_c0_seq4	-6.31634	1.3811e-17	1.59134e-16	cellular processes and signaling	Intracellular trafficking, secretion, and vesicular transport	Transport protein particle (TRAPP) complex subunit
gi|357615042	comp249798_c0_seq4	-6.30507	2.45231e-11	1.68569e-10	poorly characterized	General function prediction only	Multiple inositol polyphosphate phosphatase
gi|357630062	comp252208_c0_seq20	-6.30159	0.00393337	0.00892987	metabolism	Amino acid transport and metabolism	Threonine/serine dehydratases
gi|357626211	comp250015_c2_seq6	-6.28677	6.2978e-08	3.01174e-07	information storage and processing	Transcription	Homeobox transcription factor SIP1
gi|512913101	comp250650_c0_seq2	-6.28638	9.56414e-11	6.23316e-10	metabolism	Energy production and conversion	NAD-dependent malate dehydrogenase
gi|357620659	comp253055_c1_seq1	-6.2802	2.82051e-28	6.72616e-27	poorly characterized	General function prediction only	Predicted coiled-coil protein
gi|512900896	comp256504_c0_seq1	-6.2779	9.30314e-25	1.79544e-23	no mainrole	no subrole	no description
gi|261335992	comp248005_c1_seq14	-6.27354	2.23622e-08	1.12902e-07	information storage and processing	RNA processing and modification	Protein required for normal rRNA processing
gi|357617897	comp255176_c0_seq2	-6.27208	3.10295e-64	4.48579e-62	poorly characterized	General function prediction only	Tetraspanin family integral membrane protein
gi|357630689	comp245849_c0_seq1	-6.26119	1.41796e-53	1.26935e-51	cellular processes and signaling	Cytoskeleton	Cystoskeletal protein Tektin
gi|357621982	comp256575_c0_seq3	-6.26005	2.01574e-27	4.52424e-26	cellular processes and signaling	Cytoskeleton	WASP-interacting protein VRP1/WIP, contains WH2 domain
gi|357615042	comp249798_c0_seq7	-6.2531	1.13857e-14	1.04703e-13	poorly characterized	General function prediction only	Multiple inositol polyphosphate phosphatase
gi|357625715	comp248234_c0_seq3	-6.24213	5.8173e-35	2.05459e-33	poorly characterized	General function prediction only	Junctional membrane complex protein Junctophilin and related MORN repeat proteins
gi|668457158	comp255337_c0_seq11	-6.23875	8.66228e-09	4.58528e-08	no mainrole	no subrole	no description
gi|357621036	comp254707_c1_seq6	-6.23835	2.24403e-24	4.22229e-23	information storage and processing	Chromatin structure and dynamics	Histone acetyltransferase SAGA/ADA, catalytic subunit PCAF/GCN5 and related proteins
gi|357610611	comp254640_c1_seq12	-6.23587	2.72663e-19	3.57736e-18	cellular processes and signaling	Posttranslational modification, protein turnover, chaperones	Tubulin-tyrosine ligase-related protein
gi|512925602	comp247012_c1_seq1	-6.23557	1.60657e-27	3.6339e-26	no mainrole	no subrole	no description
gi|512911064	comp252951_c0_seq5	-6.22799	1.77089e-07	8.01429e-07	no mainrole	no subrole	no description
gi|357626553	comp251286_c0_seq5	-6.22083	1.05403e-16	1.14318e-15	poorly characterized	General function prediction only	Predicted coiled-coil protein
gi|357604659	comp248341_c0_seq4	-6.21834	2.38172e-05	8.12705e-05	no mainrole	no subrole	no description
gi|357613783	comp254663_c0_seq1	-6.213	2.63994e-12	1.99043e-11	no mainrole	no subrole	no description
gi|357625869	comp247594_c0_seq1	-6.21285	3.76178e-45	2.23927e-43	information storage and processing	RNA processing and modification	mRNA splicing factor
gi|357622798	comp249864_c0_seq1	-6.20603	4.91318e-05	0.000159512	no mainrole	no subrole	no description
gi|357628446	comp247857_c0_seq7	-6.2032	1.94991e-05	6.73656e-05	no mainrole	no subrole	no description
gi|299930647	comp252731_c0_seq2	-6.20136	0.00162351	0.00401053	cellular processes and signaling	Extracellular structures	Ultrahigh sulfur keratin-associated protein
gi|512910010	comp246846_c0_seq1	-6.19544	2.23493e-26	4.71605e-25	poorly characterized	Function unknown	Zinc carboxypeptidase
gi|512901334	comp253564_c0_seq5	-6.16843	0.000266153	0.000763648	information storage and processing	Transcription	C2H2-type Zn-finger protein
gi|512887405	comp256057_c1_seq1	-6.16809	0.000835058	0.00218677	poorly characterized	General function prediction only	Predicted acyltransferase
gi|157138667	comp245360_c0_seq1	-6.16765	0.000477199	0.00130915	metabolism	Nucleotide transport and metabolism	Allantoicase
gi|357620158	comp252951_c0_seq8	-6.16373	8.02396e-15	7.46732e-14	cellular processes and signaling	Signal transduction mechanisms	Programmed cell death 8 (apoptosis-inducing factor)
gi|357607314	comp253976_c0_seq4	-6.14917	2.866e-32	8.89415e-31	cellular processes and signaling	Cell wall/membrane/envelope biogenesis	Mitochondrial inner membrane protein (mitofilin)
gi|512908838	comp236689_c0_seq1	-6.14775	1.60801e-26	3.42106e-25	no mainrole	no subrole	no description
gi|357622412	comp233141_c0_seq1	-6.14579	1.22261e-26	2.61787e-25	poorly characterized	General function prediction only	WD40 repeat protein
gi|512894578	comp249191_c0_seq7	-6.1454	2.97297e-20	4.18608e-19	no mainrole	no subrole	no description
gi|45594232	comp255579_c1_seq8	-6.14474	2.00582e-05	6.91225e-05	cellular processes and signaling	Defense mechanisms	Serpin
gi|357627668	comp243062_c0_seq3	-6.13688	2.06876e-28	4.95373e-27	no mainrole	no subrole	no description
gi|512921831	comp252742_c0_seq1	-6.13497	6.40473e-09	3.4348e-08	metabolism	Energy production and conversion	Voltage-gated shaker-like K+ channel, subunit beta/KCNAB
gi|357612616	comp255777_c0_seq2	-6.12848	1.51228e-06	6.08337e-06	no mainrole	no subrole	no description
gi|747191655	comp239953_c0_seq1	-6.12482	4.51797e-10	2.76115e-09	no mainrole	no subrole	no description
gi|512887706	comp249411_c0_seq1	-6.12	8.82332e-17	9.60088e-16	no mainrole	no subrole	no description
gi|357629673	comp253474_c0_seq2	-6.10962	9.73439e-44	5.40735e-42	information storage and processing	Chromatin structure and dynamics	Chromatin assembly factor-I
gi|357620239	comp256209_c0_seq28	-6.10672	0.00109159	0.00278768	cellular processes and signaling	Signal transduction mechanisms	Serine/threonine protein kinase
gi|512886767	comp241958_c1_seq1	-6.1028	3.90207e-21	5.82558e-20	poorly characterized	General function prediction only	PHD Zn-finger protein
gi|512889591	comp250940_c0_seq5	-6.10171	2.4691e-13	2.03716e-12	no mainrole	no subrole	no description
gi|357621340	comp249816_c0_seq2	-6.10063	1.85205e-15	1.80513e-14	cellular processes and signaling	Cytoskeleton	Cytoplasmic dynein intermediate chain
gi|512929315	comp252205_c0_seq4	-6.0878	3.01981e-25	5.98689e-24	no mainrole	no subrole	no description
gi|512910179	comp249745_c0_seq3	-6.07174	7.38801e-15	6.90032e-14	no mainrole	no subrole	no description
gi|512918736	comp254833_c1_seq1	-6.06657	9.48364e-36	3.47063e-34	cellular processes and signaling	Signal transduction mechanisms	Endocytic adaptor protein intersectin
gi|357626984	comp249156_c0_seq4	-6.0659	3.54824e-10	2.18827e-09	poorly characterized	Function unknown	Zinc carboxypeptidase
gi|357614311	comp249373_c0_seq1	-6.04031	3.12934e-20	4.40093e-19	no mainrole	no subrole	no description
gi|357606694	comp254656_c0_seq13	-6.03958	8.86251e-08	4.14623e-07	cellular processes and signaling	Defense mechanisms	Protein tyrosine phosphatase CDC14
gi|357619318	comp227707_c0_seq1	-6.03479	2.19008e-27	4.90662e-26	no mainrole	no subrole	no description
gi|512887405	comp256057_c1_seq12	-6.03079	1.97935e-10	1.24816e-09	poorly characterized	General function prediction only	Predicted acyltransferase
gi|357625214	comp253201_c0_seq15	-6.02948	0.00025883	0.000745117	no mainrole	no subrole	no description
gi|512893805	comp252494_c0_seq41	-6.01338	0.0113558	0.0230492	no mainrole	no subrole	no description
gi|512931723	comp248897_c0_seq3	-6.00801	0.000246833	0.000713759	cellular processes and signaling	Intracellular trafficking, secretion, and vesicular transport	Vesicle coat complex COPII, subunit SFB3
gi|512929795	comp253050_c0_seq9	-6.0049	0.000543187	0.00147609	metabolism	Nucleotide transport and metabolism	Phosphoribosylformylglycinamidine synthase
gi|357609251	comp252559_c0_seq7	-5.99615	2.19847e-05	7.536e-05	cellular processes and signaling	Signal transduction mechanisms	cGMP-dependent protein kinase
gi|512932619	comp238243_c0_seq3	-5.99344	1.43923e-16	1.54298e-15	cellular processes and signaling	Posttranslational modification, protein turnover, chaperones	Predicted tubulin-tyrosine ligase
gi|357609270	comp255370_c0_seq23	-5.98251	0.000500261	0.00136742	metabolism	Carbohydrate transport and metabolism	UDP-glucose pyrophosphorylase
gi|357614761	comp242689_c0_seq1	-5.97868	2.24573e-11	1.55148e-10	no mainrole	no subrole	no description
gi|512887405	comp256057_c1_seq21	-5.96435	1.58558e-06	6.35955e-06	poorly characterized	General function prediction only	Predicted acyltransferase
gi|357621792	comp247937_c0_seq12	-5.96221	6.69306e-18	7.92778e-17	poorly characterized	General function prediction only	Predicted mitochondrial carrier protein
gi|357618579	comp249078_c0_seq2	-5.96102	3.87468e-14	3.39929e-13	cellular processes and signaling	Cell wall/membrane/envelope biogenesis	Chitinase
gi|357617313	comp254350_c0_seq15	-5.95867	8.76646e-13	6.92833e-12	poorly characterized	General function prediction only	Predicted transporter (major facilitator superfamily)
gi|357623483	comp256116_c0_seq21	-5.95751	6.46026e-08	3.08436e-07	cellular processes and signaling	Cytoskeleton	Myosin class II heavy chain
gi|357626189	comp239516_c0_seq2	-5.95231	3.92195e-33	1.26959e-31	no mainrole	no subrole	no description
gi|357617628	comp243913_c0_seq2	-5.95061	1.42042e-14	1.29801e-13	information storage and processing	Replication, recombination and repair	Replication factor C, subunit RFC1 (large subunit)
gi|357625563	comp255624_c0_seq2	-5.94947	8.92574e-09	4.71295e-08	no mainrole	no subrole	no description
gi|357606941	comp252677_c0_seq5	-5.94893	9.19879e-13	7.23562e-12	no mainrole	no subrole	no description
gi|512922533	comp251329_c0_seq4	-5.94295	9.2922e-07	3.84627e-06	no mainrole	no subrole	no description
gi|157138667	comp245360_c0_seq2	-5.94019	0.00519154	0.0114316	metabolism	Nucleotide transport and metabolism	Allantoicase
gi|357603438	comp251856_c1_seq3	-5.93726	4.0489e-05	0.000133387	cellular processes and signaling	Signal transduction mechanisms	Rho-associated, coiled-coil containing protein kinase
gi|357604152	comp246560_c0_seq6	-5.93419	4.31968e-20	6.0096e-19	metabolism	Nucleotide transport and metabolism	Uridylate kinase/adenylate kinase
gi|512900507	comp243601_c0_seq10	-5.93119	5.17489e-18	6.18303e-17	metabolism	Amino acid transport and metabolism	Amino acid transporters
gi|512887405	comp256057_c1_seq6	-5.91667	1.31547e-32	4.13192e-31	poorly characterized	General function prediction only	Predicted acyltransferase
gi|512902940	comp246653_c0_seq1	-5.91486	1.78871e-29	4.59011e-28	cellular processes and signaling	Cytoskeleton	Myosin class II heavy chain
gi|357628995	comp254383_c0_seq44	-5.90713	0.000495055	0.00135414	metabolism	Lipid transport and metabolism	Lipid exporter ABCA1 and related proteins, ABC superfamily
gi|357623755	comp256367_c1_seq34	-5.90248	1.23013e-31	3.67068e-30	no mainrole	no subrole	no description
gi|512891780	comp256187_c0_seq3	-5.89669	1.89681e-10	1.19838e-09	no mainrole	no subrole	no description
gi|512887405	comp256057_c1_seq4	-5.89572	9.566e-11	6.23316e-10	poorly characterized	General function prediction only	Predicted acyltransferase
gi|568248028	comp254843_c0_seq60	-5.88701	1.2415e-30	3.47308e-29	cellular processes and signaling	Cytoskeleton	Myosin class II heavy chain
gi|358442748	comp247401_c0_seq1	-5.87708	2.29034e-29	5.84514e-28	metabolism	Amino acid transport and metabolism	Trypsin
gi|357629436	comp246480_c0_seq3	-5.87707	0.00362086	0.0082883	cellular processes and signaling	Cell cycle control, cell division, chromosome partitioning	Dynein-associated protein Roadblock
gi|357609767	comp252100_c5_seq3	-5.87672	4.59414e-06	1.72912e-05	cellular processes and signaling	Signal transduction mechanisms	Inhibitor of type V adenylyl cyclases/Neuronal presynaptic protein Highwire/PAM/RPM-1
gi|357620158	comp252951_c0_seq1	-5.86717	7.10313e-07	2.9934e-06	cellular processes and signaling	Signal transduction mechanisms	Programmed cell death 8 (apoptosis-inducing factor)
gi|357626239	comp253825_c0_seq4	-5.85848	6.31141e-09	3.38865e-08	no mainrole	no subrole	no description
gi|675278066	comp229191_c1_seq1	-5.85747	1.26569e-23	2.25566e-22	no mainrole	no subrole	no description
gi|512908953	comp252989_c0_seq3	-5.85153	0.000139423	0.000421163	metabolism	Energy production and conversion	NAD-dependent malate dehydrogenase
gi|512913374	comp247950_c0_seq5	-5.85084	2.79796e-21	4.23424e-20	cellular processes and signaling	Signal transduction mechanisms	Rho/Rac1-interacting serine/threonine kinase Citron
gi|357629673	comp253474_c0_seq1	-5.84724	4.0709e-33	1.31597e-31	information storage and processing	Chromatin structure and dynamics	Chromatin assembly factor-I
gi|512931559	comp255616_c0_seq20	-5.84061	4.18261e-07	1.81286e-06	cellular processes and signaling	Posttranslational modification, protein turnover, chaperones	Aspartyl beta-hydroxylase
gi|357628409	comp255728_c0_seq5	-5.83834	0.000730859	0.00193568	poorly characterized	General function prediction only	Aldo/keto reductase family proteins
gi|357612342	comp254633_c0_seq7	-5.83547	3.34993e-08	1.6505e-07	cellular processes and signaling	Intracellular trafficking, secretion, and vesicular transport	Adiponutrin and related vesicular transport proteins
gi|357626967	comp256588_c0_seq1	-5.82658	7.9401e-09	4.21642e-08	no mainrole	no subrole	no description
gi|512919729	comp238322_c0_seq2	-5.81438	0.00175792	0.00431052	no mainrole	no subrole	no description
gi|357627048	comp242819_c1_seq2	-5.81369	9.62112e-05	0.000298019	no mainrole	no subrole	no description
gi|389610639	comp254885_c1_seq11	-5.81194	3.70408e-07	1.61567e-06	cellular processes and signaling	Cytoskeleton	Myosin essential light chain, EF-Hand protein superfamily
gi|357619132	comp231325_c0_seq2	-5.80928	2.97014e-18	3.60616e-17	no mainrole	no subrole	no description
gi|512904765	comp234841_c0_seq4	-5.80679	2.6264e-07	1.16459e-06	no mainrole	no subrole	no description
gi|357621201	comp247598_c0_seq4	-5.80308	0.000109779	0.000336997	metabolism	Amino acid transport and metabolism	Trypsin
gi|157138667	comp245360_c0_seq6	-5.79976	0.00484772	0.0107673	metabolism	Nucleotide transport and metabolism	Allantoicase
gi|357621536	comp252523_c0_seq1	-5.79564	8.43838e-42	4.30709e-40	no mainrole	no subrole	no description
gi|357615444	comp228434_c0_seq1	-5.7841	2.63357e-39	1.17426e-37	no mainrole	no subrole	no description
gi|512936074	comp237573_c0_seq6	-5.78192	2.39695e-30	6.56343e-29	cellular processes and signaling	Cell motility	Dynein light chain
gi|357612573	comp252905_c0_seq5	-5.7747	0.000374593	0.00104892	no mainrole	no subrole	no description
gi|357614602	comp252085_c0_seq2	-5.75612	5.01806e-32	1.52276e-30	information storage and processing	Translation, ribosomal structure and biogenesis	Translation initiation factor 5B (eIF-5B)
gi|357624865	comp247580_c0_seq1	-5.74466	8.00622e-13	6.35122e-12	cellular processes and signaling	Cytoskeleton	Drebrins and related actin binding proteins
gi|357603438	comp251856_c1_seq5	-5.73877	1.11882e-10	7.25532e-10	cellular processes and signaling	Signal transduction mechanisms	Rho-associated, coiled-coil containing protein kinase
gi|357624540	comp248359_c1_seq11	-5.73825	2.48063e-08	1.24486e-07	no mainrole	no subrole	no description
gi|357624150	comp247985_c0_seq2	-5.73799	1.90608e-08	9.7013e-08	information storage and processing	RNA processing and modification	DNA alkylation damage repair protein
gi|357606941	comp252677_c0_seq3	-5.73065	1.08243e-16	1.17288e-15	no mainrole	no subrole	no description
gi|357609222	comp237713_c1_seq1	-5.72096	2.03405e-15	1.97589e-14	information storage and processing	Transcription	Predicted DNA-binding transcription factor, interacts with stathmin
gi|512910022	comp245053_c0_seq3	-5.71898	5.24463e-10	3.17392e-09	no mainrole	no subrole	no description
gi|512922848	comp84579_c0_seq1	-5.71626	3.97299e-08	1.94431e-07	information storage and processing	Transcription	Head-elevated expression protein
gi|642939162	comp235935_c0_seq2	-5.71423	3.98381e-11	2.68918e-10	poorly characterized	General function prediction only	Phosphatidylethanolamine binding protein
gi|357622573	comp255470_c0_seq13	-5.70776	8.39965e-09	4.45132e-08	cellular processes and signaling	Signal transduction mechanisms	Serine/threonine protein phosphatase
gi|357603488	comp247495_c0_seq4	-5.70612	5.89044e-08	2.82389e-07	no mainrole	no subrole	no description
gi|357616187	comp245703_c0_seq4	-5.69886	1.6621e-10	1.05929e-09	no mainrole	no subrole	no description
gi|357618292	comp255111_c0_seq7	-5.69287	2.08524e-29	5.33341e-28	information storage and processing	Transcription	Transcription factor (contains Zn finger)
gi|512887405	comp256057_c1_seq10	-5.6858	0.000251874	0.000726889	poorly characterized	General function prediction only	Predicted acyltransferase
gi|357615823	comp253175_c1_seq1	-5.6742	3.1559e-32	9.7548e-31	information storage and processing	Replication, recombination and repair	5'-3' exonuclease
gi|668457158	comp255337_c0_seq12	-5.66759	1.2308e-17	1.42451e-16	no mainrole	no subrole	no description
gi|443429459	comp251249_c0_seq3	-5.66432	8.36049e-05	0.000261476	cellular processes and signaling	Intracellular trafficking, secretion, and vesicular transport	Transport protein particle (TRAPP) complex subunit
gi|512909282	comp248850_c1_seq1	-5.65905	0.000191783	0.000566321	cellular processes and signaling	Posttranslational modification, protein turnover, chaperones	Molecular chaperone (DnaJ superfamily)
gi|357610779	comp239899_c0_seq1	-5.65314	2.52782e-17	2.86162e-16	no mainrole	no subrole	no description
gi|357623255	comp255075_c0_seq5	-5.64762	2.83378e-25	5.63248e-24	no mainrole	no subrole	no description
gi|357626967	comp256588_c0_seq11	-5.64581	2.08892e-05	7.1827e-05	no mainrole	no subrole	no description
gi|357606781	comp251082_c0_seq2	-5.64469	5.14173e-09	2.78246e-08	no mainrole	no subrole	no description
gi|357630689	comp247061_c0_seq1	-5.64396	8.65421e-37	3.36272e-35	cellular processes and signaling	Cytoskeleton	Cystoskeletal protein Tektin
gi|357631768	comp253903_c0_seq15	-5.64062	8.0443e-10	4.75931e-09	metabolism	Secondary metabolites biosynthesis, transport and catabolism	Dehydrogenases with different specificities (related to short-chain alcohol dehydrogenases)
gi|512934265	comp256414_c1_seq4	-5.62276	6.09541e-09	3.28025e-08	metabolism	Amino acid transport and metabolism	H+/oligopeptide symporter
gi|357624441	comp249765_c0_seq1	-5.62262	3.44976e-07	1.51012e-06	information storage and processing	RNA processing and modification	mRNA splicing factor ATP-dependent RNA helicase
gi|357614884	comp255443_c0_seq6	-5.61257	0.000619289	0.00166558	poorly characterized	General function prediction only	Putative Zn-finger protein
gi|299930585	comp248127_c0_seq4	-5.61173	3.00043e-09	1.6747e-08	metabolism	Amino acid transport and metabolism	Trypsin
gi|357609080	comp247441_c0_seq4	-5.60846	7.84077e-13	6.22209e-12	no mainrole	no subrole	no description
gi|512887405	comp245963_c0_seq8	-5.60605	2.68875e-07	1.19065e-06	poorly characterized	General function prediction only	Predicted acyltransferase
gi|357612577	comp250435_c0_seq2	-5.60031	3.02145e-07	1.33039e-06	cellular processes and signaling	Signal transduction mechanisms	Protein phosphatase 1, regulatory subunit, and related proteins
gi|153792270	comp253817_c0_seq20	-5.58652	5.09647e-08	2.46407e-07	metabolism	Energy production and conversion	NADP+-dependent malic enzyme
gi|357607018	comp252865_c0_seq2	-5.58553	7.81848e-05	0.000245879	no mainrole	no subrole	no description
gi|512904765	comp234841_c0_seq2	-5.581	1.75831e-14	1.58993e-13	no mainrole	no subrole	no description
gi|357612342	comp254633_c0_seq9	-5.57466	0.000654402	0.00175132	cellular processes and signaling	Intracellular trafficking, secretion, and vesicular transport	Adiponutrin and related vesicular transport proteins
gi|512926030	comp239495_c0_seq2	-5.57464	0.000211241	0.000619457	information storage and processing	RNA processing and modification	RNA-binding protein La
gi|357619811	comp247593_c0_seq3	-5.57206	4.31142e-08	2.10198e-07	metabolism	Amino acid transport and metabolism	Trypsin
gi|357612266	comp252354_c1_seq6	-5.56835	0.000201899	0.000593933	metabolism	Amino acid transport and metabolism	Trypsin
gi|290563448	comp250191_c0_seq9	-5.56806	1.98051e-18	2.44933e-17	poorly characterized	General function prediction only	Transcription factor zerknullt and related HOX domain proteins
gi|357631768	comp253903_c0_seq14	-5.55805	0.00020257	0.000595682	metabolism	Secondary metabolites biosynthesis, transport and catabolism	Dehydrogenases with different specificities (related to short-chain alcohol dehydrogenases)
gi|357603381	comp236499_c0_seq7	-5.54948	5.71337e-37	2.24626e-35	information storage and processing	Transcription	KEKE-like motif-containing transcription regulator (Rlr1)/suppressor of sin4
gi|357625565	comp250275_c0_seq1	-5.54418	4.49906e-33	1.45035e-31	no mainrole	no subrole	no description
gi|114052388	comp254560_c0_seq7	-5.54399	0.00145344	0.00361883	poorly characterized	General function prediction only	G-protein beta subunit
gi|357608488	comp251812_c0_seq16	-5.54313	0.000376679	0.00105451	no mainrole	no subrole	no description
gi|512899435	comp224042_c0_seq2	-5.53927	1.63514e-14	1.48432e-13	no mainrole	no subrole	no description
gi|512888921	comp251323_c0_seq7	-5.536	1.23299e-06	5.01009e-06	cellular processes and signaling	Cytoskeleton	Actin regulatory proteins (gelsolin/villin family)
gi|357616187	comp245703_c0_seq6	-5.52566	2.82092e-10	1.75694e-09	no mainrole	no subrole	no description
gi|357622836	comp247756_c0_seq9	-5.51187	7.83138e-12	5.65019e-11	no mainrole	no subrole	no description
gi|357623483	comp253100_c1_seq3	-5.50691	2.2845e-12	1.7365e-11	cellular processes and signaling	Cytoskeleton	Myosin class II heavy chain
gi|357618017	comp248780_c0_seq1	-5.49876	7.75929e-05	0.000244051	metabolism	Secondary metabolites biosynthesis, transport and catabolism	Cytochrome P450 CYP4/CYP19/CYP26 subfamilies
gi|512902237	comp255954_c1_seq1	-5.49474	1.45424e-25	2.94839e-24	cellular processes and signaling	Posttranslational modification, protein turnover, chaperones	Predicted E3 ubiquitin ligase
gi|401758208	comp235746_c0_seq2	-5.48202	7.62254e-06	2.79396e-05	cellular processes and signaling	Posttranslational modification, protein turnover, chaperones	Cysteine proteinase Cathepsin F
gi|357621234	comp251995_c0_seq1	-5.4816	2.81284e-37	1.12104e-35	poorly characterized	General function prediction only	Predicted Ca2+-dependent phospholipid-binding protein
gi|357615206	comp254202_c1_seq6	-5.48127	2.9263e-16	3.07354e-15	cellular processes and signaling	Posttranslational modification, protein turnover, chaperones	Molecular chaperones GRP170/SIL1, HSP70 superfamily
gi|746849278	comp252382_c0_seq2	-5.47372	0.00552551	0.0120848	metabolism	Carbohydrate transport and metabolism	D-ribulose-5-phosphate 3-epimerase
gi|357625563	comp247826_c1_seq1	-5.46756	1.5627e-52	1.34214e-50	no mainrole	no subrole	no description
gi|512909362	comp254765_c1_seq11	-5.4598	1.22605e-09	7.1234e-09	no mainrole	no subrole	no description
gi|512921598	comp252126_c0_seq5	-5.45748	0.0193903	0.0370777	metabolism	Lipid transport and metabolism	Medium-chain acyl-CoA dehydrogenase
gi|357617254	comp255088_c0_seq2	-5.45349	4.0828e-05	0.000134409	metabolism	Amino acid transport and metabolism	Trypsin
gi|512901083	comp253760_c0_seq20	-5.4483	6.05741e-13	4.86663e-12	information storage and processing	Transcription	C2H2-type Zn-finger protein
gi|357617115	comp256544_c0_seq3	-5.44748	4.535e-16	4.66426e-15	information storage and processing	Chromatin structure and dynamics	Structural maintenance of chromosome protein SMC5/Spr18, SMC superfamily
gi|357617150	comp249653_c0_seq16	-5.44717	9.37945e-06	3.39249e-05	metabolism	Lipid transport and metabolism	15-hydroxyprostaglandin dehydrogenase and related dehydrogenases
gi|357605282	comp246487_c0_seq1	-5.44686	1.34091e-13	1.1312e-12	cellular processes and signaling	Cytoskeleton	Myosin essential light chain, EF-Hand protein superfamily
gi|357631768	comp253903_c0_seq11	-5.44245	0.00122554	0.00310013	metabolism	Secondary metabolites biosynthesis, transport and catabolism	Dehydrogenases with different specificities (related to short-chain alcohol dehydrogenases)
gi|357621737	comp205116_c0_seq1	-5.44069	4.93907e-28	1.15418e-26	metabolism	Energy production and conversion	NADH:ubiquinone oxidoreductase, NDUFS5/15kDa
gi|357605337	comp253524_c0_seq3	-5.43476	9.98284e-07	4.11531e-06	no mainrole	no subrole	no description
gi|357613580	comp251445_c0_seq1	-5.43348	5.0254e-22	7.99496e-21	cellular processes and signaling	Posttranslational modification, protein turnover, chaperones	Meprin A metalloprotease
gi|357625959	comp248355_c0_seq4	-5.42901	0.000187759	0.000554792	information storage and processing	Translation, ribosomal structure and biogenesis	Putative translation initiation inhibitor UK114/IBM1
gi|357609070	comp256445_c0_seq8	-5.42516	3.62601e-09	1.99894e-08	no mainrole	no subrole	no description
gi|568248028	comp254843_c0_seq8	-5.42246	6.75058e-34	2.26071e-32	cellular processes and signaling	Cytoskeleton	Myosin class II heavy chain
gi|357628409	comp255728_c0_seq17	-5.41657	8.23746e-11	5.4038e-10	poorly characterized	General function prediction only	Aldo/keto reductase family proteins
gi|357615787	comp254138_c0_seq3	-5.41434	1.20681e-06	4.91314e-06	cellular processes and signaling	Cell cycle control, cell division, chromosome partitioning	Mitotic checkpoint serine/threonine protein kinase
gi|357613631	comp256351_c0_seq8	-5.41286	2.24536e-07	1.00424e-06	poorly characterized	General function prediction only	Junctional membrane complex protein Junctophilin and related MORN repeat proteins
gi|357610744	comp231597_c0_seq2	-5.41048	1.15761e-10	7.49887e-10	metabolism	Energy production and conversion	NADH:ubiquinone oxidoreductase, NDUFB9/B22 subunit
gi|357620340	comp247114_c0_seq1	-5.40226	1.14022e-13	9.68914e-13	information storage and processing	Transcription	Transcriptional regulators binding to the GC-rich sequences
gi|357601823	comp254907_c0_seq13	-5.40196	1.93644e-05	6.69596e-05	cellular processes and signaling	Signal transduction mechanisms	Muscarinic acetylcholine receptor
gi|357618099	comp254489_c0_seq1	-5.39424	4.11707e-18	4.95475e-17	poorly characterized	General function prediction only	Glucose dehydrogenase/choline dehydrogenase/mandelonitrile lyase (GMC oxidoreductase family)
gi|568248028	comp254843_c0_seq52	-5.38629	3.14634e-34	1.06441e-32	cellular processes and signaling	Cytoskeleton	Myosin class II heavy chain
gi|389610639	comp254885_c1_seq15	-5.3856	4.43404e-08	2.15859e-07	cellular processes and signaling	Cytoskeleton	Myosin essential light chain, EF-Hand protein superfamily
gi|357609070	comp256445_c0_seq10	-5.38369	5.53373e-07	2.36413e-06	no mainrole	no subrole	no description
gi|512908850	comp251149_c0_seq19	-5.38267	3.14647e-07	1.38334e-06	poorly characterized	General function prediction only	Aldo/keto reductase family proteins
gi|357606694	comp254656_c0_seq23	-5.38013	7.78589e-07	3.26105e-06	cellular processes and signaling	Defense mechanisms	Protein tyrosine phosphatase CDC14
gi|357606220	comp239473_c0_seq4	-5.37069	3.92396e-13	3.19225e-12	metabolism	Amino acid transport and metabolism	Ornithine carbamoyltransferase OTC/ARG3
gi|357610181	comp250286_c0_seq6	-5.36137	2.50642e-09	1.41286e-08	no mainrole	no subrole	no description
gi|357606694	comp254656_c0_seq20	-5.35183	0.00392093	0.00890426	cellular processes and signaling	Defense mechanisms	Protein tyrosine phosphatase CDC14
gi|357609070	comp256445_c0_seq9	-5.34445	2.74426e-08	1.36597e-07	no mainrole	no subrole	no description
gi|641649648	comp254121_c0_seq9	-5.34317	0.000101749	0.000314085	cellular processes and signaling	Cell cycle control, cell division, chromosome partitioning	DNA helicase PIF1/RRM3
gi|357612004	comp244543_c0_seq2	-5.33809	1.05217e-08	5.49824e-08	no mainrole	no subrole	no description
gi|357612150	comp250747_c0_seq2	-5.33012	1.10097e-07	5.09546e-07	cellular processes and signaling	Nuclear structure	Nuclear pore complex protein
gi|357622812	comp220776_c0_seq1	-5.33001	6.53303e-09	3.49796e-08	no mainrole	no subrole	no description
gi|357608906	comp251806_c0_seq2	-5.32875	2.37867e-19	3.13852e-18	poorly characterized	Function unknown	Leucine-rich repeat protein
gi|357613383	comp254717_c0_seq3	-5.32468	0.00317761	0.00736937	no mainrole	no subrole	no description
gi|357612342	comp254633_c0_seq8	-5.3238	3.57225e-08	1.75706e-07	cellular processes and signaling	Intracellular trafficking, secretion, and vesicular transport	Adiponutrin and related vesicular transport proteins
gi|357617709	comp244299_c0_seq1	-5.32086	1.34548e-23	2.39236e-22	cellular processes and signaling	Posttranslational modification, protein turnover, chaperones	Molecular co-chaperone STI1
gi|357620169	comp256504_c0_seq2	-5.31674	2.16029e-24	4.07132e-23	no mainrole	no subrole	no description
gi|357626928	comp251482_c0_seq1	-5.30337	8.15672e-06	2.97754e-05	poorly characterized	Function unknown	Uncharacterized conserved protein
gi|357603448	comp225820_c0_seq3	-5.29197	0.00121196	0.00306846	cellular processes and signaling	Signal transduction mechanisms	GABA receptor
gi|512908850	comp251149_c0_seq8	-5.29165	1.09173e-06	4.46965e-06	poorly characterized	General function prediction only	Aldo/keto reductase family proteins
gi|357609070	comp256445_c0_seq5	-5.28904	7.98729e-10	4.72912e-09	no mainrole	no subrole	no description
gi|357631768	comp253903_c0_seq5	-5.28747	4.59816e-05	0.000150122	metabolism	Secondary metabolites biosynthesis, transport and catabolism	Dehydrogenases with different specificities (related to short-chain alcohol dehydrogenases)
gi|357615793	comp254631_c0_seq18	-5.28613	3.56449e-14	3.14018e-13	metabolism	Nucleotide transport and metabolism	Adenosine monophosphate deaminase
gi|299930585	comp248127_c0_seq3	-5.26682	4.51844e-11	3.03424e-10	metabolism	Amino acid transport and metabolism	Trypsin
gi|58532730	comp250610_c0_seq5	-5.26628	1.93898e-33	6.39231e-32	cellular processes and signaling	Cytoskeleton	Beta tubulin
gi|357630062	comp252676_c0_seq3	-5.26358	0.000481204	0.0013192	metabolism	Amino acid transport and metabolism	Threonine/serine dehydratases
gi|357606998	comp250784_c0_seq3	-5.26206	1.96636e-06	7.78719e-06	no mainrole	no subrole	no description
gi|357602737	comp256021_c1_seq15	-5.25621	0.00188391	0.00459094	metabolism	Secondary metabolites biosynthesis, transport and catabolism	Dehydrogenases with different specificities (related to short-chain alcohol dehydrogenases)
gi|357628409	comp255728_c0_seq8	-5.25114	2.44874e-11	1.68374e-10	poorly characterized	General function prediction only	Aldo/keto reductase family proteins
gi|506968591	comp219808_c0_seq4	-5.24881	0.00528776	0.0116183	metabolism	Carbohydrate transport and metabolism	Glyceraldehyde 3-phosphate dehydrogenase
gi|357622712	comp250988_c1_seq6	-5.23977	4.33809e-09	2.36794e-08	metabolism	Carbohydrate transport and metabolism	Maltase glucoamylase and related hydrolases, glycosyl hydrolase family 31
gi|512929303	comp236490_c0_seq1	-5.23941	5.44384e-07	2.32915e-06	cellular processes and signaling	Signal transduction mechanisms	Calmodulin and related proteins (EF-Hand superfamily)
gi|357613304	comp225874_c0_seq1	-5.22854	1.82542e-23	3.21138e-22	no mainrole	no subrole	no description
gi|357609747	comp248649_c1_seq3	-5.22471	0.000286972	0.000818638	no mainrole	no subrole	no description
gi|512925447	comp249782_c0_seq16	-5.22438	0.000279933	0.00079993	metabolism	Secondary metabolites biosynthesis, transport and catabolism	Multidrug resistance-associated protein/mitoxantrone resistance protein, ABC superfamily
gi|357614846	comp255332_c2_seq50	-5.22132	0.0115942	0.0234616	cellular processes and signaling	Cell wall/membrane/envelope biogenesis	Ankyrin
gi|512921169	comp242564_c0_seq4	-5.21802	1.93834e-05	6.70157e-05	no mainrole	no subrole	no description
gi|357608360	comp245214_c0_seq1	-5.21611	1.22605e-37	4.98017e-36	cellular processes and signaling	Defense mechanisms	Serpin
gi|357607728	comp250001_c0_seq1	-5.2138	6.47749e-55	6.20427e-53	no mainrole	no subrole	no description
gi|357605550	comp249037_c0_seq4	-5.21105	3.08838e-08	1.53005e-07	poorly characterized	Function unknown	Zinc carboxypeptidase
gi|563354890	comp253872_c0_seq33	-5.20358	4.30221e-05	0.000141153	metabolism	Carbohydrate transport and metabolism	Pyrophosphate-dependent phosphofructo-1-kinase
gi|357620239	comp256209_c0_seq10	-5.20192	0.00025258	0.000728748	cellular processes and signaling	Signal transduction mechanisms	Serine/threonine protein kinase
gi|512914764	comp253882_c0_seq5	-5.19751	4.34614e-05	0.000142494	no mainrole	no subrole	no description
gi|512901334	comp255627_c2_seq17	-5.19435	0.00027873	0.000796787	information storage and processing	Transcription	C2H2-type Zn-finger protein
gi|357627050	comp251727_c0_seq1	-5.18773	5.00758e-10	3.03678e-09	cellular processes and signaling	Signal transduction mechanisms	Low-density lipoprotein receptors containing Ca2+-binding EGF-like domains
gi|357610028	comp256178_c0_seq21	-5.1856	3.26222e-08	1.60899e-07	cellular processes and signaling	Nuclear structure	Nuclear pore complex, Nup98 component (sc Nup145/Nup100/Nup116)
gi|357606044	comp254763_c0_seq2	-5.18388	1.11902e-05	4.00264e-05	poorly characterized	Function unknown	Uncharacterized conserved protein, contains DM10 domain
gi|512918736	comp254833_c1_seq2	-5.18237	0.00568926	0.0123986	cellular processes and signaling	Signal transduction mechanisms	Endocytic adaptor protein intersectin
gi|512902409	comp253350_c0_seq4	-5.17871	7.37308e-09	3.92607e-08	cellular processes and signaling	Defense mechanisms	Protein tyrosine phosphatase CDC14
gi|357617628	comp256669_c1_seq6	-5.17839	6.07476e-33	1.94217e-31	information storage and processing	Replication, recombination and repair	Replication factor C, subunit RFC1 (large subunit)
gi|357617269	comp254168_c0_seq12	-5.17583	0.0083737	0.0175438	cellular processes and signaling	Posttranslational modification, protein turnover, chaperones	Molecular chaperone (DnaJ superfamily)
gi|357622646	comp219124_c0_seq2	-5.16405	1.86032e-32	5.80415e-31	cellular processes and signaling	Intracellular trafficking, secretion, and vesicular transport	Stoned B synaptic vesicle biogenesis protein
gi|357606302	comp244431_c0_seq1	-5.15362	1.7583e-09	1.00625e-08	information storage and processing	Translation, ribosomal structure and biogenesis	Arginyl-tRNA synthetase
gi|357623483	comp256116_c0_seq17	-5.14123	6.57405e-10	3.92437e-09	cellular processes and signaling	Cytoskeleton	Myosin class II heavy chain
gi|357608151	comp241922_c0_seq2	-5.13952	3.5473e-22	5.73755e-21	no mainrole	no subrole	no description
gi|357611912	comp244359_c0_seq2	-5.13783	6.49328e-08	3.09822e-07	no mainrole	no subrole	no description
gi|357605398	comp211477_c0_seq1	-5.1332	2.95222e-23	5.12019e-22	metabolism	Energy production and conversion	F0F1-type ATP synthase, gamma subunit
gi|357625563	comp255624_c0_seq3	-5.13128	1.98403e-17	2.26365e-16	no mainrole	no subrole	no description
gi|512887405	comp245963_c0_seq6	-5.12145	9.73995e-06	3.51306e-05	poorly characterized	General function prediction only	Predicted acyltransferase
gi|668457158	comp256705_c0_seq10	-5.11495	1.82191e-05	6.32251e-05	no mainrole	no subrole	no description
gi|357628266	comp252497_c0_seq1	-5.11114	3.64673e-25	7.18694e-24	cellular processes and signaling	Nuclear structure	Nuclear pore complex, p54 component (sc Nup57)
gi|357631768	comp253903_c0_seq8	-5.11016	3.16865e-07	1.39283e-06	metabolism	Secondary metabolites biosynthesis, transport and catabolism	Dehydrogenases with different specificities (related to short-chain alcohol dehydrogenases)
gi|357611387	comp249244_c0_seq7	-5.10114	7.92339e-12	5.7095e-11	no mainrole	no subrole	no description
gi|208972525	comp250172_c0_seq3	-5.10014	1.36917e-07	6.283e-07	no mainrole	no subrole	no description
gi|512901334	comp245241_c0_seq3	-5.09792	0.0264855	0.0489051	information storage and processing	Transcription	C2H2-type Zn-finger protein
gi|357617252	comp254007_c0_seq55	-5.09634	2.38288e-14	2.12904e-13	poorly characterized	General function prediction only	Predicted transporter (major facilitator superfamily)
gi|357611647	comp252300_c1_seq25	-5.09365	0.00125808	0.00317693	metabolism	Inorganic ion transport and metabolism	Na+/K+ ATPase, alpha subunit
gi|357617252	comp254007_c0_seq18	-5.09109	0.00672643	0.0144071	poorly characterized	General function prediction only	Predicted transporter (major facilitator superfamily)
gi|357631768	comp253903_c0_seq4	-5.08579	1.08493e-07	5.02523e-07	metabolism	Secondary metabolites biosynthesis, transport and catabolism	Dehydrogenases with different specificities (related to short-chain alcohol dehydrogenases)
gi|512923421	comp232032_c0_seq1	-5.08434	1.3895e-14	1.27076e-13	poorly characterized	Function unknown	LRR-containing protein
gi|357617313	comp254350_c0_seq6	-5.07744	0.00673514	0.0144201	poorly characterized	General function prediction only	Predicted transporter (major facilitator superfamily)
gi|357615787	comp254138_c0_seq9	-5.0731	2.28432e-06	8.95831e-06	cellular processes and signaling	Cell cycle control, cell division, chromosome partitioning	Mitotic checkpoint serine/threonine protein kinase
gi|357621970	comp250474_c0_seq1	-5.06486	3.62211e-06	1.3825e-05	no mainrole	no subrole	no description
gi|357631768	comp253903_c0_seq12	-5.04921	0.00120398	0.00305058	metabolism	Secondary metabolites biosynthesis, transport and catabolism	Dehydrogenases with different specificities (related to short-chain alcohol dehydrogenases)
gi|389612264	comp243233_c0_seq13	-5.03812	0.00540621	0.0118483	poorly characterized	General function prediction only	Putative transcriptional regulator DJ-1
gi|357605180	comp253138_c1_seq17	-5.02246	2.25268e-06	8.8469e-06	metabolism	Amino acid transport and metabolism	Trypsin
gi|357604536	comp241166_c0_seq4	-5.01377	0.00212769	0.00513074	no mainrole	no subrole	no description
gi|357624540	comp248359_c1_seq15	-5.01281	6.30904e-05	0.000201238	no mainrole	no subrole	no description
gi|357626578	comp253704_c0_seq37	-5.00439	0.000570003	0.00154337	poorly characterized	Function unknown	Uncharacterized conserved protein
gi|357630062	comp252676_c0_seq10	-5.00157	2.69879e-05	9.1207e-05	metabolism	Amino acid transport and metabolism	Threonine/serine dehydratases
gi|357628409	comp255728_c0_seq6	-4.99577	0.00986594	0.0203302	poorly characterized	General function prediction only	Aldo/keto reductase family proteins
gi|357616635	comp233794_c0_seq1	-4.99577	5.43729e-18	6.48324e-17	information storage and processing	Replication, recombination and repair	Predicted hydrolase involved in interstrand cross-link repair
gi|357626967	comp256588_c0_seq10	-4.99468	2.68962e-13	2.20737e-12	no mainrole	no subrole	no description
gi|357621344	comp218278_c0_seq1	-4.98343	2.70289e-32	8.39916e-31	no mainrole	no subrole	no description
gi|357616098	comp256415_c0_seq8	-4.98128	1.9184e-07	8.63985e-07	cellular processes and signaling	Signal transduction mechanisms	Neural cell adhesion molecule L1
gi|357609001	comp253942_c0_seq14	-4.9775	0.00015438	0.000462207	metabolism	Lipid transport and metabolism	Lysosomal & prostatic acid phosphatases
gi|751231416	comp256811_c0_seq6	-4.97696	0.0013476	0.00338172	cellular processes and signaling	Cytoskeleton	Beta-spectrin
gi|512932924	comp243749_c0_seq1	-4.97449	4.27514e-28	1.00509e-26	no mainrole	no subrole	no description
gi|357609080	comp247441_c0_seq2	-4.96484	4.78462e-27	1.0496e-25	no mainrole	no subrole	no description
gi|389608441	comp256114_c0_seq5	-4.96242	5.41905e-10	3.27011e-09	cellular processes and signaling	Posttranslational modification, protein turnover, chaperones	Molecular chaperones GRP78/BiP/KAR2, HSP70 superfamily
gi|512927111	comp256518_c0_seq5	-4.96001	6.92928e-06	2.5539e-05	cellular processes and signaling	Posttranslational modification, protein turnover, chaperones	Meprin A metalloprotease
gi|512908850	comp251149_c0_seq25	-4.95752	7.18677e-07	3.02591e-06	poorly characterized	General function prediction only	Aldo/keto reductase family proteins
gi|357630887	comp256339_c0_seq4	-4.95581	0.0100151	0.0206083	cellular processes and signaling	Signal transduction mechanisms	CASK-interacting adaptor protein (caskin) and related proteins with ankyrin repeats and SAM domain
gi|357625329	comp251834_c1_seq20	-4.94302	0.00447272	0.0100301	poorly characterized	Function unknown	Uncharacterized conserved protein
gi|319433978	comp255830_c0_seq24	-4.94056	0.0152922	0.0300283	cellular processes and signaling	Posttranslational modification, protein turnover, chaperones	Molecular chaperones GRP78/BiP/KAR2, HSP70 superfamily
gi|357620800	comp247832_c1_seq9	-4.93184	3.3959e-07	1.48738e-06	metabolism	Carbohydrate transport and metabolism	Alpha-amylase
gi|512908850	comp251149_c0_seq22	-4.93111	2.1319e-05	7.32289e-05	poorly characterized	General function prediction only	Aldo/keto reductase family proteins
gi|357604778	comp253871_c0_seq1	-4.92155	3.78263e-11	2.56081e-10	metabolism	Lipid transport and metabolism	Acid sphingomyelinase and PHM5 phosphate metabolism protein
gi|357609606	comp251854_c0_seq2	-4.91804	0.0107902	0.0220204	information storage and processing	Chromatin structure and dynamics	Structural maintenance of chromosome protein SMC5/Spr18, SMC superfamily
gi|357617115	comp256544_c0_seq4	-4.91644	6.96873e-12	5.0576e-11	information storage and processing	Chromatin structure and dynamics	Structural maintenance of chromosome protein SMC5/Spr18, SMC superfamily
gi|357628817	comp242617_c0_seq2	-4.91639	1.06212e-21	1.65025e-20	information storage and processing	Chromatin structure and dynamics	Chromatin assembly factor-I
gi|357626967	comp256588_c0_seq7	-4.91322	1.36399e-10	8.76983e-10	no mainrole	no subrole	no description
gi|357631038	comp251085_c0_seq3	-4.90795	1.00831e-09	5.90552e-09	no mainrole	no subrole	no description
gi|357621532	comp251710_c1_seq13	-4.89854	0.00208927	0.0050428	no mainrole	no subrole	no description
gi|357608829	comp254547_c0_seq7	-4.89789	0.00553686	0.0121039	information storage and processing	Transcription	Thyroid hormone receptor-associated protein complex, subunit TRAP230
gi|357611300	comp250717_c0_seq13	-4.88656	0.00690502	0.0147506	metabolism	Carbohydrate transport and metabolism	Beta-glucosidase, lactase phlorizinhydrolase, and related proteins
gi|357618017	comp248780_c0_seq5	-4.88133	7.66016e-07	3.21128e-06	metabolism	Secondary metabolites biosynthesis, transport and catabolism	Cytochrome P450 CYP4/CYP19/CYP26 subfamilies
gi|401758208	comp235746_c0_seq1	-4.87746	2.07751e-05	7.14452e-05	cellular processes and signaling	Posttranslational modification, protein turnover, chaperones	Cysteine proteinase Cathepsin F
gi|512920789	comp240091_c0_seq1	-4.87718	0.00697634	0.014879	no mainrole	no subrole	no description
gi|357602530	comp256679_c1_seq3	-4.87498	0.000858726	0.00224194	cellular processes and signaling	Cytoskeleton	Myosin class II heavy chain
gi|668457158	comp254449_c0_seq2	-4.87222	0.00346193	0.00796131	no mainrole	no subrole	no description
gi|512896535	comp254074_c0_seq6	-4.86686	4.064e-06	1.53979e-05	metabolism	Amino acid transport and metabolism	Aromatic amino acid aminotransferase and related proteins
gi|512934160	comp255799_c3_seq1	-4.86379	8.33847e-31	2.3668e-29	metabolism	Amino acid transport and metabolism	Puromycin-sensitive aminopeptidase and related aminopeptidases
gi|197209952	comp250360_c0_seq1	-4.84976	2.21242e-06	8.70273e-06	cellular processes and signaling	Signal transduction mechanisms	G protein-coupled receptor
gi|357617313	comp254350_c0_seq10	-4.8453	0.000144909	0.000436567	poorly characterized	General function prediction only	Predicted transporter (major facilitator superfamily)
gi|512891148	comp241342_c0_seq1	-4.84006	2.25193e-10	1.41506e-09	no mainrole	no subrole	no description
gi|357614602	comp252085_c0_seq1	-4.8396	0.0108623	0.0221437	information storage and processing	Translation, ribosomal structure and biogenesis	Translation initiation factor 5B (eIF-5B)
gi|357624861	comp252784_c0_seq14	-4.8349	1.35168e-10	8.69314e-10	metabolism	Lipid transport and metabolism	Oxysterol-binding protein
gi|357611300	comp255995_c0_seq21	-4.8278	0.00037747	0.0010566	metabolism	Carbohydrate transport and metabolism	Beta-glucosidase, lactase phlorizinhydrolase, and related proteins
gi|357617254	comp255088_c0_seq14	-4.82752	1.358e-05	4.80429e-05	metabolism	Amino acid transport and metabolism	Trypsin
gi|357602041	comp255747_c0_seq2	-4.82508	7.73962e-14	6.66444e-13	cellular processes and signaling	Signal transduction mechanisms	ACK and related non-receptor tyrosine kinases
gi|357620800	comp247832_c1_seq2	-4.82116	1.02887e-08	5.38377e-08	metabolism	Carbohydrate transport and metabolism	Alpha-amylase
gi|357617115	comp256544_c0_seq5	-4.81649	7.03755e-10	4.18602e-09	information storage and processing	Chromatin structure and dynamics	Structural maintenance of chromosome protein SMC5/Spr18, SMC superfamily
gi|357604647	comp253209_c0_seq5	-4.81467	5.29598e-19	6.81392e-18	information storage and processing	Transcription	RNA polymerase I, large subunit
gi|357628200	comp250813_c0_seq2	-4.80646	3.39545e-14	2.99693e-13	metabolism	Energy production and conversion	F1-ATP synthase assembly protein
gi|389611191	comp243526_c1_seq9	-4.80126	1.08167e-23	1.93959e-22	cellular processes and signaling	Signal transduction mechanisms	Netrin transmembrane receptor unc-5
gi|512891464	comp256513_c0_seq31	-4.78666	0.000279582	0.000799027	cellular processes and signaling	Signal transduction mechanisms	G protein-coupled receptor
gi|357614117	comp251800_c0_seq5	-4.76801	2.29929e-06	9.00571e-06	no mainrole	no subrole	no description
gi|357609222	comp237713_c0_seq2	-4.7627	1.40371e-11	9.86456e-11	information storage and processing	Transcription	Predicted DNA-binding transcription factor, interacts with stathmin
gi|357601672	comp254930_c0_seq11	-4.76264	0.000276787	0.000791719	cellular processes and signaling	Posttranslational modification, protein turnover, chaperones	AAA+-type ATPase
gi|357607334	comp249083_c1_seq30	-4.76182	3.10822e-10	1.92609e-09	no mainrole	no subrole	no description
gi|322800802	comp251615_c0_seq30	-4.76078	0.00100823	0.00259471	information storage and processing	Transcription	Transcription factor PAX1/9
gi|512900827	comp244278_c1_seq1	-4.76073	3.20352e-21	4.83854e-20	cellular processes and signaling	Signal transduction mechanisms	Endocytic adaptor protein intersectin
gi|357612803	comp253573_c2_seq2	-4.75999	4.17139e-12	3.09004e-11	information storage and processing	RNA processing and modification	U4/U6-associated splicing factor PRP4
gi|357616030	comp253231_c0_seq13	-4.75688	5.97236e-06	2.21772e-05	poorly characterized	General function prediction only	Synaptic vesicle transporter SVOP and related transporters (major facilitator superfamily)
gi|357626264	comp252686_c0_seq11	-4.75602	0.00225986	0.00541916	metabolism	Inorganic ion transport and metabolism	Na+/H+ antiporter
gi|357622573	comp255470_c0_seq16	-4.74685	4.23124e-21	6.28877e-20	cellular processes and signaling	Signal transduction mechanisms	Serine/threonine protein phosphatase
gi|357609997	comp254063_c2_seq8	-4.74642	2.58452e-07	1.1469e-06	poorly characterized	General function prediction only	Predicted transporter (major facilitator superfamily)
gi|512935659	comp254245_c0_seq2	-4.74148	1.72049e-07	7.79833e-07	no mainrole	no subrole	no description
gi|357626983	comp253597_c0_seq3	-4.74135	1.32572e-10	8.53561e-10	poorly characterized	Function unknown	Zinc carboxypeptidase
gi|357618341	comp249805_c0_seq1	-4.74081	6.51012e-08	3.10435e-07	metabolism	Secondary metabolites biosynthesis, transport and catabolism	Cytochrome P450 CYP11/CYP12/CYP24/CYP27 subfamilies
gi|357606941	comp252677_c0_seq4	-4.73902	3.46175e-07	1.5148e-06	no mainrole	no subrole	no description
gi|357625687	comp240208_c0_seq5	-4.73884	1.62108e-10	1.034e-09	information storage and processing	RNA processing and modification	Ribosomal RNA adenine dimethylase
gi|357611300	comp253022_c0_seq8	-4.73762	0.000140417	0.000423947	metabolism	Carbohydrate transport and metabolism	Beta-glucosidase, lactase phlorizinhydrolase, and related proteins
gi|357613238	comp222970_c0_seq4	-4.73099	0.000460736	0.00126772	metabolism	Lipid transport and metabolism	Fatty acid-binding protein FABP
gi|357614884	comp255443_c0_seq4	-4.72801	0.0025649	0.00607489	poorly characterized	General function prediction only	Putative Zn-finger protein
gi|512913143	comp245034_c0_seq1	-4.72723	2.04211e-13	1.69811e-12	cellular processes and signaling	Signal transduction mechanisms	cAMP-dependent protein kinase catalytic subunit (PKA)
gi|162462783	comp251115_c1_seq10	-4.72665	0.000154652	0.000462961	poorly characterized	General function prediction only	Carboxylesterase and related proteins
gi|237869126	comp243727_c0_seq11	-4.71919	0.00105983	0.00271459	no mainrole	no subrole	no description
gi|357621922	comp251035_c0_seq3	-4.71508	6.1932e-27	1.34843e-25	information storage and processing	Translation, ribosomal structure and biogenesis	Translation initiation factor 3, subunit a (eIF-3a)
gi|357615787	comp254138_c0_seq4	-4.71213	7.73867e-06	2.83471e-05	cellular processes and signaling	Cell cycle control, cell division, chromosome partitioning	Mitotic checkpoint serine/threonine protein kinase
gi|357605645	comp241999_c0_seq6	-4.71161	3.05184e-09	1.70135e-08	cellular processes and signaling	Cytoskeleton	Calponin
gi|357621659	comp250686_c1_seq5	-4.70925	3.34336e-05	0.000111533	no mainrole	no subrole	no description
gi|357617628	comp256669_c1_seq2	-4.70526	8.45833e-20	1.15262e-18	information storage and processing	Replication, recombination and repair	Replication factor C, subunit RFC1 (large subunit)
gi|357609022	comp253580_c0_seq1	-4.6791	3.49529e-05	0.000116252	cellular processes and signaling	Signal transduction mechanisms	Ca2+/calmodulin-dependent protein kinase, EF-Hand protein superfamily
gi|357627180	comp248770_c0_seq4	-4.67831	0.000734038	0.00194366	metabolism	Lipid transport and metabolism	1-acyl-sn-glycerol-3-phosphate acyltransferase
gi|512891281	comp247551_c0_seq7	-4.67573	0.000176004	0.000522179	cellular processes and signaling	Signal transduction mechanisms	Serine/threonine protein phosphatase
gi|357622091	comp248901_c1_seq2	-4.67057	0.000240088	0.000695984	no mainrole	no subrole	no description
gi|357631730	comp255720_c0_seq26	-4.66713	9.48662e-06	3.42859e-05	poorly characterized	General function prediction only	Aldehyde reductase
gi|357626792	comp238728_c0_seq1	-4.66577	9.14215e-09	4.81629e-08	information storage and processing	RNA processing and modification	Putative SAM-dependent rRNA methyltransferase SPB1
gi|339283872	comp245382_c0_seq3	-4.66284	1.70882e-35	6.20482e-34	poorly characterized	General function prediction only	Carboxylesterase and related proteins
gi|357618292	comp255111_c0_seq6	-4.66195	1.74859e-10	1.11016e-09	information storage and processing	Transcription	Transcription factor (contains Zn finger)
gi|357620812	comp245035_c0_seq2	-4.65996	2.71608e-14	2.41562e-13	cellular processes and signaling	Signal transduction mechanisms	Proteins containing BTB/POZ and Kelch domains, involved in regulatory/signal transduction processes
gi|357619166	comp244929_c0_seq8	-4.65643	7.41194e-18	8.75255e-17	cellular processes and signaling	Posttranslational modification, protein turnover, chaperones	Serine proteinase inhibitor (KU family)
gi|357609253	comp255260_c0_seq20	-4.65598	0.00261484	0.00618437	information storage and processing	Transcription	Mlx interactors and related transcription factors
gi|357628210	comp255035_c1_seq6	-4.65313	0.00499961	0.0110572	metabolism	Inorganic ion transport and metabolism	Inward rectifier K+ channel
gi|357610174	comp252044_c0_seq2	-4.65275	4.73713e-22	7.56738e-21	cellular processes and signaling	Posttranslational modification, protein turnover, chaperones	Predicted dinucleotide-utilizing enzyme involved in molybdopterin and thiamine biosynthesis
gi|357621285	comp246521_c0_seq3	-4.65128	0.00057379	0.00155327	metabolism	Secondary metabolites biosynthesis, transport and catabolism	Cytochrome P450 CYP4/CYP19/CYP26 subfamilies
gi|357618670	comp245615_c1_seq16	-4.64899	1.82828e-06	7.2666e-06	cellular processes and signaling	Signal transduction mechanisms	LAMMER dual specificity kinases
gi|162462783	comp251115_c1_seq1	-4.64684	4.28925e-05	0.000140747	poorly characterized	General function prediction only	Carboxylesterase and related proteins
gi|357611646	comp240536_c0_seq1	-4.64299	1.9346e-08	9.83785e-08	no mainrole	no subrole	no description
gi|512937058	comp245743_c0_seq1	-4.64146	5.02027e-10	3.04368e-09	cellular processes and signaling	Cytoskeleton	Cystoskeletal protein Tektin
gi|357612577	comp250435_c0_seq1	-4.62908	1.60458e-05	5.6093e-05	cellular processes and signaling	Signal transduction mechanisms	Protein phosphatase 1, regulatory subunit, and related proteins
gi|357610959	comp255861_c3_seq1	-4.62591	0.0012787	0.0032244	cellular processes and signaling	Extracellular structures	Vitronectin receptor, alpha subunit
gi|357625171	comp252389_c0_seq16	-4.61814	5.46062e-17	6.03495e-16	no mainrole	no subrole	no description
gi|357618189	comp252212_c0_seq7	-4.60893	1.0869e-13	9.26649e-13	cellular processes and signaling	Signal transduction mechanisms	Protein involved in high osmolarity signaling pathway
gi|357624863	comp251930_c0_seq14	-4.59875	0.0216657	0.0409244	poorly characterized	General function prediction only	Predicted aminopeptidase of the M17 family
gi|357617150	comp249653_c0_seq44	-4.59091	0.00132989	0.00334195	metabolism	Lipid transport and metabolism	15-hydroxyprostaglandin dehydrogenase and related dehydrogenases
gi|261335992	comp248005_c1_seq12	-4.59053	1.57878e-07	7.19523e-07	information storage and processing	RNA processing and modification	Protein required for normal rRNA processing
gi|357620757	comp254324_c0_seq7	-4.58766	0.0135973	0.0270679	metabolism	Carbohydrate transport and metabolism	Chitinase
gi|357618670	comp245615_c1_seq5	-4.58123	9.5536e-07	3.94675e-06	cellular processes and signaling	Signal transduction mechanisms	LAMMER dual specificity kinases
gi|512927599	comp255944_c0_seq19	-4.57865	5.3169e-05	0.000171566	no mainrole	no subrole	no description
gi|357611877	comp256370_c0_seq9	-4.57648	5.29362e-05	0.000170839	cellular processes and signaling	Cytoskeleton	Dyneins, heavy chain
gi|339283872	comp219939_c0_seq1	-4.57251	5.98151e-40	2.77884e-38	poorly characterized	General function prediction only	Carboxylesterase and related proteins
gi|357620982	comp242487_c0_seq1	-4.57238	9.81171e-09	5.15386e-08	metabolism	Lipid transport and metabolism	Triglyceride lipase-cholesterol esterase
gi|158296890	comp256340_c0_seq3	-4.56944	8.25133e-14	7.09718e-13	no mainrole	no subrole	no description
gi|512891464	comp256513_c0_seq50	-4.56849	0.00135447	0.00339493	cellular processes and signaling	Signal transduction mechanisms	G protein-coupled receptor
gi|357603072	comp250507_c0_seq10	-4.55523	1.00732e-05	3.62594e-05	poorly characterized	General function prediction only	Predicted serine/threonine protein kinase
gi|357609747	comp248649_c1_seq2	-4.55152	0.00565454	0.0123311	no mainrole	no subrole	no description
gi|357631822	comp244824_c0_seq4	-4.54813	3.1185e-07	1.37157e-06	metabolism	Lipid transport and metabolism	Phosphatidylinositol transfer protein SEC14 and related proteins
gi|512912752	comp254883_c0_seq13	-4.54643	0.000447069	0.0012339	cellular processes and signaling	Extracellular structures	Spondins, extracellular matrix proteins
gi|357618099	comp254489_c0_seq3	-4.54404	9.61915e-07	3.97242e-06	poorly characterized	General function prediction only	Glucose dehydrogenase/choline dehydrogenase/mandelonitrile lyase (GMC oxidoreductase family)
gi|512921831	comp252742_c0_seq23	-4.53256	0.000261285	0.000751255	metabolism	Energy production and conversion	Voltage-gated shaker-like K+ channel, subunit beta/KCNAB
gi|357624539	comp251563_c0_seq2	-4.53074	1.01406e-10	6.5928e-10	cellular processes and signaling	Intracellular trafficking, secretion, and vesicular transport	Amphiphysin
gi|357622646	comp219124_c0_seq1	-4.5297	1.91264e-29	4.89733e-28	cellular processes and signaling	Intracellular trafficking, secretion, and vesicular transport	Stoned B synaptic vesicle biogenesis protein
gi|357622841	comp244105_c0_seq1	-4.52879	0.000582078	0.00157423	cellular processes and signaling	Signal transduction mechanisms	Suppressor of G2 allele of skp1
gi|512894992	comp245738_c0_seq1	-4.52702	1.20018e-15	1.18818e-14	no mainrole	no subrole	no description
gi|357615823	comp253175_c0_seq12	-4.52604	6.54711e-11	4.32909e-10	information storage and processing	Replication, recombination and repair	5'-3' exonuclease
gi|512931559	comp255616_c0_seq27	-4.51809	3.03751e-06	1.17205e-05	cellular processes and signaling	Posttranslational modification, protein turnover, chaperones	Aspartyl beta-hydroxylase
gi|357622573	comp255470_c0_seq14	-4.51721	2.33584e-08	1.17728e-07	cellular processes and signaling	Signal transduction mechanisms	Serine/threonine protein phosphatase
gi|357624288	comp256658_c0_seq7	-4.51506	2.8907e-13	2.36738e-12	cellular processes and signaling	Signal transduction mechanisms	Protein phosphatase 1, regulatory subunit, and related proteins
gi|357610254	comp252812_c0_seq5	-4.50474	0.000116681	0.000356819	metabolism	Carbohydrate transport and metabolism	UDP-glucuronosyl and UDP-glucosyl transferase
gi|357623483	comp256116_c0_seq18	-4.50463	0.00064205	0.00172143	cellular processes and signaling	Cytoskeleton	Myosin class II heavy chain
gi|357631723	comp251701_c0_seq7	-4.49901	0.00356909	0.00818188	cellular processes and signaling	Cytoskeleton	Mitochondrial inheritance and actin cytoskeleton organization protein
gi|357620413	comp211313_c0_seq3	-4.49868	4.22432e-05	0.000138754	no mainrole	no subrole	no description
gi|749794827	comp218768_c0_seq1	-4.49831	1.60155e-06	6.41806e-06	no mainrole	no subrole	no description
gi|237869126	comp253196_c0_seq13	-4.49775	0.00181052	0.00442646	no mainrole	no subrole	no description
gi|357620291	comp250723_c0_seq7	-4.48937	3.46517e-09	1.91572e-08	poorly characterized	Function unknown	Uncharacterized conserved protein
gi|357621415	comp245904_c0_seq8	-4.48801	1.40167e-05	4.9445e-05	cellular processes and signaling	Cytoskeleton	Actin filament-coating protein tropomyosin
gi|357610216	comp255448_c1_seq11	-4.47956	8.17737e-18	9.61739e-17	poorly characterized	General function prediction only	PHD Zn-finger protein
gi|357614865	comp252019_c0_seq13	-4.47826	4.98066e-05	0.0001615	metabolism	Amino acid transport and metabolism	Amino acid transporters
gi|357618921	comp250012_c0_seq1	-4.47578	1.90035e-08	9.67425e-08	metabolism	Amino acid transport and metabolism	Angiotensin I-converting enzymes - M2 family peptidases
gi|357615793	comp254631_c0_seq10	-4.46834	4.90506e-06	1.84078e-05	metabolism	Nucleotide transport and metabolism	Adenosine monophosphate deaminase
gi|114051976	comp219341_c0_seq2	-4.46748	3.95861e-20	5.52048e-19	cellular processes and signaling	Signal transduction mechanisms	Calmodulin and related proteins (EF-Hand superfamily)
gi|512931559	comp255616_c0_seq10	-4.46423	8.07849e-05	0.000253474	cellular processes and signaling	Posttranslational modification, protein turnover, chaperones	Aspartyl beta-hydroxylase
gi|512910179	comp249745_c0_seq1	-4.46341	5.15565e-07	2.21398e-06	no mainrole	no subrole	no description
gi|512914123	comp250485_c0_seq9	-4.45477	7.8036e-10	4.6216e-09	cellular processes and signaling	Cell wall/membrane/envelope biogenesis	Tax interaction protein TIP1
gi|357615444	comp178616_c0_seq1	-4.45367	0.0002132	0.000624493	no mainrole	no subrole	no description
gi|357605441	comp254835_c0_seq12	-4.44834	9.44659e-06	3.41518e-05	no mainrole	no subrole	no description
gi|357631810	comp254532_c0_seq3	-4.44422	1.31746e-06	5.33751e-06	metabolism	Lipid transport and metabolism	Acyl-CoA synthetase
gi|357624404	comp225657_c0_seq2	-4.44355	0.00021143	0.000619855	no mainrole	no subrole	no description
gi|512930858	comp244752_c0_seq5	-4.44278	1.2178e-14	1.11812e-13	poorly characterized	Function unknown	Predicted membrane protein
gi|389608851	comp253320_c0_seq18	-4.43766	0.000116817	0.00035714	metabolism	Lipid transport and metabolism	Predicted steroid reductase
gi|357610254	comp252812_c0_seq4	-4.43064	4.85778e-23	8.30748e-22	metabolism	Carbohydrate transport and metabolism	UDP-glucuronosyl and UDP-glucosyl transferase
gi|607361829	comp255532_c0_seq1	-4.42586	3.88241e-06	1.47628e-05	cellular processes and signaling	Cytoskeleton	Actin filament-coating protein tropomyosin
gi|357624561	comp255068_c0_seq25	-4.42225	6.5872e-07	2.78651e-06	information storage and processing	RNA processing and modification	Tuftelin-interacting protein TIP39, contains G-patch domain
gi|357617720	comp254331_c0_seq8	-4.41237	0.0020827	0.00503164	poorly characterized	General function prediction only	Predicted transporter (major facilitator superfamily)
gi|357617313	comp254350_c0_seq8	-4.41188	3.87969e-05	0.000128121	poorly characterized	General function prediction only	Predicted transporter (major facilitator superfamily)
gi|299930743	comp247090_c0_seq19	-4.4112	4.20976e-11	2.83842e-10	no mainrole	no subrole	no description
gi|572313596	comp246359_c0_seq1	-4.41091	3.11563e-12	2.33396e-11	information storage and processing	Translation, ribosomal structure and biogenesis	Translation initiation factor 3, subunit a (eIF-3a)
gi|512895354	comp256152_c0_seq11	-4.41039	9.58023e-05	0.000296792	cellular processes and signaling	Cytoskeleton	Myosin class I heavy chain
gi|357610608	comp251992_c1_seq8	-4.41006	0.000412618	0.00114643	no mainrole	no subrole	no description
gi|512899354	comp255070_c0_seq16	-4.40966	3.27651e-07	1.43834e-06	metabolism	Inorganic ion transport and metabolism	L-type voltage-dependent Ca2+ channel, alpha2/delta subunit
gi|357611060	comp247234_c0_seq2	-4.40414	1.42602e-28	3.46457e-27	no mainrole	no subrole	no description
gi|357617346	comp251998_c0_seq4	-4.40358	0.0116477	0.0235616	metabolism	Inorganic ion transport and metabolism	Voltage-gated Ca2+ channels, alpha1 subunits
gi|357625017	comp250224_c0_seq7	-4.40256	0.00106147	0.0027173	no mainrole	no subrole	no description
gi|357615206	comp254202_c1_seq4	-4.40033	9.70812e-09	5.10175e-08	cellular processes and signaling	Posttranslational modification, protein turnover, chaperones	Molecular chaperones GRP170/SIL1, HSP70 superfamily
gi|357622071	comp253811_c0_seq28	-4.39428	0.00918637	0.0190717	metabolism	Inorganic ion transport and metabolism	Cu2+/Zn2+ superoxide dismutase SOD1
gi|357621674	comp256084_c0_seq17	-4.39118	0.00582517	0.0126605	information storage and processing	Transcription	Homeobox transcription factor SIP1
gi|512909215	comp254939_c0_seq10	-4.38343	0.000257695	0.000742034	metabolism	Amino acid transport and metabolism	Pyrroline-5-carboxylate reductase
gi|296427845	comp254490_c0_seq18	-4.38014	0.000270461	0.000775245	metabolism	Secondary metabolites biosynthesis, transport and catabolism	Flavin-containing monooxygenase
gi|357623483	comp256116_c0_seq6	-4.37943	1.25572e-05	4.46299e-05	cellular processes and signaling	Cytoskeleton	Myosin class II heavy chain
gi|357609884	comp248250_c0_seq1	-4.37087	8.77042e-07	3.64131e-06	no mainrole	no subrole	no description
gi|357622969	comp249325_c0_seq1	-4.36753	8.85844e-06	3.21554e-05	cellular processes and signaling	Cytoskeleton	Myosin class II heavy chain
gi|512895498	comp250123_c0_seq2	-4.36433	0.00615595	0.013316	no mainrole	no subrole	no description
gi|237761922	comp236518_c0_seq4	-4.36385	2.91149e-11	1.99016e-10	cellular processes and signaling	Cytoskeleton	Troponin I
gi|357608389	comp250120_c0_seq1	-4.36341	9.88157e-16	9.86673e-15	cellular processes and signaling	Posttranslational modification, protein turnover, chaperones	E3 ubiquitin ligase involved in syntaxin degradation
gi|357611300	comp252601_c0_seq2	-4.35658	6.40632e-07	2.71351e-06	metabolism	Carbohydrate transport and metabolism	Beta-glucosidase, lactase phlorizinhydrolase, and related proteins
gi|512887405	comp245963_c0_seq7	-4.35477	4.84534e-05	0.000157552	poorly characterized	General function prediction only	Predicted acyltransferase
gi|357606941	comp252677_c0_seq1	-4.35245	4.38745e-06	1.65534e-05	no mainrole	no subrole	no description
gi|357621674	comp256084_c0_seq45	-4.35107	0.0141107	0.0279345	information storage and processing	Transcription	Homeobox transcription factor SIP1
gi|568248028	comp254843_c0_seq80	-4.35038	1.68837e-06	6.74741e-06	cellular processes and signaling	Cytoskeleton	Myosin class II heavy chain
gi|512926226	comp248893_c0_seq1	-4.34811	2.06645e-14	1.85701e-13	cellular processes and signaling	Cytoskeleton	Cytoplasmic dynein intermediate chain
gi|357616786	comp254440_c2_seq1	-4.34388	1.35215e-16	1.45499e-15	no mainrole	no subrole	no description
gi|357621048	comp251769_c0_seq15	-4.34306	8.42742e-08	3.9554e-07	cellular processes and signaling	Signal transduction mechanisms	Cyclic nucleotide phosphodiesterase
gi|357622209	comp85893_c0_seq1	-4.33175	2.63346e-17	2.97688e-16	no mainrole	no subrole	no description
gi|512899354	comp255070_c0_seq11	-4.32882	5.06467e-07	2.17732e-06	metabolism	Inorganic ion transport and metabolism	L-type voltage-dependent Ca2+ channel, alpha2/delta subunit
gi|357615793	comp250635_c0_seq1	-4.32384	0.00153541	0.00380762	metabolism	Nucleotide transport and metabolism	Adenosine monophosphate deaminase
gi|357620340	comp247114_c0_seq2	-4.31946	5.70633e-11	3.7958e-10	information storage and processing	Transcription	Transcriptional regulators binding to the GC-rich sequences
gi|512891464	comp256513_c0_seq42	-4.31936	0.0031568	0.00732387	cellular processes and signaling	Signal transduction mechanisms	G protein-coupled receptor
gi|357630062	comp252676_c0_seq15	-4.31095	7.60074e-06	2.78682e-05	metabolism	Amino acid transport and metabolism	Threonine/serine dehydratases
gi|668457158	comp256705_c0_seq7	-4.31023	0.000317864	0.000899706	no mainrole	no subrole	no description
gi|357627928	comp249433_c0_seq4	-4.3052	0.0194891	0.0372237	metabolism	Lipid transport and metabolism	Acyl-CoA synthetase
gi|512911272	comp247762_c0_seq1	-4.30496	2.4825e-25	4.95117e-24	poorly characterized	General function prediction only	Surface glycoprotein
gi|363896062	comp252170_c0_seq6	-4.30024	1.24357e-06	5.05044e-06	metabolism	Carbohydrate transport and metabolism	UDP-glucuronosyl and UDP-glucosyl transferase
gi|512896930	comp247407_c2_seq9	-4.29905	0.000251286	0.000725462	poorly characterized	General function prediction only	Predicted DNA-binding protein, contains SAP domain
gi|512895498	comp250123_c0_seq1	-4.29681	7.93671e-06	2.90314e-05	no mainrole	no subrole	no description
gi|357621267	comp250528_c0_seq1	-4.28485	0.0219571	0.0414344	information storage and processing	Transcription	Predicted DNA-binding transcription factor, interacts with stathmin
gi|296427824	comp253262_c0_seq38	-4.28122	0.00222329	0.0053397	cellular processes and signaling	Signal transduction mechanisms	Endocytic adaptor protein intersectin
gi|512901334	comp254871_c0_seq8	-4.27722	0.000510461	0.00139284	information storage and processing	Transcription	C2H2-type Zn-finger protein
gi|512886533	comp251021_c1_seq18	-4.27408	0.00320105	0.00741706	no mainrole	no subrole	no description
gi|512931380	comp253857_c0_seq8	-4.27269	0.00472242	0.0105191	poorly characterized	General function prediction only	HEAT and armadillo repeat-containing protein
gi|357622969	comp249325_c0_seq5	-4.27021	1.22785e-05	4.37044e-05	cellular processes and signaling	Cytoskeleton	Myosin class II heavy chain
gi|512918736	comp252907_c0_seq1	-4.26997	1.02408e-06	4.21791e-06	cellular processes and signaling	Signal transduction mechanisms	Endocytic adaptor protein intersectin
gi|357610835	comp253799_c2_seq12	-4.26262	1.81776e-09	1.03926e-08	no mainrole	no subrole	no description
gi|512893632	comp246323_c2_seq10	-4.25586	0.00486816	0.0108083	information storage and processing	RNA processing and modification	RNA-binding protein musashi/mRNA cleavage and polyadenylation factor I complex, subunit HRP1
gi|357627033	comp247661_c1_seq4	-4.24197	1.33104e-12	1.03266e-11	metabolism	Energy production and conversion	NADH:ubiquinone oxidoreductase, NDUFA7/B14.5A subunit
gi|357628962	comp244525_c0_seq1	-4.24099	0.000332177	0.000937231	metabolism	Nucleotide transport and metabolism	Uridine 5'- monophosphate synthase/orotate phosphoribosyltransferase
gi|357618189	comp242913_c0_seq2	-4.23867	1.71278e-15	1.6757e-14	cellular processes and signaling	Signal transduction mechanisms	Protein involved in high osmolarity signaling pathway
gi|357611030	comp238881_c0_seq5	-4.23517	2.31058e-06	9.04606e-06	cellular processes and signaling	Signal transduction mechanisms	Neurexin III-alpha
gi|512924794	comp253624_c0_seq4	-4.23428	8.33898e-07	3.47458e-06	information storage and processing	Replication, recombination and repair	DNA mismatch repair protein - MLH3 family
gi|512886783	comp254476_c0_seq8	-4.23264	0.000184249	0.000545041	poorly characterized	Function unknown	Uncharacterized conserved protein
gi|525344139	comp253682_c1_seq5	-4.23116	0.00508746	0.0112269	metabolism	Secondary metabolites biosynthesis, transport and catabolism	Transporter, ABC superfamily (Breast cancer resistance protein)
gi|357618579	comp249078_c0_seq1	-4.23062	0.000632181	0.00169712	cellular processes and signaling	Cell wall/membrane/envelope biogenesis	Chitinase
gi|506968591	comp254976_c1_seq19	-4.22433	5.20741e-19	6.70368e-18	metabolism	Carbohydrate transport and metabolism	Glyceraldehyde 3-phosphate dehydrogenase
gi|357609609	comp248405_c0_seq3	-4.20718	0.000856653	0.00223727	metabolism	Amino acid transport and metabolism	Trypsin
gi|357617115	comp256544_c0_seq2	-4.20558	1.13381e-11	8.05536e-11	information storage and processing	Chromatin structure and dynamics	Structural maintenance of chromosome protein SMC5/Spr18, SMC superfamily
gi|662204927	comp253013_c0_seq10	-4.20257	0.000413387	0.00114816	cellular processes and signaling	Cytoskeleton	Microtubule-associated protein TAU
gi|357627780	comp231352_c0_seq1	-4.20192	3.03006e-13	2.47541e-12	poorly characterized	Function unknown	Major epididymal secretory protein HE1
gi|642934185	comp254914_c0_seq7	-4.20034	0.0013509	0.00338853	cellular processes and signaling	Signal transduction mechanisms	Rho guanine nucleotide exchange factor VAV3
gi|357631710	comp251716_c0_seq3	-4.19914	4.18431e-08	2.04386e-07	no mainrole	no subrole	no description
gi|357614121	comp243602_c0_seq1	-4.19873	1.27502e-10	8.21822e-10	no mainrole	no subrole	no description
gi|357625537	comp246917_c0_seq9	-4.19543	0.0152823	0.0300139	cellular processes and signaling	Signal transduction mechanisms	Calmodulin and related proteins (EF-Hand superfamily)
gi|353282221	comp251904_c1_seq2	-4.19528	0.000662134	0.00177047	metabolism	Amino acid transport and metabolism	Glutamate decarboxylase and related proteins
gi|357622969	comp256724_c0_seq29	-4.19133	0.00267186	0.00630834	cellular processes and signaling	Cytoskeleton	Myosin class II heavy chain
gi|357606013	comp246284_c0_seq10	-4.18957	0.00888727	0.0185168	information storage and processing	Transcription	C2H2-type Zn-finger protein
gi|357607879	comp256495_c0_seq4	-4.1799	5.50914e-11	3.66777e-10	information storage and processing	Transcription	Transcription factor PHOX2/ARIX, contains HOX domain
gi|357609001	comp253942_c0_seq2	-4.1779	2.65928e-18	3.24736e-17	metabolism	Lipid transport and metabolism	Lysosomal & prostatic acid phosphatases
gi|512912806	comp251369_c0_seq1	-4.17731	9.06604e-13	7.14811e-12	cellular processes and signaling	Intracellular trafficking, secretion, and vesicular transport	Ypt/Rab GTPase activating protein
gi|357626513	comp255445_c1_seq16	-4.17537	0.017849	0.0344274	poorly characterized	General function prediction only	PHD finger protein AF10
gi|357617706	comp250516_c0_seq10	-4.1718	1.20293e-06	4.89908e-06	no mainrole	no subrole	no description
gi|512899354	comp255070_c0_seq3	-4.17043	9.73032e-08	4.53218e-07	metabolism	Inorganic ion transport and metabolism	L-type voltage-dependent Ca2+ channel, alpha2/delta subunit
gi|512912752	comp254883_c0_seq17	-4.1625	0.00133256	0.00334759	cellular processes and signaling	Extracellular structures	Spondins, extracellular matrix proteins
gi|531996938	comp250487_c1_seq6	-4.16178	5.25721e-07	2.25324e-06	cellular processes and signaling	Cytoskeleton	Myosin class II heavy chain
gi|357612803	comp253573_c1_seq3	-4.1615	7.73918e-10	4.58578e-09	information storage and processing	RNA processing and modification	U4/U6-associated splicing factor PRP4
gi|339283872	comp245382_c0_seq1	-4.1599	0.00087551	0.00228242	poorly characterized	General function prediction only	Carboxylesterase and related proteins
gi|357617260	comp249522_c1_seq6	-4.15513	0.000122763	0.000374238	metabolism	Lipid transport and metabolism	Phosphatidylinositol transfer protein SEC14 and related proteins
gi|389610109	comp242275_c0_seq2	-4.15391	8.89308e-12	6.37863e-11	no mainrole	no subrole	no description
gi|357624074	comp255758_c0_seq15	-4.15085	3.97011e-06	1.50766e-05	cellular processes and signaling	Signal transduction mechanisms	Serine/threonine protein kinase
gi|357615418	comp228105_c0_seq8	-4.1471	1.19094e-55	1.18457e-53	no mainrole	no subrole	no description
gi|357620239	comp256209_c0_seq17	-4.14532	0.00858553	0.0179299	cellular processes and signaling	Signal transduction mechanisms	Serine/threonine protein kinase
gi|357628014	comp256350_c0_seq8	-4.14377	0.000516038	0.00140691	cellular processes and signaling	Signal transduction mechanisms	Protein tyrosine phosphatase
gi|357615823	comp253175_c0_seq13	-4.13759	2.18892e-06	8.61466e-06	information storage and processing	Replication, recombination and repair	5'-3' exonuclease
gi|357617260	comp252995_c1_seq9	-4.13713	0.0254665	0.0472674	metabolism	Lipid transport and metabolism	Phosphatidylinositol transfer protein SEC14 and related proteins
gi|195963377	comp232236_c0_seq3	-4.13522	1.56446e-40	7.5078e-39	information storage and processing	Translation, ribosomal structure and biogenesis	Mitochondrial ribosomal protein S18b
gi|114051976	comp219341_c0_seq1	-4.13508	1.22625e-28	3.00115e-27	cellular processes and signaling	Signal transduction mechanisms	Calmodulin and related proteins (EF-Hand superfamily)
gi|357621285	comp245995_c0_seq6	-4.13345	1.9967e-05	6.88391e-05	metabolism	Secondary metabolites biosynthesis, transport and catabolism	Cytochrome P450 CYP4/CYP19/CYP26 subfamilies
gi|357610835	comp253799_c2_seq15	-4.1326	1.65745e-31	4.89558e-30	no mainrole	no subrole	no description
gi|357624369	comp251631_c0_seq1	-4.13203	3.75434e-06	1.42969e-05	cellular processes and signaling	Signal transduction mechanisms	Protein tyrosine phosphatase
gi|512889805	comp247327_c0_seq1	-4.13141	1.76507e-16	1.88277e-15	no mainrole	no subrole	no description
gi|357617444	comp241580_c0_seq16	-4.12551	0.00449653	0.0100777	poorly characterized	General function prediction only	NAD dependent epimerase
gi|357607924	comp251520_c0_seq11	-4.12176	4.69305e-12	3.46105e-11	metabolism	Lipid transport and metabolism	Acyl-CoA reductase
gi|357616890	comp244444_c0_seq4	-4.11032	1.02177e-40	4.98376e-39	cellular processes and signaling	Signal transduction mechanisms	Focal adhesion adaptor protein Paxillin and related LIM proteins
gi|512932367	comp242925_c0_seq2	-4.10934	1.97422e-06	7.81462e-06	no mainrole	no subrole	no description
gi|357601621	comp251301_c0_seq2	-4.10638	9.29924e-06	3.36662e-05	metabolism	Nucleotide transport and metabolism	Xanthine dehydrogenase
gi|512934776	comp248726_c0_seq1	-4.1061	4.54194e-18	5.44916e-17	poorly characterized	General function prediction only	Predicted transporter (major facilitator superfamily)
gi|357626097	comp239207_c1_seq6	-4.10446	0.000424302	0.00117637	poorly characterized	General function prediction only	Synaptic vesicle transporter SVOP and related transporters (major facilitator superfamily)
gi|357617260	comp249522_c1_seq5	-4.09845	0.00323984	0.00749723	metabolism	Lipid transport and metabolism	Phosphatidylinositol transfer protein SEC14 and related proteins
gi|357623954	comp250207_c1_seq4	-4.09614	0.000187275	0.000553501	information storage and processing	Replication, recombination and repair	Damage-specific DNA binding complex, subunit DDB1
gi|357626578	comp253704_c0_seq87	-4.09255	0.00033917	0.000955596	poorly characterized	Function unknown	Uncharacterized conserved protein
gi|357622660	comp240562_c2_seq1	-4.0905	8.60324e-11	5.63264e-10	information storage and processing	Transcription	Transcription factor LIM3, contains LIM and HOX domains
gi|357609125	comp251104_c0_seq3	-4.08963	0.00306351	0.00712746	metabolism	Energy production and conversion	Aldehyde dehydrogenase
gi|357611418	comp251382_c1_seq3	-4.08071	0.000831382	0.00217788	metabolism	Secondary metabolites biosynthesis, transport and catabolism	Cytochrome P450 CYP2 subfamily
gi|153792270	comp253817_c0_seq18	-4.07752	2.52156e-08	1.26295e-07	metabolism	Energy production and conversion	NADP+-dependent malic enzyme
gi|357626211	comp250015_c2_seq11	-4.07093	0.00113712	0.00289378	information storage and processing	Transcription	Homeobox transcription factor SIP1
gi|357621659	comp250686_c1_seq9	-4.07084	0.0118221	0.0238569	no mainrole	no subrole	no description
gi|357623755	comp256367_c1_seq12	-4.06463	1.46068e-11	1.02556e-10	no mainrole	no subrole	no description
gi|512901334	comp256374_c0_seq19	-4.06229	0.00210769	0.00508515	information storage and processing	Transcription	C2H2-type Zn-finger protein
gi|357622708	comp249033_c0_seq24	-4.0612	2.16199e-05	7.41861e-05	cellular processes and signaling	Signal transduction mechanisms	Ste20-like serine/threonine protein kinase
gi|357622091	comp248901_c1_seq3	-4.06053	0.00812556	0.0170781	no mainrole	no subrole	no description
gi|357617157	comp231017_c0_seq1	-4.05996	1.15273e-08	5.99817e-08	no mainrole	no subrole	no description
gi|357617150	comp246821_c1_seq10	-4.05934	1.04164e-08	5.4457e-08	metabolism	Lipid transport and metabolism	15-hydroxyprostaglandin dehydrogenase and related dehydrogenases
gi|512899354	comp255070_c0_seq18	-4.05912	0.000340084	0.000957825	metabolism	Inorganic ion transport and metabolism	L-type voltage-dependent Ca2+ channel, alpha2/delta subunit
gi|357624288	comp256658_c0_seq4	-4.05787	7.8747e-12	5.67793e-11	cellular processes and signaling	Signal transduction mechanisms	Protein phosphatase 1, regulatory subunit, and related proteins
gi|357613929	comp176098_c0_seq1	-4.05594	9.71153e-16	9.70944e-15	cellular processes and signaling	Posttranslational modification, protein turnover, chaperones	Cysteine proteinase Cathepsin F
gi|357621980	comp246625_c0_seq1	-4.05591	1.25241e-32	3.93917e-31	no mainrole	no subrole	no description
[truncated: 10,729 more rows]

## Sheet: Food
gi ID	Contig	logFC	pvalue	FDR	Main role	Subrole	Description
[truncated: 29 more rows]

[truncated: 4 more sheets: Temp_Sex, Temp_Food, Sex_Food, 3way]
