# Supplementary material for: Effects of adult temperature on gene expression in a butterfly: identifying pathways associated with thermal acclimation
Source: BMC Evol Biol. 2019 Jan 23;19:32. doi: 10.1186/s12862-019-1362-y (PMC6345059; doi:10.1186/s12862-019-1362-y)
Supplement: Supplementary file 4 — Data S2. This data file contains all original data from the enrichment analyses. (XLSX 17 kb) [file 12862_2019_1362_MOESM4_ESM.xlsx]

## Sheet: Sex_down-regulated
No	ID_GO	Enriched category	p-value
1	GO:0006099	tricarboxylic acid cycle	2.8e-08
2	GO:0000256	allantoin catabolic process	7e-08
3	GO:0006096	glycolytic process	1.3e-07
4	GO:0006006	glucose metabolic process	4.3e-07
5	GO:0015986	ATP synthesis coupled proton transport	8.2e-07
6	GO:0055114	oxidation-reduction process	1.1e-06
7	GO:0006030	chitin metabolic process	2.8e-06
8	GO:0006635	fatty acid beta-oxidation	7.1e-06
9	GO:0008152	metabolic process	3.4e-05
10	GO:0006685	sphingomyelin catabolic process	0.00077
11	GO:0018279	protein n-linked glycosylation via asparagine	0.00089
12	GO:0006535	cysteine biosynthesis process from serine	0.0043
13	GO:0007017	microtubule-based process	0.00658
14	GO:0009072	aromatic amino acid family metabolic process	0.00796
15	GO:0005992	trehalose biosynthetic process	0.01233
16	GO:0006412	translation	0.01332
17	GO:0008299	isoprenoid biosynthetic process	0.01428
18	GO:0006629	lipid metabolic process	0.0162
19	GO:0042423	catecholamine biosynthetic process	0.01736
20	GO:0006104	succinyl-CoA metabolic process	0.01736
21	GO:0006665	sphingolipid metabolic process	0.02023
22	GO:0009156	ribonucleoside monophosphate biosynthesis	0.02631
23	GO:0009116	nucleoside metabolic process	0.034
24	GO:0042026	protein refolding	0.03442
25	GO:0009306	protein secretion	0.03442

## Sheet: Sex_up-regulated
No	ID_GO	Enriched category	p-value
1	GO:0006432	phenylalanyl-tRNA aminoacylation	2.3e-07
2	GO:0006457	protein folding	3.8e-06
3	GO:0000278	mitotic cell cycle	2e-05
4	GO:0006260	DNA replication	4.5e-05
5	GO:0006334	nucleosome assembly	5.5e-05
6	GO:0042254	ribosome biogenesis	5.8e-05
7	GO:0006426	glycyl-tRNA aminoacylation	0.00022
8	GO:0016260	selenocysteine biosynthetic process	0.00022
9	GO:0070897	DNA-templated transcriptional preinitiat...	0.00022
10	GO:0006412	translation	0.00051
11	GO:0030163	protein catabolic process	0.00094
12	GO:0006413	translational initiation	0.00119
13	GO:0006281	DNA repair	0.00151
14	GO:0006310	DNA recombination	0.00224
15	GO:0009116	nucleoside metabolic process	0.00301
16	GO:0006402	mRNA catabolic process	0.0031
17	GO:0006438	valyl-tRNA aminoacylation	0.00311
18	GO:0006545	glycine biosynthetic process	0.00311
19	GO:0006950	response to stress	0.00377
20	GO:0006488	dolichol-linked oligosaccharide biosynth...	0.00431
21	GO:0006370	7-methylguanosine mRNA capping	0.00431
22	GO:0042176	regulation of protein catabolic process	0.00568
23	GO:0043161	proteasome-mediated ubiquitin-dependent ...	0.00724
24	GO:0006220	pyrimidine nucleotide metabolic process	0.01463
25	GO:0030154	cell differentiation	0.01467
26	GO:0070966	nuclear-transcribed mRNA catabolic proce...	0.0147
27	GO:0034316	negative regulation of Arp2/3 complex-me...	0.0147
28	GO:0070481	nuclear-transcribed mRNA catabolic proce...	0.0147
29	GO:0019722	calcium-mediated signaling	0.0147
30	GO:0007076	mitotic chromosome condensation	0.0147
31	GO:0007029	endoplasmic reticulum organization	0.0147
32	GO:0046855	inositol phosphate dephosphorylation	0.0147
33	GO:0046294	formaldehyde catabolic process	0.0147
34	GO:0000412	histone peptidyl-prolyl isomerization	0.0147
35	GO:0071586	CAAX-box protein processing	0.0147
36	GO:0006348	chromatin silencing at telomere	0.0147
37	GO:0071025	RNA surveillance	0.0147
38	GO:0006468	protein phosphorylation	0.01553
39	GO:0000077	DNA damage checkpoint	0.01992
40	GO:0006397	mRNA processing	0.02343
41	GO:0006351	transcription, DNA-templated	0.02828
42	GO:0000350	generation of catalytic spliceosome form	0.02918
43	GO:0090116	C-5 methylation of cytosine	0.02918
44	GO:0009306	protein secretion	0.02918
45	GO:0045116	protein neddylation	0.02918
46	GO:0006788	heme oxidation	0.02918
47	GO:0051016	barbed-end actin filament capping	0.02918
48	GO:1990426	mitotic recombination-dependent replication	0.02918
49	GO:0042026	protein refolding	0.02918
50	GO:0051260	protein homooligomerization	0.03524
51	GO:0044237	cellular metabolic process	0.04002
52	GO:0051603	proteolysis involved in cellular protein catabolic process	0.04004
53	GO:0006233	dTDP biosynthetic process	0.04345
54	GO:0006420	arginyl-tRNA aminoacylation	0.04345
55	GO:0097428	protein maturation by iron-sulfur cluster	0.04345
56	GO:0001507	acetylcholine catabolic process in synapses	0.04345
57	GO:0018279	protein n-linked glycosylation via asparagine	0.04345
58	GO:0008612	peptidyl-lysine modification to peptidylcholine	0.04345
59	GO:0019464	glycine decarboxylation via glycine cleavage system	0.04345
60	GO:0048193	Golgi vesicle transport	0.04431

## Sheet: Food_down-regulated
No	ID_GO	Enriched category	p-value
1	GO:0006457	protein folding	0.018
2	GO:0006486	protein glycosylation	0.022
3	GO:0006096	glycolytic process	0.025

## Sheet: Food_up-regulated
No	ID_GO	Enriched category	p-value
1	GO:0009156	ribonucleoside monophosphate biosynthetic process	0.005
