# Supplementary material for: Effects of adult temperature on gene expression in a butterfly: identifying pathways associated with thermal acclimation
Source: BMC Evol Biol. 2019 Jan 23;19:32. doi: 10.1186/s12862-019-1362-y (PMC6345059; doi:10.1186/s12862-019-1362-y)
Supplement: Supplementary file 8 — Data S3. This data file contains all original data from the differential expression analysis based on gene ontology terms. (XLSX 2402 kb) [file 12862_2019_1362_MOESM8_ESM.xlsx]

## Sheet: Temperature
gi ID	Contig	logFC	pValue	FDR	UniProt ID	Protein name	Biological process	Biological process	Biological process	Biological process	Biological process	Cellular component	Cellular component	Cellular component	Molecular function	Molecular function	Molecular function	Molecular function	Molecular function	Molecular function	Molecular function
gi|357609102	comp250409_c1_seq6	-8.15666	0.000201219	0.0102034	no UniProt ID	no UniProt ID	no UniProt ID					no UniProt ID			no UniProt ID
gi|357610672	comp237083_c0_seq2	-7.27698	1.64281e-05	0.00182078	no UniProt ID	no UniProt ID	no UniProt ID					no UniProt ID			no UniProt ID
gi|357606909	comp248492_c0_seq13	-7.26719	3.42055e-07	0.000119531	no UniProt ID	no UniProt ID	no UniProt ID					no UniProt ID			no UniProt ID
gi|357606251	comp254747_c1_seq3	-7.06056	1.15318e-11	5.36804e-08	no UniProt ID	no UniProt ID	no UniProt ID					no UniProt ID			no UniProt ID
gi|512886533	comp251021_c1_seq18	-6.71514	4.32831e-05	0.00363688	no UniProt ID	no UniProt ID	no UniProt ID					no UniProt ID			no UniProt ID
gi|170069015	comp255514_c0_seq14	-6.27225	0.00063969	0.0211489	B0XHF4	DNA cross-link repair 1A protein	no biological process					no cellular component			no molecular function
gi|512931559	comp255616_c0_seq31	-5.55925	1.08949e-05	0.00136333	no UniProt ID	no UniProt ID	no UniProt ID					no UniProt ID			no UniProt ID
gi|512898565	comp252855_c0_seq11	-5.43826	0.000101688	0.00643151	no UniProt ID	no UniProt ID	no UniProt ID					no UniProt ID			no UniProt ID
gi|512908135	comp251922_c0_seq5	-5.36852	1.80541e-06	0.000382008	no UniProt ID	no UniProt ID	no UniProt ID					no UniProt ID			no UniProt ID
gi|512931559	comp255616_c0_seq24	-5.2748	0.000406233	0.0156913	no UniProt ID	no UniProt ID	no UniProt ID					no UniProt ID			no UniProt ID
gi|512931559	comp255616_c0_seq35	-5.22162	2.55082e-07	9.27661e-05	no UniProt ID	no UniProt ID	no UniProt ID					no UniProt ID			no UniProt ID
gi|512887281	comp248504_c0_seq2	-5.05349	0.00190683	0.0409046	no UniProt ID	no UniProt ID	no UniProt ID					no UniProt ID			no UniProt ID
gi|357627418	comp253720_c0_seq28	-5.04279	0.000653543	0.0214545	no UniProt ID	no UniProt ID	no UniProt ID					no UniProt ID			no UniProt ID
gi|512893358	comp255250_c0_seq3	-4.72579	4.87411e-05	0.00392543	no UniProt ID	no UniProt ID	no UniProt ID					no UniProt ID			no UniProt ID
gi|187423907	comp219185_c0_seq1	-4.6506	2.23546e-09	2.36742e-06	C0H6I8	Putative cuticle protein	no biological process					no cellular component			no molecular function
gi|357622978	comp255354_c0_seq2	-4.59085	8.43354e-05	0.0056083	no UniProt ID	no UniProt ID	no UniProt ID					no UniProt ID			no UniProt ID
gi|357611890	comp256601_c0_seq4	-4.46617	0.00020849	0.0103292	no UniProt ID	no UniProt ID	no UniProt ID					no UniProt ID			no UniProt ID
gi|357602534	comp256273_c0_seq13	-4.4339	0.000231114	0.0110004	no UniProt ID	no UniProt ID	no UniProt ID					no UniProt ID			no UniProt ID
gi|357622199	comp254763_c0_seq25	-4.34612	0.00224823	0.0450712	no UniProt ID	no UniProt ID	no UniProt ID					no UniProt ID			no UniProt ID
gi|357605672	comp237953_c0_seq4	-4.29493	0.00233072	0.0459982	no UniProt ID	no UniProt ID	no UniProt ID					no UniProt ID			no UniProt ID
gi|512931559	comp255616_c0_seq1	-4.15052	0.000154447	0.00847245	no UniProt ID	no UniProt ID	no UniProt ID					no UniProt ID			no UniProt ID
gi|357613929	comp244936_c0_seq1	-4.05665	0.000117571	0.00699864	no UniProt ID	no UniProt ID	no UniProt ID					no UniProt ID			no UniProt ID
gi|512930154	comp252193_c0_seq23	-4.02766	0.00153527	0.0358113	no UniProt ID	no UniProt ID	no UniProt ID					no UniProt ID			no UniProt ID
gi|357613848	comp249457_c0_seq4	-3.97376	0.00174558	0.0388788	no UniProt ID	no UniProt ID	no UniProt ID					no UniProt ID			no UniProt ID
gi|357614761	comp242689_c0_seq1	-3.61306	6.05797e-06	0.000892401	no UniProt ID	no UniProt ID	no UniProt ID					no UniProt ID			no UniProt ID
gi|357626897	comp255436_c1_seq6	-3.46676	0.000145242	0.00818523	no UniProt ID	no UniProt ID	no UniProt ID					no UniProt ID			no UniProt ID
gi|512937062	comp247791_c0_seq17	-3.39244	1.6622e-06	0.000358219	no UniProt ID	no UniProt ID	no UniProt ID					no UniProt ID			no UniProt ID
gi|357602534	comp256273_c0_seq17	-3.3771	0.000171811	0.00915079	no UniProt ID	no UniProt ID	no UniProt ID					no UniProt ID			no UniProt ID
gi|357612641	comp247370_c1_seq15	-3.36071	0.00209777	0.0431322	no UniProt ID	no UniProt ID	no UniProt ID					no UniProt ID			no UniProt ID
gi|357625126	comp255014_c0_seq4	-3.34111	0.00115904	0.0304132	no UniProt ID	no UniProt ID	no UniProt ID					no UniProt ID			no UniProt ID
gi|357606909	comp248492_c0_seq8	-3.30966	0.00105027	0.0284267	no UniProt ID	no UniProt ID	no UniProt ID					no UniProt ID			no UniProt ID
gi|357626488	comp227473_c0_seq1	-3.30034	1.55743e-08	9.7971e-06	no UniProt ID	no UniProt ID	no UniProt ID					no UniProt ID			no UniProt ID
gi|357617757	comp256131_c0_seq3	-3.17854	0.00179194	0.0395512	no UniProt ID	no UniProt ID	no UniProt ID					no UniProt ID			no UniProt ID
gi|357615707	comp253328_c0_seq4	-3.13983	1.34519e-07	5.69259e-05	no UniProt ID	no UniProt ID	no UniProt ID					no UniProt ID			no UniProt ID
gi|389608145	comp229499_c0_seq1	-3.10885	9.03399e-09	6.3717e-06	I4DIE4	Cuticular protein PxutCPR32 (Endocuticle structural glycoprotein SgAbd-2)	no biological process					no cellular component			structural constituent of cuticle [GO:0042302]
gi|357619569	comp252849_c0_seq9	-3.06471	0.00186096	0.040495	no UniProt ID	no UniProt ID	no UniProt ID					no UniProt ID			no UniProt ID
gi|357623399	comp256266_c0_seq11	-3.04298	0.00133215	0.0326721	no UniProt ID	no UniProt ID	no UniProt ID					no UniProt ID			no UniProt ID
gi|512914334	comp255200_c0_seq13	-2.97941	0.000253364	0.0114851	no UniProt ID	no UniProt ID	no UniProt ID					no UniProt ID			no UniProt ID
gi|357631751	comp256295_c0_seq5	-2.97357	4.71807e-05	0.00385309	no UniProt ID	no UniProt ID	no UniProt ID					no UniProt ID			no UniProt ID
gi|357626897	comp255436_c1_seq5	-2.94173	0.000932934	0.0261766	no UniProt ID	no UniProt ID	no UniProt ID					no UniProt ID			no UniProt ID
gi|512895334	comp248022_c4_seq9	-2.92923	4.94864e-06	0.000805452	no UniProt ID	no UniProt ID	no UniProt ID					no UniProt ID			no UniProt ID
gi|512933058	comp254367_c0_seq5	-2.92059	5.70771e-05	0.00436996	no UniProt ID	no UniProt ID	no UniProt ID					no UniProt ID			no UniProt ID
gi|512928727	comp250139_c0_seq4	-2.83228	7.40972e-05	0.00519297	no UniProt ID	no UniProt ID	no UniProt ID					no UniProt ID			no UniProt ID
gi|389610749	comp255908_c0_seq2	-2.78224	0.00126351	0.0318616	I4DM45	V-type proton ATPase proteolipid subunit	ATP hydrolysis coupled proton transport [GO:0015991]					integral component of membrane [GO:0016021]	proton-transporting V-type ATPase, V0 domain [GO:0033179]	vacuolar membrane [GO:0005774]	hydrogen ion transmembrane transporter activity [GO:0015078]
gi|357626488	comp230511_c0_seq4	-2.74645	8.78983e-06	0.00116241	no UniProt ID	no UniProt ID	no UniProt ID					no UniProt ID			no UniProt ID
gi|531996938	comp250487_c1_seq6	-2.72289	0.000463603	0.0169927	T1TDK7	Paramyosin (Fragment)	no biological process					myosin complex [GO:0016459]			motor activity [GO:0003774]
gi|357618966	comp255390_c2_seq49	-2.70776	0.00112972	0.029838	no UniProt ID	no UniProt ID	no UniProt ID					no UniProt ID			no UniProt ID
gi|357617729	comp236700_c0_seq2	-2.69064	5.14237e-10	7.07093e-07	no UniProt ID	no UniProt ID	no UniProt ID					no UniProt ID			no UniProt ID
gi|512905041	comp241559_c1_seq1	-2.67039	3.86085e-05	0.00335304	no UniProt ID	no UniProt ID	no UniProt ID					no UniProt ID			no UniProt ID
gi|357622712	comp250988_c1_seq6	-2.66357	0.000771472	0.0236749	no UniProt ID	no UniProt ID	no UniProt ID					no UniProt ID			no UniProt ID
gi|389610749	comp255908_c0_seq4	-2.66024	0.00122657	0.0312347	I4DM45	V-type proton ATPase proteolipid subunit	ATP hydrolysis coupled proton transport [GO:0015991]					integral component of membrane [GO:0016021]	proton-transporting V-type ATPase, V0 domain [GO:0033179]	vacuolar membrane [GO:0005774]	hydrogen ion transmembrane transporter activity [GO:0015078]
gi|357627550	comp225312_c0_seq2	-2.65781	0.00186065	0.040495	no UniProt ID	no UniProt ID	no UniProt ID					no UniProt ID			no UniProt ID
gi|512905198	comp247677_c0_seq7	-2.65519	0.00150783	0.0354135	no UniProt ID	no UniProt ID	no UniProt ID					no UniProt ID			no UniProt ID
gi|357617199	comp252402_c1_seq34	-2.64882	0.00208188	0.0430405	no UniProt ID	no UniProt ID	no UniProt ID					no UniProt ID			no UniProt ID
gi|568248028	comp254843_c0_seq80	-2.64836	0.00155931	0.0360765	W5J2G5	Myosin heavy chain, nonmuscle or smooth muscle	no biological process					myosin complex [GO:0016459]			actin filament binding [GO:0051015]	ATP binding [GO:0005524]	motor activity [GO:0003774]
gi|512934265	comp256414_c1_seq4	-2.5626	0.00220533	0.0444793	no UniProt ID	no UniProt ID	no UniProt ID					no UniProt ID			no UniProt ID
gi|357613884	comp238951_c0_seq3	-2.56084	1.31505e-05	0.00156681	no UniProt ID	no UniProt ID	no UniProt ID					no UniProt ID			no UniProt ID
gi|357611387	comp249244_c0_seq7	-2.55848	0.000109853	0.00672849	no UniProt ID	no UniProt ID	no UniProt ID					no UniProt ID			no UniProt ID
gi|357615891	comp245350_c0_seq1	-2.55353	0.000101314	0.00642527	no UniProt ID	no UniProt ID	no UniProt ID					no UniProt ID			no UniProt ID
gi|357620110	comp255350_c0_seq5	-2.52144	0.00074817	0.0234054	no UniProt ID	no UniProt ID	no UniProt ID					no UniProt ID			no UniProt ID
gi|357631751	comp256295_c0_seq3	-2.49103	0.000734289	0.0230954	no UniProt ID	no UniProt ID	no UniProt ID					no UniProt ID			no UniProt ID
gi|357623030	comp255240_c0_seq9	-2.42992	1.19961e-08	7.7558e-06	no UniProt ID	no UniProt ID	no UniProt ID					no UniProt ID			no UniProt ID
gi|357625784	comp254972_c0_seq15	-2.39391	6.90679e-06	0.000998482	no UniProt ID	no UniProt ID	no UniProt ID					no UniProt ID			no UniProt ID
gi|357616098	comp255142_c1_seq3	-2.38595	1.19853e-07	5.26334e-05	no UniProt ID	no UniProt ID	no UniProt ID					no UniProt ID			no UniProt ID
gi|357618325	comp255860_c0_seq4	-2.37299	2.49616e-05	0.00243088	no UniProt ID	no UniProt ID	no UniProt ID					no UniProt ID			no UniProt ID
gi|77166866	comp250267_c0_seq5	-2.27839	2.06824e-07	7.64101e-05	Q0QWP3	Cryptochrome 2	no biological process					no cellular component			no molecular function
gi|357612641	comp247370_c1_seq16	-2.25591	1.58252e-09	1.84166e-06	no UniProt ID	no UniProt ID	no UniProt ID					no UniProt ID			no UniProt ID
gi|389610969	comp238115_c0_seq10	-2.23528	2.03559e-05	0.002126	I4DMF5	Cuticular protein PpolCPH4A	no biological process					no cellular component			no molecular function
gi|357630586	comp234477_c0_seq2	-2.22364	4.31932e-05	0.00363688	no UniProt ID	no UniProt ID	no UniProt ID					no UniProt ID			no UniProt ID
gi|357607746	comp252378_c0_seq6	-2.21993	0.000224473	0.0108472	no UniProt ID	no UniProt ID	no UniProt ID					no UniProt ID			no UniProt ID
gi|512898378	comp256248_c0_seq17	-2.21045	0.00188021	0.0406332	no UniProt ID	no UniProt ID	no UniProt ID					no UniProt ID			no UniProt ID
gi|357606251	comp254747_c1_seq5	-2.20315	0.00172831	0.0386421	no UniProt ID	no UniProt ID	no UniProt ID					no UniProt ID			no UniProt ID
gi|357625784	comp254972_c0_seq19	-2.20026	0.000186617	0.00967373	no UniProt ID	no UniProt ID	no UniProt ID					no UniProt ID			no UniProt ID
gi|389610969	comp238115_c0_seq2	-2.15816	3.94889e-07	0.000131211	I4DMF5	Cuticular protein PpolCPH4A	no biological process					no cellular component			no molecular function
gi|512918807	comp245294_c0_seq2	-2.15579	7.77304e-05	0.0053368	no UniProt ID	no UniProt ID	no UniProt ID					no UniProt ID			no UniProt ID
gi|357624895	comp243725_c0_seq3	-2.14873	0.000375135	0.0148998	no UniProt ID	no UniProt ID	no UniProt ID					no UniProt ID			no UniProt ID
gi|357618670	comp245615_c1_seq3	-2.12963	0.0011871	0.0309058	no UniProt ID	no UniProt ID	no UniProt ID					no UniProt ID			no UniProt ID
gi|357607746	comp252378_c0_seq2	-2.12558	0.000300202	0.0126123	no UniProt ID	no UniProt ID	no UniProt ID					no UniProt ID			no UniProt ID
gi|357629575	comp248686_c0_seq3	-2.12401	0.00205509	0.0427455	no UniProt ID	no UniProt ID	no UniProt ID					no UniProt ID			no UniProt ID
gi|357620193	comp245779_c0_seq2	-2.0855	0.000709766	0.022692	no UniProt ID	no UniProt ID	no UniProt ID					no UniProt ID			no UniProt ID
gi|67906823	comp241961_c0_seq1	-2.06507	8.13553e-05	0.00548853	Q6R559	Trypsin-like proteinase T2a	no biological process					no cellular component			serine-type endopeptidase activity [GO:0004252]
gi|512934265	comp256414_c1_seq2	-2.05663	0.00257892	0.048251	no UniProt ID	no UniProt ID	no UniProt ID					no UniProt ID			no UniProt ID
gi|512916639	comp253226_c0_seq3	-2.05259	0.000890757	0.0256677	no UniProt ID	no UniProt ID	no UniProt ID					no UniProt ID			no UniProt ID
gi|607354714	comp242660_c0_seq1	-2.03423	0.000189642	0.00980871	A0A026W2S1	Uncharacterized protein	no biological process					no cellular component			no molecular function
gi|357621298	comp250007_c0_seq2	-2.02827	0.00147353	0.0349518	no UniProt ID	no UniProt ID	no UniProt ID					no UniProt ID			no UniProt ID
gi|357618966	comp255390_c2_seq42	-2.02396	0.000109354	0.00671849	no UniProt ID	no UniProt ID	no UniProt ID					no UniProt ID			no UniProt ID
gi|357609446	comp228581_c0_seq2	-2.01081	7.54721e-05	0.00522801	no UniProt ID	no UniProt ID	no UniProt ID					no UniProt ID			no UniProt ID
gi|339283872	comp245382_c0_seq4	-2.0067	0.00024789	0.0113914	G1C2I4	Carboxylic ester hydrolase (EC 3.1.1.-)	no biological process					no cellular component			hydrolase activity [GO:0016787]
gi|389609545	comp246484_c0_seq1	-2.00665	0.000160179	0.00871066	I4DKE4	Uncharacterized protein	no biological process					no cellular component			no molecular function
gi|357606908	comp229201_c0_seq5	-1.99327	5.16459e-10	7.07093e-07	no UniProt ID	no UniProt ID	no UniProt ID					no UniProt ID			no UniProt ID
gi|512908135	comp245840_c0_seq1	-1.99325	5.55383e-07	0.000161582	no UniProt ID	no UniProt ID	no UniProt ID					no UniProt ID			no UniProt ID
gi|357629575	comp246622_c0_seq5	-1.98491	1.39365e-06	0.000308925	no UniProt ID	no UniProt ID	no UniProt ID					no UniProt ID			no UniProt ID
gi|290560816	comp233843_c0_seq1	-1.98463	0.000138393	0.00788014	C0H6I7	Putative cuticle protein	no biological process					no cellular component			no molecular function
gi|357612641	comp247370_c1_seq13	-1.96726	0.00208375	0.0430405	no UniProt ID	no UniProt ID	no UniProt ID					no UniProt ID			no UniProt ID
gi|512898215	comp248266_c0_seq2	-1.94377	0.000800145	0.0242177	no UniProt ID	no UniProt ID	no UniProt ID					no UniProt ID			no UniProt ID
gi|512901334	comp254148_c2_seq15	-1.93756	3.95762e-06	0.000687414	no UniProt ID	no UniProt ID	no UniProt ID					no UniProt ID			no UniProt ID
gi|315493450	comp249437_c1_seq12	-1.93648	0.00234361	0.0461095	F2VLM1	Tan	no biological process					no cellular component			no molecular function
gi|357602534	comp256273_c0_seq11	-1.92374	0.00236763	0.0463471	no UniProt ID	no UniProt ID	no UniProt ID					no UniProt ID			no UniProt ID
gi|1169129	comp138792_c0_seq1	-1.92245	0.000213243	0.0104489	P45589	Flexible cuticle protein 12	no biological process					no cellular component			structural constituent of cuticle [GO:0042302]
gi|67906823	comp241961_c0_seq2	-1.91851	0.000893018	0.0256677	Q6R559	Trypsin-like proteinase T2a	no biological process					no cellular component			serine-type endopeptidase activity [GO:0004252]
gi|357626420	comp248758_c0_seq3	-1.9099	4.72374e-09	4.22865e-06	no UniProt ID	no UniProt ID	no UniProt ID					no UniProt ID			no UniProt ID
gi|512909630	comp254148_c2_seq9	-1.8968	8.69414e-05	0.00575242	no UniProt ID	no UniProt ID	no UniProt ID					no UniProt ID			no UniProt ID
gi|357607746	comp252378_c0_seq4	-1.89	0.000202379	0.0102177	no UniProt ID	no UniProt ID	no UniProt ID					no UniProt ID			no UniProt ID
gi|357605180	comp252171_c0_seq3	-1.88909	0.000224236	0.0108472	no UniProt ID	no UniProt ID	no UniProt ID					no UniProt ID			no UniProt ID
gi|357627721	comp252117_c0_seq10	-1.84711	0.000656867	0.0215029	no UniProt ID	no UniProt ID	no UniProt ID					no UniProt ID			no UniProt ID
gi|357607457	comp251931_c0_seq8	-1.83178	0.000611612	0.0204824	no UniProt ID	no UniProt ID	no UniProt ID					no UniProt ID			no UniProt ID
gi|512899354	comp255070_c0_seq2	-1.82595	0.00123781	0.0314865	no UniProt ID	no UniProt ID	no UniProt ID					no UniProt ID			no UniProt ID
gi|512925075	comp256142_c0_seq12	-1.81981	0.00119866	0.0310332	H9JNY0	Uncharacterized protein	no biological process					no cellular component			no molecular function
gi|357620639	comp248126_c0_seq4	-1.81917	0.000309808	0.0128534	no UniProt ID	no UniProt ID	no UniProt ID					no UniProt ID			no UniProt ID
gi|512933260	comp256072_c0_seq22	-1.808	0.000489046	0.0175656	no UniProt ID	no UniProt ID	no UniProt ID					no UniProt ID			no UniProt ID
gi|6560641	comp244755_c0_seq1	-1.78145	6.6631e-05	0.00479673	Q9U512	Kazal-type proteinase inhibitor	no biological process					no cellular component			no molecular function
gi|357607828	comp255792_c0_seq3	-1.7708	0.000250937	0.0114297	no UniProt ID	no UniProt ID	no UniProt ID					no UniProt ID			no UniProt ID
gi|512928401	comp250890_c0_seq2	-1.76472	7.51804e-06	0.00104156	no UniProt ID	no UniProt ID	no UniProt ID					no UniProt ID			no UniProt ID
gi|260765449	comp206558_c0_seq2	-1.76172	0.00111842	0.0297007	D1KRK7	Invertase (EC 3.2.1.26)	carbohydrate metabolic process [GO:0005975]					cytoplasm [GO:0005737]			sucrose alpha-glucosidase activity [GO:0004575]
gi|512901083	comp253760_c0_seq6	-1.75242	0.000359752	0.0144462	no UniProt ID	no UniProt ID	no UniProt ID					no UniProt ID			no UniProt ID
gi|357617493	comp252352_c0_seq1	-1.74742	0.000212092	0.0104144	no UniProt ID	no UniProt ID	no UniProt ID					no UniProt ID			no UniProt ID
gi|512899354	comp255070_c0_seq1	-1.73841	0.000608893	0.020433	no UniProt ID	no UniProt ID	no UniProt ID					no UniProt ID			no UniProt ID
gi|357617845	comp247349_c0_seq2	-1.73264	0.00256286	0.0481442	no UniProt ID	no UniProt ID	no UniProt ID					no UniProt ID			no UniProt ID
gi|1945505	comp246309_c0_seq12	-1.73221	0.000487001	0.0175464	O02625	Glycerol-3-phosphate dehydrogenase [NAD(+)] (EC 1.1.1.8) (Fragment)	carbohydrate metabolic process [GO:0005975]	glycerol-3-phosphate catabolic process [GO:0046168]				glycerol-3-phosphate dehydrogenase complex [GO:0009331]			glycerol-3-phosphate dehydrogenase [NAD+] activity [GO:0004367]	NAD binding [GO:0051287]	protein homodimerization activity [GO:0042803]
gi|357631751	comp256295_c0_seq2	-1.73094	3.62435e-06	0.000665178	no UniProt ID	no UniProt ID	no UniProt ID					no UniProt ID			no UniProt ID
gi|357613216	comp255625_c2_seq14	-1.724	2.97544e-06	0.000567651	no UniProt ID	no UniProt ID	no UniProt ID					no UniProt ID			no UniProt ID
gi|512923671	comp245087_c0_seq2	-1.72295	6.07963e-05	0.00455668	no UniProt ID	no UniProt ID	no UniProt ID					no UniProt ID			no UniProt ID
gi|77166866	comp250267_c0_seq2	-1.71377	0.00111446	0.0296447	Q0QWP3	Cryptochrome 2	no biological process					no cellular component			no molecular function
gi|512891780	comp253110_c0_seq11	-1.71136	0.000329984	0.0135456	no UniProt ID	no UniProt ID	no UniProt ID					no UniProt ID			no UniProt ID
gi|363896062	comp253795_c0_seq5	-1.71046	0.00050709	0.0179097	G9LPP2	UDP-glucuronosyltransferase (EC 2.4.1.17)	metabolic process [GO:0008152]					integral component of membrane [GO:0016021]			glucuronosyltransferase activity [GO:0015020]
gi|357622660	comp240562_c2_seq1	-1.69524	0.00271771	0.0496031	no UniProt ID	no UniProt ID	no UniProt ID					no UniProt ID			no UniProt ID
gi|357605180	comp252171_c0_seq1	-1.68947	0.00155775	0.0360762	no UniProt ID	no UniProt ID	no UniProt ID					no UniProt ID			no UniProt ID
gi|512901334	comp256126_c1_seq10	-1.68592	0.0014684	0.0349518	no UniProt ID	no UniProt ID	no UniProt ID					no UniProt ID			no UniProt ID
gi|357617480	comp255518_c1_seq1	-1.68426	1.19871e-06	0.000281817	no UniProt ID	no UniProt ID	no UniProt ID					no UniProt ID			no UniProt ID
gi|357619776	comp249721_c1_seq9	-1.68272	6.15725e-05	0.00457946	no UniProt ID	no UniProt ID	no UniProt ID					no UniProt ID			no UniProt ID
gi|512936321	comp251434_c0_seq1	-1.6806	0.00255836	0.0480985	no UniProt ID	no UniProt ID	no UniProt ID					no UniProt ID			no UniProt ID
gi|357616569	comp253085_c2_seq13	-1.67452	3.77089e-05	0.00329953	no UniProt ID	no UniProt ID	no UniProt ID					no UniProt ID			no UniProt ID
gi|357603438	comp249437_c1_seq3	-1.66726	0.000161654	0.00877041	no UniProt ID	no UniProt ID	no UniProt ID					no UniProt ID			no UniProt ID
gi|512901334	comp232570_c0_seq11	-1.66149	0.00017793	0.00941208	no UniProt ID	no UniProt ID	no UniProt ID					no UniProt ID			no UniProt ID
gi|512891531	comp246460_c0_seq3	-1.65151	2.63745e-06	0.000515855	no UniProt ID	no UniProt ID	no UniProt ID					no UniProt ID			no UniProt ID
gi|357626524	comp250221_c0_seq6	-1.64716	0.00171141	0.0384488	no UniProt ID	no UniProt ID	no UniProt ID					no UniProt ID			no UniProt ID
gi|357619559	comp256087_c0_seq4	-1.64333	8.14577e-09	6.1159e-06	no UniProt ID	no UniProt ID	no UniProt ID					no UniProt ID			no UniProt ID
gi|357619776	comp249721_c1_seq2	-1.6316	9.69749e-05	0.00621788	no UniProt ID	no UniProt ID	no UniProt ID					no UniProt ID			no UniProt ID
gi|357609997	comp254063_c2_seq14	-1.62254	0.000356055	0.0143377	no UniProt ID	no UniProt ID	no UniProt ID					no UniProt ID			no UniProt ID
gi|512891464	comp256288_c0_seq5	-1.61324	0.00241414	0.0468568	no UniProt ID	no UniProt ID	no UniProt ID					no UniProt ID			no UniProt ID
gi|357614162	comp241690_c1_seq15	-1.61108	0.00255207	0.0480698	no UniProt ID	no UniProt ID	no UniProt ID					no UniProt ID			no UniProt ID
gi|357609165	comp246129_c0_seq1	-1.61033	3.92206e-05	0.00339353	no UniProt ID	no UniProt ID	no UniProt ID					no UniProt ID			no UniProt ID
gi|357613848	comp249457_c0_seq1	-1.60452	0.00196786	0.0414497	no UniProt ID	no UniProt ID	no UniProt ID					no UniProt ID			no UniProt ID
gi|357630586	comp234477_c0_seq4	-1.59878	0.000288821	0.0123854	no UniProt ID	no UniProt ID	no UniProt ID					no UniProt ID			no UniProt ID
gi|389609741	comp256404_c1_seq2	-1.57079	0.000789852	0.0239903	I4DKP2	Similar to CG1218	no biological process					no cellular component			no molecular function
gi|512926953	comp255365_c0_seq6	-1.55259	2.02966e-05	0.002126	no UniProt ID	no UniProt ID	no UniProt ID					no UniProt ID			no UniProt ID
gi|357617695	comp247415_c0_seq1	-1.55192	0.00115765	0.0304113	no UniProt ID	no UniProt ID	no UniProt ID					no UniProt ID			no UniProt ID
gi|77166866	comp250267_c0_seq4	-1.53645	0.00119189	0.0309613	Q0QWP3	Cryptochrome 2	no biological process					no cellular component			no molecular function
gi|357609938	comp252526_c0_seq1	-1.53439	0.00247006	0.0473174	no UniProt ID	no UniProt ID	no UniProt ID					no UniProt ID			no UniProt ID
gi|512915325	comp252318_c0_seq5	-1.52649	0.00266503	0.0491639	no UniProt ID	no UniProt ID	no UniProt ID					no UniProt ID			no UniProt ID
gi|357620082	comp253633_c0_seq12	-1.52428	0.000280691	0.0122899	no UniProt ID	no UniProt ID	no UniProt ID					no UniProt ID			no UniProt ID
gi|357611387	comp249244_c0_seq4	-1.52288	4.68031e-05	0.00385309	no UniProt ID	no UniProt ID	no UniProt ID					no UniProt ID			no UniProt ID
gi|512933437	comp138821_c0_seq1	-1.50611	0.000183066	0.00957587	H9IXV4	Uncharacterized protein	no biological process					no cellular component			no molecular function
gi|512921609	comp243223_c0_seq4	-1.50199	5.60036e-05	0.00433127	no UniProt ID	no UniProt ID	no UniProt ID					no UniProt ID			no UniProt ID
gi|357612641	comp244084_c0_seq1	-1.48552	0.000538987	0.018668	no UniProt ID	no UniProt ID	no UniProt ID					no UniProt ID			no UniProt ID
gi|357611387	comp249244_c0_seq5	-1.47407	1.06814e-05	0.00134383	no UniProt ID	no UniProt ID	no UniProt ID					no UniProt ID			no UniProt ID
gi|512914991	comp255084_c1_seq7	-1.47373	0.000608741	0.020433	no UniProt ID	no UniProt ID	no UniProt ID					no UniProt ID			no UniProt ID
gi|357610254	comp252812_c0_seq4	-1.46162	0.000228624	0.0109265	no UniProt ID	no UniProt ID	no UniProt ID					no UniProt ID			no UniProt ID
gi|357627297	comp246516_c0_seq3	-1.46036	2.04726e-08	1.16219e-05	no UniProt ID	no UniProt ID	no UniProt ID					no UniProt ID			no UniProt ID
gi|357630586	comp240243_c1_seq1	-1.45912	1.3305e-05	0.00157195	no UniProt ID	no UniProt ID	no UniProt ID					no UniProt ID			no UniProt ID
gi|357611300	comp254337_c1_seq2	-1.4542	4.40604e-06	0.000743121	no UniProt ID	no UniProt ID	no UniProt ID					no UniProt ID			no UniProt ID
gi|646722316	comp235790_c0_seq11	-1.44951	0.00073085	0.0230183	A0A067RU08	DNA repair protein RAD51-like protein 3	DNA repair [GO:0006281]					no cellular component			ATP binding [GO:0005524]	DNA binding [GO:0003677]	DNA-dependent ATPase activity [GO:0008094]
gi|512934637	comp256658_c0_seq5	-1.44651	0.000208074	0.0103292	no UniProt ID	no UniProt ID	no UniProt ID					no UniProt ID			no UniProt ID
gi|357627904	comp247875_c0_seq27	-1.4429	0.00129088	0.0323414	no UniProt ID	no UniProt ID	no UniProt ID					no UniProt ID			no UniProt ID
gi|357602534	comp256273_c0_seq8	-1.43472	1.87022e-05	0.00199677	no UniProt ID	no UniProt ID	no UniProt ID					no UniProt ID			no UniProt ID
gi|357605997	comp250139_c0_seq7	-1.42657	9.90444e-07	0.000247877	no UniProt ID	no UniProt ID	no UniProt ID					no UniProt ID			no UniProt ID
gi|357622011	comp253752_c0_seq1	-1.41873	0.00132464	0.0326255	no UniProt ID	no UniProt ID	no UniProt ID					no UniProt ID			no UniProt ID
gi|223671103	comp240486_c0_seq1	-1.41775	0.000285774	0.0123674	no UniProt ID	no UniProt ID	no UniProt ID					no UniProt ID			no UniProt ID
gi|357606996	comp256079_c1_seq5	-1.41718	0.00104013	0.0282817	no UniProt ID	no UniProt ID	no UniProt ID					no UniProt ID			no UniProt ID
gi|512927771	comp256546_c1_seq7	-1.41699	0.00154863	0.0359725	no UniProt ID	no UniProt ID	no UniProt ID					no UniProt ID			no UniProt ID
gi|512936293	comp248602_c0_seq2	-1.41174	1.52804e-06	0.000335519	no UniProt ID	no UniProt ID	no UniProt ID					no UniProt ID			no UniProt ID
gi|357601986	comp241050_c0_seq6	-1.40836	0.00118473	0.0308787	no UniProt ID	no UniProt ID	no UniProt ID					no UniProt ID			no UniProt ID
gi|357606792	comp251744_c0_seq5	-1.4075	0.000309382	0.0128534	no UniProt ID	no UniProt ID	no UniProt ID					no UniProt ID			no UniProt ID
gi|357625363	comp254703_c0_seq5	-1.40519	8.05923e-05	0.00545287	no UniProt ID	no UniProt ID	no UniProt ID					no UniProt ID			no UniProt ID
gi|357631267	comp247791_c0_seq10	-1.40493	0.00266208	0.0491639	no UniProt ID	no UniProt ID	no UniProt ID					no UniProt ID			no UniProt ID
gi|357612252	comp252625_c1_seq16	-1.39576	0.000890856	0.0256677	no UniProt ID	no UniProt ID	no UniProt ID					no UniProt ID			no UniProt ID
gi|512927444	comp242363_c0_seq5	-1.37582	7.22358e-09	5.60429e-06	no UniProt ID	no UniProt ID	no UniProt ID					no UniProt ID			no UniProt ID
gi|357614025	comp250499_c0_seq2	-1.35327	0.00104687	0.0283985	no UniProt ID	no UniProt ID	no UniProt ID					no UniProt ID			no UniProt ID
gi|568248028	comp254843_c0_seq52	-1.34272	0.000230911	0.0110004	W5J2G5	Myosin heavy chain, nonmuscle or smooth muscle	no biological process					myosin complex [GO:0016459]			actin filament binding [GO:0051015]	ATP binding [GO:0005524]	motor activity [GO:0003774]
gi|357631288	comp239630_c0_seq5	-1.34064	5.86346e-06	0.000874821	no UniProt ID	no UniProt ID	no UniProt ID					no UniProt ID			no UniProt ID
gi|512929791	comp246868_c0_seq2	-1.33547	1.2282e-05	0.00150094	no UniProt ID	no UniProt ID	no UniProt ID					no UniProt ID			no UniProt ID
gi|357621182	comp256074_c0_seq7	-1.33278	0.000238718	0.0112019	no UniProt ID	no UniProt ID	no UniProt ID					no UniProt ID			no UniProt ID
gi|512920061	comp255881_c0_seq4	-1.33221	0.00192064	0.0410967	no UniProt ID	no UniProt ID	no UniProt ID					no UniProt ID			no UniProt ID
gi|512901270	comp245182_c0_seq1	-1.32973	0.00203465	0.0424342	no UniProt ID	no UniProt ID	no UniProt ID					no UniProt ID			no UniProt ID
gi|357630214	comp254329_c1_seq3	-1.32144	1.70703e-05	0.00186531	no UniProt ID	no UniProt ID	no UniProt ID					no UniProt ID			no UniProt ID
gi|357602878	comp250321_c0_seq6	-1.31897	0.000839023	0.0249085	no UniProt ID	no UniProt ID	no UniProt ID					no UniProt ID			no UniProt ID
gi|357604617	comp247444_c0_seq1	-1.31666	7.59621e-07	0.000210478	no UniProt ID	no UniProt ID	no UniProt ID					no UniProt ID			no UniProt ID
gi|242015259	comp252691_c2_seq1	-1.31572	0.00247803	0.0473286	E0VQ89	Fumarylacetoacetase, putative (EC 3.7.1.2)	aromatic amino acid family metabolic process [GO:0009072]					no cellular component			fumarylacetoacetase activity [GO:0004334]
gi|357627143	comp252556_c0_seq1	-1.31572	3.58835e-06	0.000665178	no UniProt ID	no UniProt ID	no UniProt ID					no UniProt ID			no UniProt ID
gi|389608539	comp243037_c0_seq1	-1.31541	5.42242e-08	2.57565e-05	I4DIY9	Translocon-associated protein subunit beta (TRAP-beta) (Signal sequence receptor subunit beta)	no biological process					endoplasmic reticulum membrane [GO:0005789]	integral component of membrane [GO:0016021]		no molecular function
gi|357627493	comp243700_c0_seq6	-1.30831	3.17195e-06	0.000600221	no UniProt ID	no UniProt ID	no UniProt ID					no UniProt ID			no UniProt ID
gi|357627309	comp252742_c0_seq6	-1.30688	0.000769076	0.0236749	no UniProt ID	no UniProt ID	no UniProt ID					no UniProt ID			no UniProt ID
gi|357605667	comp244948_c0_seq4	-1.30472	0.000201115	0.0102034	no UniProt ID	no UniProt ID	no UniProt ID					no UniProt ID			no UniProt ID
gi|357627682	comp247193_c0_seq6	-1.30073	1.47755e-11	5.73167e-08	no UniProt ID	no UniProt ID	no UniProt ID					no UniProt ID			no UniProt ID
gi|357603760	comp254382_c0_seq7	-1.29774	0.00269594	0.0493689	no UniProt ID	no UniProt ID	no UniProt ID					no UniProt ID			no UniProt ID
gi|512912813	comp254738_c2_seq13	-1.29577	0.000412093	0.0157951	no UniProt ID	no UniProt ID	no UniProt ID					no UniProt ID			no UniProt ID
gi|357616048	comp241766_c0_seq2	-1.29206	0.000372526	0.0148469	no UniProt ID	no UniProt ID	no UniProt ID					no UniProt ID			no UniProt ID
gi|357606660	comp241673_c1_seq3	-1.29012	0.000854354	0.0252029	no UniProt ID	no UniProt ID	no UniProt ID					no UniProt ID			no UniProt ID
gi|512885458	comp254535_c0_seq2	-1.28036	1.38738e-06	0.000308925	no UniProt ID	no UniProt ID	no UniProt ID					no UniProt ID			no UniProt ID
gi|357623313	comp236574_c0_seq3	-1.27487	3.72405e-06	0.000666748	no UniProt ID	no UniProt ID	no UniProt ID					no UniProt ID			no UniProt ID
gi|512922777	comp248702_c0_seq19	-1.27073	0.00208329	0.0430405	no UniProt ID	no UniProt ID	no UniProt ID					no UniProt ID			no UniProt ID
gi|389608949	comp239672_c0_seq1	-1.27023	0.000888628	0.0256677	I4DJJ6	Sulfotransferase	no biological process					no cellular component			sulfotransferase activity [GO:0008146]
gi|357617562	comp250285_c1_seq12	-1.26434	0.00081805	0.0244872	no UniProt ID	no UniProt ID	no UniProt ID					no UniProt ID			no UniProt ID
gi|389609331	comp244325_c0_seq1	-1.26307	1.03795e-11	5.36804e-08	I4DK37	DNA-J/hsp40 protein (DnaJ-like subfamily B member 11)	protein folding [GO:0006457]					no cellular component			unfolded protein binding [GO:0051082]
gi|530443850	comp242292_c1_seq8	-1.26085	0.00217719	0.0441447	S5Z6S1	CDA2 isoform A	carbohydrate metabolic process [GO:0005975]	chitin metabolic process [GO:0006030]				extracellular region [GO:0005576]			catalytic activity [GO:0003824]	chitin binding [GO:0008061]
gi|568248028	comp254843_c0_seq60	-1.25806	0.00151469	0.0355387	W5J2G5	Myosin heavy chain, nonmuscle or smooth muscle	no biological process					myosin complex [GO:0016459]			actin filament binding [GO:0051015]	ATP binding [GO:0005524]	motor activity [GO:0003774]
gi|357624437	comp248600_c4_seq26	-1.25358	0.00230936	0.0459013	no UniProt ID	no UniProt ID	no UniProt ID					no UniProt ID			no UniProt ID
gi|357617480	comp255518_c0_seq1	-1.25142	0.000891401	0.0256677	no UniProt ID	no UniProt ID	no UniProt ID					no UniProt ID			no UniProt ID
gi|512922127	comp247876_c1_seq12	-1.24709	7.71946e-05	0.00531569	H9J227	Uncharacterized protein	no biological process					no cellular component			ornithine-oxo-acid transaminase activity [GO:0004587]	pyridoxal phosphate binding [GO:0030170]
gi|512905490	comp251440_c0_seq10	-1.2435	0.00043676	0.0164492	no UniProt ID	no UniProt ID	no UniProt ID					no UniProt ID			no UniProt ID
gi|357617938	comp255105_c1_seq1	-1.24313	2.21799e-05	0.00223093	no UniProt ID	no UniProt ID	no UniProt ID					no UniProt ID			no UniProt ID
gi|357622646	comp219124_c0_seq1	-1.24284	0.000408082	0.0157253	no UniProt ID	no UniProt ID	no UniProt ID					no UniProt ID			no UniProt ID
gi|512929337	comp245571_c0_seq3	-1.23616	0.000316219	0.0130728	no UniProt ID	no UniProt ID	no UniProt ID					no UniProt ID			no UniProt ID
gi|512896148	comp253693_c0_seq11	-1.2323	0.00256646	0.0481729	no UniProt ID	no UniProt ID	no UniProt ID					no UniProt ID			no UniProt ID
gi|389615384	comp256186_c0_seq15	-1.22875	0.00143208	0.0343271	I4DRX8	Clip-domain serine protease, family C (Fragment)	no biological process					no cellular component			serine-type endopeptidase activity [GO:0004252]
gi|531996938	comp250487_c1_seq12	-1.2281	5.01647e-06	0.000810822	T1TDK7	Paramyosin (Fragment)	no biological process					myosin complex [GO:0016459]			motor activity [GO:0003774]
gi|357628431	comp246616_c0_seq8	-1.22518	0.00257736	0.048251	no UniProt ID	no UniProt ID	no UniProt ID					no UniProt ID			no UniProt ID
gi|357630901	comp244065_c0_seq6	-1.2237	0.000715349	0.0227618	no UniProt ID	no UniProt ID	no UniProt ID					no UniProt ID			no UniProt ID
gi|121543953	comp237965_c0_seq7	-1.2218	0.00196189	0.0414464	A2I472	GTP-binding nuclear protein	nucleocytoplasmic transport [GO:0006913]	protein transport [GO:0015031]				nucleus [GO:0005634]			GTPase activity [GO:0003924]	GTP binding [GO:0005525]
gi|357625018	comp240908_c0_seq2	-1.21316	3.18218e-08	1.64589e-05	no UniProt ID	no UniProt ID	no UniProt ID					no UniProt ID			no UniProt ID
gi|512932603	comp253047_c0_seq6	-1.19288	5.43125e-06	0.000848775	no UniProt ID	no UniProt ID	no UniProt ID					no UniProt ID			no UniProt ID
gi|357614393	comp219572_c0_seq2	-1.19103	0.00193224	0.041181	no UniProt ID	no UniProt ID	no UniProt ID					no UniProt ID			no UniProt ID
gi|357631812	comp224988_c0_seq1	-1.18975	0.00217926	0.0441447	no UniProt ID	no UniProt ID	no UniProt ID					no UniProt ID			no UniProt ID
gi|357617150	comp251450_c0_seq2	-1.17882	0.0013838	0.0335499	no UniProt ID	no UniProt ID	no UniProt ID					no UniProt ID			no UniProt ID
gi|512923062	comp249863_c1_seq24	-1.17746	5.63733e-05	0.00434467	no UniProt ID	no UniProt ID	no UniProt ID					no UniProt ID			no UniProt ID
gi|357622848	comp226314_c0_seq1	-1.17713	1.06675e-08	7.09388e-06	no UniProt ID	no UniProt ID	no UniProt ID					no UniProt ID			no UniProt ID
gi|512936293	comp248602_c0_seq5	-1.17405	3.17083e-05	0.00290556	no UniProt ID	no UniProt ID	no UniProt ID					no UniProt ID			no UniProt ID
gi|357630398	comp232374_c2_seq1	-1.17265	0.000153284	0.00845421	no UniProt ID	no UniProt ID	no UniProt ID					no UniProt ID			no UniProt ID
gi|357618935	comp211224_c0_seq1	-1.1698	0.00150378	0.0354135	no UniProt ID	no UniProt ID	no UniProt ID					no UniProt ID			no UniProt ID
gi|512926085	comp251252_c1_seq6	-1.16906	0.00183588	0.0402281	no UniProt ID	no UniProt ID	no UniProt ID					no UniProt ID			no UniProt ID
gi|389608647	comp240782_c0_seq1	-1.16761	2.6199e-06	0.000515855	I4DJ43	Obstructor-B (Putative chitinase 3)	chitin metabolic process [GO:0006030]					extracellular region [GO:0005576]			chitin binding [GO:0008061]
gi|512901797	comp182354_c0_seq1	-1.16744	0.00162947	0.0372547	no UniProt ID	no UniProt ID	no UniProt ID					no UniProt ID			no UniProt ID
gi|357625356	comp250732_c0_seq17	-1.16314	0.00224423	0.0450296	no UniProt ID	no UniProt ID	no UniProt ID					no UniProt ID			no UniProt ID
gi|208972525	comp252639_c0_seq4	-1.15451	0.00166069	0.0377086	B7SVL0	Beta-1,3-glucan recognition protein 3	carbohydrate metabolic process [GO:0005975]					no cellular component			carbohydrate binding [GO:0030246]	hydrolase activity, hydrolyzing O-glycosyl compounds [GO:0004553]
gi|512887792	comp229428_c0_seq1	-1.15421	1.92889e-07	7.24588e-05	H9J7R7	Uncharacterized protein	no biological process					no cellular component			no molecular function
gi|357604248	comp253306_c0_seq8	-1.15283	0.00159739	0.0366659	no UniProt ID	no UniProt ID	no UniProt ID					no UniProt ID			no UniProt ID
gi|512911331	comp247314_c0_seq4	-1.15142	0.00228395	0.0455129	no UniProt ID	no UniProt ID	no UniProt ID					no UniProt ID			no UniProt ID
gi|357614902	comp241504_c0_seq1	-1.15081	0.000886656	0.0256677	no UniProt ID	no UniProt ID	no UniProt ID					no UniProt ID			no UniProt ID
gi|512937086	comp254274_c0_seq1	-1.15002	4.46402e-07	0.000137973	no UniProt ID	no UniProt ID	no UniProt ID					no UniProt ID			no UniProt ID
gi|357605524	comp238952_c0_seq2	-1.14797	6.06634e-05	0.00455668	no UniProt ID	no UniProt ID	no UniProt ID					no UniProt ID			no UniProt ID
gi|389608537	comp229750_c0_seq1	-1.14516	9.25169e-11	2.15333e-07	I4DIY8	Translocon-associated protein subunit gamma (Translocon-associated protein, gamma subunit)	SRP-dependent cotranslational protein targeting to membrane [GO:0006614]					integral component of membrane [GO:0016021]	intracellular [GO:0005622]		no molecular function
gi|357627556	comp253791_c1_seq3	-1.14321	0.000138457	0.00788014	no UniProt ID	no UniProt ID	no UniProt ID					no UniProt ID			no UniProt ID
gi|389608875	comp256377_c0_seq4	-1.13823	0.00100618	0.0275193	I4DJF9	Amino acid transporter	no biological process					integral component of membrane [GO:0016021]			no molecular function
gi|512930154	comp240701_c1_seq1	-1.13616	0.000766853	0.0236749	no UniProt ID	no UniProt ID	no UniProt ID					no UniProt ID			no UniProt ID
gi|512899338	comp236231_c0_seq3	-1.13363	0.00136328	0.0331908	no UniProt ID	no UniProt ID	no UniProt ID					no UniProt ID			no UniProt ID
gi|389608441	comp256114_c0_seq3	-1.12027	5.32374e-06	0.000848698	I4DIU0	Heat shock protein cognate 3	no biological process					no cellular component			ATP binding [GO:0005524]
gi|357620365	comp84012_c0_seq1	-1.11512	1.69743e-07	6.81166e-05	no UniProt ID	no UniProt ID	no UniProt ID					no UniProt ID			no UniProt ID
gi|357627528	comp255592_c0_seq10	-1.10936	0.00198777	0.0417181	no UniProt ID	no UniProt ID	no UniProt ID					no UniProt ID			no UniProt ID
gi|197209886	comp252715_c0_seq3	-1.10765	0.00130855	0.0325278	B3XXM3	Neuropeptide receptor A10	no biological process					integral component of membrane [GO:0016021]			neuropeptide Y receptor activity [GO:0004983]
gi|357609768	comp247225_c0_seq2	-1.1061	2.20501e-05	0.00223093	no UniProt ID	no UniProt ID	no UniProt ID					no UniProt ID			no UniProt ID
gi|222822584	comp251682_c0_seq10	-1.10402	3.22373e-05	0.00293598	B9W1Z2	Myofilin isoform B	no biological process					no cellular component			no molecular function
gi|512902405	comp256131_c0_seq1	-1.10052	0.00214042	0.0435536	no UniProt ID	no UniProt ID	no UniProt ID					no UniProt ID			no UniProt ID
gi|389610283	comp249506_c1_seq1	-1.10026	0.00207307	0.042966	I4DLG3	Uncharacterized protein	no biological process					no cellular component			no molecular function
gi|357630834	comp255941_c1_seq5	-1.09957	1.93016e-07	7.24588e-05	no UniProt ID	no UniProt ID	no UniProt ID					no UniProt ID			no UniProt ID
gi|512928401	comp250890_c0_seq3	-1.09712	3.83052e-06	0.000680421	no UniProt ID	no UniProt ID	no UniProt ID					no UniProt ID			no UniProt ID
gi|357625584	comp253975_c0_seq6	-1.08521	2.57113e-05	0.00248747	no UniProt ID	no UniProt ID	no UniProt ID					no UniProt ID			no UniProt ID
gi|389611055	comp233058_c0_seq2	-1.08392	2.14189e-05	0.00219614	I4DMJ8	Peptidyl-prolyl cis-trans isomerase (PPIase) (EC 5.2.1.8)	protein folding [GO:0006457]					no cellular component			peptidyl-prolyl cis-trans isomerase activity [GO:0003755]
gi|17826933	comp252894_c0_seq2	-1.08009	0.000257117	0.0115753	Q8WPG8	Calreticulin	protein folding [GO:0006457]					endoplasmic reticulum [GO:0005783]			calcium ion binding [GO:0005509]	unfolded protein binding [GO:0051082]
gi|357617184	comp255890_c0_seq5	-1.07826	2.28418e-05	0.00227198	no UniProt ID	no UniProt ID	no UniProt ID					no UniProt ID			no UniProt ID
gi|512923863	comp253091_c0_seq22	-1.07764	1.43584e-05	0.00167249	no UniProt ID	no UniProt ID	no UniProt ID					no UniProt ID			no UniProt ID
gi|357612571	comp249909_c0_seq4	-1.0736	2.71697e-05	0.00254092	no UniProt ID	no UniProt ID	no UniProt ID					no UniProt ID			no UniProt ID
gi|512893270	comp249691_c0_seq1	-1.06894	0.000121461	0.00719341	no UniProt ID	no UniProt ID	no UniProt ID					no UniProt ID			no UniProt ID
gi|383931979	comp244132_c0_seq15	-1.0689	0.000702975	0.0226201	I0B5V1	REPAT31	no biological process					no cellular component			no molecular function
gi|357606732	comp247837_c0_seq2	-1.06611	0.000662727	0.0215734	no UniProt ID	no UniProt ID	no UniProt ID					no UniProt ID			no UniProt ID
gi|357627329	comp246401_c1_seq3	-1.06529	3.47561e-07	0.000119531	no UniProt ID	no UniProt ID	no UniProt ID					no UniProt ID			no UniProt ID
gi|357615946	comp250486_c0_seq6	-1.06255	0.000122944	0.00724436	no UniProt ID	no UniProt ID	no UniProt ID					no UniProt ID			no UniProt ID
gi|389609569	comp245341_c0_seq2	-1.06159	0.000449828	0.0167248	I4DKF6	Glycine cleavage system H protein	glycine decarboxylation via glycine cleavage system [GO:0019464]					glycine cleavage complex [GO:0005960]	mitochondrion [GO:0005739]		no molecular function
gi|357618129	comp252498_c0_seq2	-1.05734	4.23617e-05	0.00359842	no UniProt ID	no UniProt ID	no UniProt ID					no UniProt ID			no UniProt ID
gi|568249760	comp242153_c0_seq2	-1.05626	6.62505e-13	8.00444e-09	E3WN61	26S protease regulatory subunit 4	protein catabolic process [GO:0030163]					cytoplasm [GO:0005737]			ATP binding [GO:0005524]	peptidase activity [GO:0008233]	proteasome-activating ATPase activity [GO:0036402]
gi|357623801	comp239806_c0_seq2	-1.05393	3.56872e-05	0.00314629	no UniProt ID	no UniProt ID	no UniProt ID					no UniProt ID			no UniProt ID
gi|357608969	comp255139_c0_seq2	-1.05277	0.000579252	0.0197395	no UniProt ID	no UniProt ID	no UniProt ID					no UniProt ID			no UniProt ID
gi|389611712	comp251821_c0_seq1	-1.05259	7.46289e-05	0.00519297	I4DNE9	Obstructor-E (Fragment)	chitin metabolic process [GO:0006030]					extracellular region [GO:0005576]			chitin binding [GO:0008061]
gi|114053007	comp246740_c0_seq1	-1.04898	3.29748e-06	0.000618942	Q1HPN4	Glyoxylate reductase/hydroxypyruvate reductase	no biological process					no cellular component			NAD binding [GO:0051287]	oxidoreductase activity, acting on the CH-OH group of donors, NAD or NADP as acceptor [GO:0016616]
gi|357617700	comp253324_c0_seq4	-1.04605	0.000100615	0.00639838	no UniProt ID	no UniProt ID	no UniProt ID					no UniProt ID			no UniProt ID
gi|357628262	comp245724_c1_seq1	-1.04306	1.89799e-07	7.24588e-05	no UniProt ID	no UniProt ID	no UniProt ID					no UniProt ID			no UniProt ID
gi|357611300	comp248856_c0_seq2	-1.04091	5.97159e-05	0.00454211	no UniProt ID	no UniProt ID	no UniProt ID					no UniProt ID			no UniProt ID
gi|16566713	comp242678_c0_seq2	-1.04072	0.000585469	0.0199222	Q95V38	Ribosomal protein L12 (SFRICE_019473)	translation [GO:0006412]					ribosome [GO:0005840]			structural constituent of ribosome [GO:0003735]
gi|357621509	comp255460_c0_seq14	-1.04036	0.00179276	0.0395512	no UniProt ID	no UniProt ID	no UniProt ID					no UniProt ID			no UniProt ID
gi|357631510	comp235453_c0_seq1	-1.03908	5.23593e-11	1.52333e-07	no UniProt ID	no UniProt ID	no UniProt ID					no UniProt ID			no UniProt ID
gi|512896978	comp249731_c0_seq3	-1.03082	8.02556e-06	0.00109237	no UniProt ID	no UniProt ID	no UniProt ID					no UniProt ID			no UniProt ID
gi|357611992	comp250545_c1_seq4	-1.02692	0.000286573	0.0123674	no UniProt ID	no UniProt ID	no UniProt ID					no UniProt ID			no UniProt ID
gi|357614609	comp246736_c0_seq3	-1.02557	1.28674e-07	5.5461e-05	no UniProt ID	no UniProt ID	no UniProt ID					no UniProt ID			no UniProt ID
gi|512928205	comp250139_c0_seq5	-1.01953	0.000405802	0.0156913	no UniProt ID	no UniProt ID	no UniProt ID					no UniProt ID			no UniProt ID
gi|512907269	comp251059_c0_seq3	-1.01596	0.000653035	0.0214545	no UniProt ID	no UniProt ID	no UniProt ID					no UniProt ID			no UniProt ID
gi|357618935	comp227678_c0_seq1	-1.01246	0.00177856	0.0393125	no UniProt ID	no UniProt ID	no UniProt ID					no UniProt ID			no UniProt ID
gi|357622442	comp175081_c0_seq1	-1.00961	6.54151e-05	0.00475793	no UniProt ID	no UniProt ID	no UniProt ID					no UniProt ID			no UniProt ID
gi|512913660	comp255066_c0_seq9	-1.00619	6.86283e-05	0.00488478	no UniProt ID	no UniProt ID	no UniProt ID					no UniProt ID			no UniProt ID
gi|512907757	comp253345_c0_seq4	-1.00508	0.00128252	0.0322362	no UniProt ID	no UniProt ID	no UniProt ID					no UniProt ID			no UniProt ID
gi|512912813	comp254738_c2_seq8	-1.00157	2.5772e-06	0.000515855	no UniProt ID	no UniProt ID	no UniProt ID					no UniProt ID			no UniProt ID
gi|357615888	comp252941_c0_seq3	-1.00082	0.00105629	0.0284879	no UniProt ID	no UniProt ID	no UniProt ID					no UniProt ID			no UniProt ID
gi|114053191	comp249792_c0_seq1	-0.99467	0.00212336	0.0434281	Q2F5I5	Glycyl-tRNA synthetase	glycyl-tRNA aminoacylation [GO:0006426]					cytoplasm [GO:0005737]			ATP binding [GO:0005524]	glycine-tRNA ligase activity [GO:0004820]
gi|357624096	comp244200_c0_seq1	-0.991464	9.41528e-09	6.44531e-06	no UniProt ID	no UniProt ID	no UniProt ID					no UniProt ID			no UniProt ID
gi|357630519	comp251985_c0_seq2	-0.990084	2.04607e-05	0.002126	no UniProt ID	no UniProt ID	no UniProt ID					no UniProt ID			no UniProt ID
gi|357630902	comp239011_c1_seq2	-0.986675	5.01461e-11	1.52333e-07	no UniProt ID	no UniProt ID	no UniProt ID					no UniProt ID			no UniProt ID
gi|357622990	comp254934_c0_seq3	-0.986336	0.000743436	0.0232887	no UniProt ID	no UniProt ID	no UniProt ID					no UniProt ID			no UniProt ID
gi|357617887	comp251190_c0_seq1	-0.985275	9.40529e-05	0.00606394	no UniProt ID	no UniProt ID	no UniProt ID					no UniProt ID			no UniProt ID
gi|512901334	comp255787_c2_seq8	-0.984063	0.000933474	0.0261766	no UniProt ID	no UniProt ID	no UniProt ID					no UniProt ID			no UniProt ID
gi|383850220	comp240572_c0_seq1	-0.981344	1.47658e-10	2.45481e-07	no UniProt ID	no UniProt ID	no UniProt ID					no UniProt ID			no UniProt ID
gi|357627297	comp246516_c0_seq7	-0.976786	5.42525e-05	0.00426597	no UniProt ID	no UniProt ID	no UniProt ID					no UniProt ID			no UniProt ID
gi|512933581	comp245274_c0_seq2	-0.9763	0.000728602	0.0230098	no UniProt ID	no UniProt ID	no UniProt ID					no UniProt ID			no UniProt ID
gi|357605180	comp253946_c0_seq2	-0.975957	0.00114222	0.0301078	no UniProt ID	no UniProt ID	no UniProt ID					no UniProt ID			no UniProt ID
gi|512901729	comp237707_c2_seq2	-0.975112	0.00135488	0.03309	no UniProt ID	no UniProt ID	no UniProt ID					no UniProt ID			no UniProt ID
gi|289623099	comp251290_c1_seq5	-0.974393	0.00172263	0.0386264	D3YFC2	IML1	no biological process					no cellular component			no molecular function
gi|357626722	comp238148_c0_seq1	-0.973957	6.92886e-09	5.56101e-06	no UniProt ID	no UniProt ID	no UniProt ID					no UniProt ID			no UniProt ID
gi|357616535	comp244355_c0_seq9	-0.97356	9.88553e-06	0.00127825	no UniProt ID	no UniProt ID	no UniProt ID					no UniProt ID			no UniProt ID
gi|512901334	comp255503_c1_seq8	-0.972424	0.000347372	0.0140855	no UniProt ID	no UniProt ID	no UniProt ID					no UniProt ID			no UniProt ID
gi|389610333	comp242258_c0_seq2	-0.97025	6.06419e-10	7.84134e-07	I4DLI8	Quaking related 54B	no biological process					no cellular component			RNA binding [GO:0003723]
gi|357625068	comp256233_c2_seq2	-0.968866	4.80955e-05	0.00391034	no UniProt ID	no UniProt ID	no UniProt ID					no UniProt ID			no UniProt ID
gi|1709799	comp245624_c0_seq2	-0.967702	1.05061e-11	5.36804e-08	P54814	26S proteasome regulatory subunit 8 (Protein 18-56)	protein catabolic process [GO:0030163]					cytoplasm [GO:0005737]	nucleus [GO:0005634]	proteasome complex [GO:0000502]	ATP binding [GO:0005524]	proteasome-activating ATPase activity [GO:0036402]
gi|357615332	comp251344_c0_seq12	-0.967259	0.00146955	0.0349518	no UniProt ID	no UniProt ID	no UniProt ID					no UniProt ID			no UniProt ID
gi|357631579	comp246178_c0_seq17	-0.963992	3.54668e-05	0.00314629	no UniProt ID	no UniProt ID	no UniProt ID					no UniProt ID			no UniProt ID
gi|512931711	comp248044_c0_seq14	-0.962905	0.000382292	0.0150556	H9IZC0	Uncharacterized protein	no biological process					no cellular component			no molecular function
gi|219362829	comp251320_c1_seq4	-0.960539	0.000259168	0.0116342	B7XFU6	Clathrin heavy chain	clathrin coat assembly [GO:0048268]	intracellular protein transport [GO:0006886]	vesicle-mediated transport [GO:0016192]			clathrin coat of coated pit [GO:0030132]	clathrin coat of trans-Golgi network vesicle [GO:0030130]	clathrin complex [GO:0071439]	clathrin light chain binding [GO:0032051]	structural molecule activity [GO:0005198]
gi|512907580	comp245156_c0_seq2	-0.95516	1.08073e-09	1.32389e-06	H9J2U6	Uncharacterized protein	pseudouridine synthesis [GO:0001522]	RNA processing [GO:0006396]				no cellular component			pseudouridine synthase activity [GO:0009982]	RNA binding [GO:0003723]
gi|357608391	comp252833_c0_seq1	-0.954563	5.12509e-05	0.00408516	no UniProt ID	no UniProt ID	no UniProt ID					no UniProt ID			no UniProt ID
gi|357617969	comp254083_c1_seq21	-0.954044	0.00183738	0.0402281	no UniProt ID	no UniProt ID	no UniProt ID					no UniProt ID			no UniProt ID
gi|357604779	comp220626_c0_seq1	-0.95126	3.92343e-09	3.80491e-06	no UniProt ID	no UniProt ID	no UniProt ID					no UniProt ID			no UniProt ID
gi|645007309	comp251827_c0_seq1	-0.949416	2.71832e-05	0.00254092	K7J1L6	Uncharacterized protein	no biological process					no cellular component			no molecular function
gi|50898175	comp250667_c0_seq1	-0.949076	0.000349984	0.0141575	Q1XD36	Vrille	no biological process					no cellular component			DNA binding transcription factor activity [GO:0003700]
gi|357617805	comp228805_c0_seq1	-0.94871	8.07763e-07	0.000213644	no UniProt ID	no UniProt ID	no UniProt ID					no UniProt ID			no UniProt ID
gi|357609777	comp254696_c1_seq2	-0.946732	0.000149152	0.00830504	no UniProt ID	no UniProt ID	no UniProt ID					no UniProt ID			no UniProt ID
gi|357606183	comp217629_c0_seq1	-0.945637	0.0022977	0.0457477	no UniProt ID	no UniProt ID	no UniProt ID					no UniProt ID			no UniProt ID
gi|357626239	comp253825_c0_seq6	-0.94338	0.000538403	0.018668	no UniProt ID	no UniProt ID	no UniProt ID					no UniProt ID			no UniProt ID
gi|389609473	comp234247_c0_seq6	-0.943047	3.28278e-05	0.0029615	I4DKA8	Myotrophin (Tankyrase)	no biological process					no cellular component			no molecular function
gi|183979272	comp241628_c0_seq2	-0.941526	1.66643e-08	1.02069e-05	B2DBN8	Proteasome subunit alpha type (EC 3.4.25.1)	ubiquitin-dependent protein catabolic process [GO:0006511]					cytoplasm [GO:0005737]	nucleus [GO:0005634]	proteasome core complex, alpha-subunit complex [GO:0019773]	threonine-type endopeptidase activity [GO:0004298]
gi|284813559	comp248231_c1_seq4	-0.940895	0.00262762	0.0488871	D2Y060	Gamma-glutamyltransferase	glutathione catabolic process [GO:0006751]					no cellular component			glutathione hydrolase activity [GO:0036374]	transferase activity [GO:0016740]
gi|357617084	comp245257_c0_seq1	-0.940009	0.00139128	0.0336961	no UniProt ID	no UniProt ID	no UniProt ID					no UniProt ID			no UniProt ID
gi|357624746	comp230183_c0_seq3	-0.939414	0.000704514	0.0226201	no UniProt ID	no UniProt ID	no UniProt ID					no UniProt ID			no UniProt ID
gi|512917141	comp256167_c0_seq5	-0.937118	7.2367e-06	0.00102081	no UniProt ID	no UniProt ID	no UniProt ID					no UniProt ID			no UniProt ID
gi|668457158	comp256412_c0_seq14	-0.935124	0.000484045	0.017494	A0A084W4S0	AGAP008244-PA-like protein	chitin metabolic process [GO:0006030]					extracellular region [GO:0005576]			chitin binding [GO:0008061]
gi|357631353	comp244223_c1_seq13	-0.934585	0.00137487	0.033403	no UniProt ID	no UniProt ID	no UniProt ID					no UniProt ID			no UniProt ID
gi|357614324	comp239339_c0_seq1	-0.933513	4.84437e-07	0.000145948	no UniProt ID	no UniProt ID	no UniProt ID					no UniProt ID			no UniProt ID
gi|512916817	comp255793_c0_seq13	-0.929077	0.000759345	0.0235044	no UniProt ID	no UniProt ID	no UniProt ID					no UniProt ID			no UniProt ID
gi|114052665	comp236805_c0_seq2	-0.928454	0.000872457	0.0254467	Q2F5N4	Peroxisomal membrane anchor protein	protein import into peroxisome matrix, docking [GO:0016560]					peroxisomal membrane [GO:0005778]			no molecular function
gi|512929837	comp254004_c2_seq19	-0.927542	0.00255304	0.0480698	H9IT19	Succinyl-CoA:3-ketoacid-coenzyme A transferase (EC 2.8.3.5)	ketone body catabolic process [GO:0046952]					mitochondrion [GO:0005739]			3-oxoacid CoA-transferase activity [GO:0008260]
gi|357604618	comp240887_c0_seq1	-0.927471	0.00200294	0.0418477	no UniProt ID	no UniProt ID	no UniProt ID					no UniProt ID			no UniProt ID
gi|512898814	comp255537_c0_seq1	-0.926517	0.000778919	0.0237606	no UniProt ID	no UniProt ID	no UniProt ID					no UniProt ID			no UniProt ID
gi|512928896	comp247982_c0_seq1	-0.925175	0.000535382	0.0186263	H9JHE2	Uncharacterized protein	no biological process					no cellular component			no molecular function
gi|512896887	comp252046_c0_seq4	-0.919254	0.00109327	0.0292747	no UniProt ID	no UniProt ID	no UniProt ID					no UniProt ID			no UniProt ID
gi|357612430	comp209876_c0_seq2	-0.918166	0.00010853	0.00671849	no UniProt ID	no UniProt ID	no UniProt ID					no UniProt ID			no UniProt ID
gi|357603433	comp249545_c0_seq4	-0.917461	0.000504173	0.0178468	no UniProt ID	no UniProt ID	no UniProt ID					no UniProt ID			no UniProt ID
gi|512886985	comp248195_c1_seq1	-0.917344	0.000897564	0.0257309	no UniProt ID	no UniProt ID	no UniProt ID					no UniProt ID			no UniProt ID
gi|357605995	comp238830_c0_seq5	-0.916286	0.000455045	0.0168447	no UniProt ID	no UniProt ID	no UniProt ID					no UniProt ID			no UniProt ID
gi|389608571	comp249707_c0_seq1	-0.914524	5.29977e-06	0.000848698	I4DJ05	Uncharacterized protein	no biological process					endoplasmic reticulum membrane [GO:0005789]	integral component of membrane [GO:0016021]		no molecular function
gi|357627052	comp218896_c0_seq1	-0.912968	2.22756e-05	0.00223093	no UniProt ID	no UniProt ID	no UniProt ID					no UniProt ID			no UniProt ID
gi|512923836	comp251377_c1_seq1	-0.911679	0.00197588	0.0415811	no UniProt ID	no UniProt ID	no UniProt ID					no UniProt ID			no UniProt ID
gi|357602109	comp246881_c1_seq2	-0.908757	0.000117025	0.00698399	no UniProt ID	no UniProt ID	no UniProt ID					no UniProt ID			no UniProt ID
gi|357614866	comp235822_c0_seq2	-0.90831	0.00205745	0.0427564	no UniProt ID	no UniProt ID	no UniProt ID					no UniProt ID			no UniProt ID
gi|357612388	comp241503_c0_seq2	-0.906268	0.000509047	0.0179516	no UniProt ID	no UniProt ID	no UniProt ID					no UniProt ID			no UniProt ID
gi|512932433	comp250127_c3_seq15	-0.905821	5.58091e-06	0.000854577	no UniProt ID	no UniProt ID	no UniProt ID					no UniProt ID			no UniProt ID
gi|357609978	comp243208_c0_seq1	-0.905351	7.47431e-05	0.00519297	no UniProt ID	no UniProt ID	no UniProt ID					no UniProt ID			no UniProt ID
gi|357604314	comp229604_c0_seq2	-0.904205	6.87815e-13	8.00444e-09	no UniProt ID	no UniProt ID	no UniProt ID					no UniProt ID			no UniProt ID
gi|357618049	comp215449_c0_seq1	-0.903046	4.51563e-06	0.000750723	no UniProt ID	no UniProt ID	no UniProt ID					no UniProt ID			no UniProt ID
gi|512928119	comp249881_c0_seq1	-0.898009	0.00210903	0.043249	no UniProt ID	no UniProt ID	no UniProt ID					no UniProt ID			no UniProt ID
gi|512905162	comp243498_c0_seq1	-0.897411	4.10872e-08	1.9923e-05	no UniProt ID	no UniProt ID	no UniProt ID					no UniProt ID			no UniProt ID
gi|357630001	comp248712_c1_seq20	-0.89624	0.00250113	0.0474826	no UniProt ID	no UniProt ID	no UniProt ID					no UniProt ID			no UniProt ID
gi|389611437	comp245595_c0_seq6	-0.8921	9.77433e-05	0.00624993	I4DN40	Phosphoglycerate mutase (EC 5.4.2.11) (EC 5.4.2.4)	glycolytic process [GO:0006096]					no cellular component			bisphosphoglycerate mutase activity [GO:0004082]	phosphoglycerate mutase activity [GO:0004619]
gi|357623398	comp239697_c0_seq1	-0.890082	0.000651196	0.0214545	no UniProt ID	no UniProt ID	no UniProt ID					no UniProt ID			no UniProt ID
gi|357611474	comp247837_c0_seq3	-0.888921	0.000369974	0.0147958	no UniProt ID	no UniProt ID	no UniProt ID					no UniProt ID			no UniProt ID
gi|357622021	comp255057_c0_seq3	-0.888202	0.000274875	0.012094	no UniProt ID	no UniProt ID	no UniProt ID					no UniProt ID			no UniProt ID
gi|378404928	comp254381_c1_seq1	-0.885096	0.000245388	0.0113773	H6VMF7	Cell division cycle 2 like-1 transcript variant A	cell division [GO:0051301]					no cellular component			ATP binding [GO:0005524]	protein kinase activity [GO:0004672]
gi|5678609	comp248991_c0_seq1	-0.884183	0.000115599	0.00693447	O76820	Farnesyl pyrophosphate synthase (Dimethylallyltransferase) (EC 2.5.1.1) (Fragment)	isoprenoid biosynthetic process [GO:0008299]					no cellular component			dimethylallyltranstransferase activity [GO:0004161]
gi|357627354	comp247467_c0_seq4	-0.880755	6.05565e-05	0.00455668	no UniProt ID	no UniProt ID	no UniProt ID					no UniProt ID			no UniProt ID
gi|389608465	comp247686_c0_seq2	-0.880493	3.94116e-05	0.00339565	I4DIV2	Similar to CG9796	no biological process					no cellular component			no molecular function
gi|357616535	comp244355_c0_seq5	-0.878433	8.33337e-07	0.000217494	no UniProt ID	no UniProt ID	no UniProt ID					no UniProt ID			no UniProt ID
gi|357631661	comp250971_c0_seq9	-0.87842	7.85284e-05	0.00535997	no UniProt ID	no UniProt ID	no UniProt ID					no UniProt ID			no UniProt ID
gi|389612711	comp253008_c0_seq4	-0.876969	0.00120379	0.0310968	I4DPD3	Uncharacterized protein (Fragment)	no biological process					no cellular component			no molecular function
gi|512934030	comp247520_c1_seq1	-0.874934	0.000293425	0.0124426	H9JR82	Uncharacterized protein	no biological process					no cellular component			no molecular function
gi|645007309	comp251827_c1_seq2	-0.872618	4.58247e-05	0.00380918	K7J1L6	Uncharacterized protein	no biological process					no cellular component			no molecular function
gi|357620365	comp243391_c0_seq1	-0.86943	1.31942e-05	0.00156681	no UniProt ID	no UniProt ID	no UniProt ID					no UniProt ID			no UniProt ID
gi|357606259	comp224106_c0_seq1	-0.868546	0.000916186	0.0260052	no UniProt ID	no UniProt ID	no UniProt ID					no UniProt ID			no UniProt ID
gi|512920859	comp228278_c0_seq1	-0.865024	0.000194622	0.00995569	H9IW45	Uncharacterized protein	no biological process					integral component of membrane [GO:0016021]			iron ion binding [GO:0005506]	L-ascorbic acid binding [GO:0031418]	oxidoreductase activity, acting on paired donors, with incorporation or reduction of molecular oxygen [GO:0016705]
gi|114051918	comp244226_c0_seq4	-0.861961	7.90174e-07	0.000211394	Q1HPV1	Ubiquinone biosynthesis protein COQ4 homolog, mitochondrial (Coenzyme Q biosynthesis protein 4 homolog)	ubiquinone biosynthetic process [GO:0006744]					mitochondrial inner membrane [GO:0005743]			no molecular function
gi|133754344	comp246402_c0_seq1	-0.861549	0.0002468	0.0113914	A4GKG4	(6-4) photolyase	no biological process					no cellular component			lyase activity [GO:0016829]
gi|357624746	comp230183_c0_seq1	-0.860972	1.28278e-05	0.001539	no UniProt ID	no UniProt ID	no UniProt ID					no UniProt ID			no UniProt ID
gi|389609569	comp245341_c0_seq1	-0.860917	1.65595e-07	6.76181e-05	I4DKF6	Glycine cleavage system H protein	glycine decarboxylation via glycine cleavage system [GO:0019464]					glycine cleavage complex [GO:0005960]	mitochondrion [GO:0005739]		no molecular function
gi|357629435	comp255464_c0_seq1	-0.860108	0.000672151	0.0218191	no UniProt ID	no UniProt ID	no UniProt ID					no UniProt ID			no UniProt ID
gi|357612145	comp237244_c1_seq3	-0.85974	0.000249608	0.0113914	no UniProt ID	no UniProt ID	no UniProt ID					no UniProt ID			no UniProt ID
gi|512909144	comp237456_c0_seq2	-0.857045	0.000387244	0.0151992	H9IY92	Mitochondrial pyruvate carrier	mitochondrial pyruvate transmembrane transport [GO:0006850]					mitochondrial inner membrane [GO:0005743]			no molecular function
gi|512913466	comp237701_c0_seq1	-0.854944	0.000114767	0.00690235	no UniProt ID	no UniProt ID	no UniProt ID					no UniProt ID			no UniProt ID
gi|357619187	comp253920_c0_seq9	-0.854777	0.00194582	0.0412843	no UniProt ID	no UniProt ID	no UniProt ID					no UniProt ID			no UniProt ID
gi|512902208	comp244735_c0_seq2	-0.853486	0.00030693	0.0128255	no UniProt ID	no UniProt ID	no UniProt ID					no UniProt ID			no UniProt ID
gi|357627453	comp252408_c0_seq2	-0.853392	7.095e-06	0.00101311	no UniProt ID	no UniProt ID	no UniProt ID					no UniProt ID			no UniProt ID
gi|261335969	comp240717_c0_seq1	-0.852799	0.000116084	0.00694563	C9S278	ATP-dependent DNA helicase (EC 3.6.4.12)	DNA recombination [GO:0006310]					nucleus [GO:0005634]			ATP binding [GO:0005524]	ATP-dependent helicase activity [GO:0008026]	nucleic acid binding [GO:0003676]
gi|357609022	comp254952_c0_seq8	-0.85055	0.00241893	0.0468568	no UniProt ID	no UniProt ID	no UniProt ID					no UniProt ID			no UniProt ID
gi|357616537	comp247773_c2_seq19	-0.846104	0.000194491	0.00995569	no UniProt ID	no UniProt ID	no UniProt ID					no UniProt ID			no UniProt ID
gi|357631644	comp247558_c0_seq4	-0.843716	0.000775946	0.023701	no UniProt ID	no UniProt ID	no UniProt ID					no UniProt ID			no UniProt ID
gi|357616535	comp244355_c0_seq1	-0.842634	0.000401461	0.0155733	no UniProt ID	no UniProt ID	no UniProt ID					no UniProt ID			no UniProt ID
gi|357610187	comp249867_c0_seq1	-0.842556	0.00241355	0.0468568	no UniProt ID	no UniProt ID	no UniProt ID					no UniProt ID			no UniProt ID
gi|668457158	comp247617_c0_seq1	-0.842111	0.00253437	0.0479453	A0A084W4S0	AGAP008244-PA-like protein	chitin metabolic process [GO:0006030]					extracellular region [GO:0005576]			chitin binding [GO:0008061]
gi|357622459	comp238783_c2_seq4	-0.839282	0.00254235	0.0479913	no UniProt ID	no UniProt ID	no UniProt ID					no UniProt ID			no UniProt ID
gi|357609599	comp246291_c0_seq1	-0.838805	4.4361e-10	6.88335e-07	no UniProt ID	no UniProt ID	no UniProt ID					no UniProt ID			no UniProt ID
gi|357628023	comp255844_c0_seq2	-0.838393	0.000122432	0.00723249	no UniProt ID	no UniProt ID	no UniProt ID					no UniProt ID			no UniProt ID
gi|357611300	comp256456_c0_seq7	-0.837646	0.000235913	0.0111082	no UniProt ID	no UniProt ID	no UniProt ID					no UniProt ID			no UniProt ID
gi|357621674	comp231884_c0_seq5	-0.836144	0.000304412	0.0127661	no UniProt ID	no UniProt ID	no UniProt ID					no UniProt ID			no UniProt ID
gi|357625853	comp249389_c0_seq2	-0.835071	1.836e-05	0.00198757	no UniProt ID	no UniProt ID	no UniProt ID					no UniProt ID			no UniProt ID
gi|387966747	comp231248_c0_seq1	-0.830914	0.00249422	0.0474826	I3QQD6	Small heat shock protein 27.2	no biological process					no cellular component			no molecular function
gi|357615408	comp251229_c0_seq5	-0.830613	0.00154762	0.0359725	no UniProt ID	no UniProt ID	no UniProt ID					no UniProt ID			no UniProt ID
gi|357631708	comp252298_c0_seq6	-0.829807	0.00214306	0.0435631	no UniProt ID	no UniProt ID	no UniProt ID					no UniProt ID			no UniProt ID
gi|357611300	comp253480_c0_seq1	-0.829793	0.00055729	0.0190469	no UniProt ID	no UniProt ID	no UniProt ID					no UniProt ID			no UniProt ID
gi|357609440	comp250453_c0_seq1	-0.828512	5.11638e-05	0.00408516	no UniProt ID	no UniProt ID	no UniProt ID					no UniProt ID			no UniProt ID
gi|357610311	comp250733_c0_seq3	-0.827978	0.000926086	0.0261766	no UniProt ID	no UniProt ID	no UniProt ID					no UniProt ID			no UniProt ID
gi|357626498	comp256251_c1_seq3	-0.827154	0.00104466	0.0283715	no UniProt ID	no UniProt ID	no UniProt ID					no UniProt ID			no UniProt ID
gi|357620797	comp251275_c0_seq1	-0.823727	7.8495e-07	0.000211394	no UniProt ID	no UniProt ID	no UniProt ID					no UniProt ID			no UniProt ID
gi|160333386	comp254963_c1_seq22	-0.819993	0.00166226	0.0377086	Q2F677	Muscle LIM protein	no biological process					no cellular component			metal ion binding [GO:0046872]
gi|409898429	comp247497_c0_seq2	-0.81677	0.0012746	0.0320718	K4P392	Serine proteinase inhibitor 1	no biological process					extracellular space [GO:0005615]			no molecular function
gi|389608713	comp249486_c0_seq5	-0.815647	0.00233929	0.0460635	I4DJ76	Cellular repressor of E1A-stimulated genes (Protein CREG1)	no biological process					no cellular component			cofactor binding [GO:0048037]
gi|357616785	comp234614_c0_seq2	-0.814384	0.00227128	0.0453769	no UniProt ID	no UniProt ID	no UniProt ID					no UniProt ID			no UniProt ID
gi|557752290	comp252036_c0_seq3	-0.813793	1.86402e-05	0.00199677	T1P9Y2	Phosphoglycerate kinase (EC 2.7.2.3)	glycolytic process [GO:0006096]					no cellular component			ATP binding [GO:0005524]	phosphoglycerate kinase activity [GO:0004618]
gi|357622825	comp249254_c0_seq4	-0.812804	0.00196414	0.0414464	no UniProt ID	no UniProt ID	no UniProt ID					no UniProt ID			no UniProt ID
gi|357622349	comp252947_c2_seq8	-0.811002	0.000253385	0.0114851	no UniProt ID	no UniProt ID	no UniProt ID					no UniProt ID			no UniProt ID
gi|512916665	comp246779_c0_seq2	-0.809974	0.000134928	0.00775417	H9JDM1	Uncharacterized protein	no biological process					no cellular component			RNA binding [GO:0003723]
gi|512928055	comp237599_c1_seq1	-0.809431	2.57479e-06	0.000515855	no UniProt ID	no UniProt ID	no UniProt ID					no UniProt ID			no UniProt ID
gi|512910894	comp252934_c1_seq1	-0.807292	0.000131802	0.00764495	H9J3Y8	Flap endonuclease 1 (FEN-1) (EC 3.1.-.-) (Flap structure-specific endonuclease 1)	base-excision repair [GO:0006284]	DNA replication, removal of RNA primer [GO:0043137]				mitochondrion [GO:0005739]	nucleolus [GO:0005730]	nucleoplasm [GO:0005654]	5'-3' exonuclease activity [GO:0008409]	5'-flap endonuclease activity [GO:0017108]	DNA binding [GO:0003677]	magnesium ion binding [GO:0000287]
gi|357604267	comp246888_c0_seq1	-0.806941	0.00144001	0.0344462	no UniProt ID	no UniProt ID	no UniProt ID					no UniProt ID			no UniProt ID
gi|357627342	comp241938_c0_seq2	-0.805929	4.40902e-09	4.1048e-06	no UniProt ID	no UniProt ID	no UniProt ID					no UniProt ID			no UniProt ID
gi|357607561	comp255351_c0_seq1	-0.805104	9.82495e-08	4.39761e-05	no UniProt ID	no UniProt ID	no UniProt ID					no UniProt ID			no UniProt ID
gi|357616535	comp244355_c0_seq7	-0.804957	0.00119447	0.0309936	no UniProt ID	no UniProt ID	no UniProt ID					no UniProt ID			no UniProt ID
gi|512897705	comp248520_c0_seq1	-0.802856	3.83682e-05	0.00334465	no UniProt ID	no UniProt ID	no UniProt ID					no UniProt ID			no UniProt ID
gi|379698892	comp256117_c0_seq3	-0.799881	0.000177483	0.00940981	E9JTY1	KDM4	no biological process					nucleus [GO:0005634]			no molecular function
gi|357629819	comp233849_c0_seq1	-0.796436	1.45008e-10	2.45481e-07	no UniProt ID	no UniProt ID	no UniProt ID					no UniProt ID			no UniProt ID
gi|646696609	comp254189_c0_seq1	-0.796128	4.50523e-07	0.000137973	A0A067QTD6	NF-X1-type zinc finger protein NFXL1	no biological process					integral component of membrane [GO:0016021]	nucleus [GO:0005634]		DNA binding transcription factor activity [GO:0003700]	zinc ion binding [GO:0008270]
gi|512894586	comp248497_c0_seq1	-0.794233	0.000768604	0.0236749	no UniProt ID	no UniProt ID	no UniProt ID					no UniProt ID			no UniProt ID
gi|357613355	comp211574_c0_seq1	-0.79402	0.000223579	0.0108472	no UniProt ID	no UniProt ID	no UniProt ID					no UniProt ID			no UniProt ID
gi|357626610	comp236101_c1_seq3	-0.792053	0.0018754	0.0406024	no UniProt ID	no UniProt ID	no UniProt ID					no UniProt ID			no UniProt ID
gi|357606221	comp210538_c0_seq1	-0.790528	7.32647e-07	0.00020545	no UniProt ID	no UniProt ID	no UniProt ID					no UniProt ID			no UniProt ID
gi|357622036	comp254357_c0_seq2	-0.79032	4.55036e-06	0.000751132	no UniProt ID	no UniProt ID	no UniProt ID					no UniProt ID			no UniProt ID
gi|512935353	comp254700_c0_seq2	-0.789501	0.000523254	0.0183557	no UniProt ID	no UniProt ID	no UniProt ID					no UniProt ID			no UniProt ID
gi|357617710	comp255928_c0_seq5	-0.78792	0.00193773	0.0412145	no UniProt ID	no UniProt ID	no UniProt ID					no UniProt ID			no UniProt ID
gi|512905210	comp250249_c0_seq4	-0.786914	0.000306225	0.012819	no UniProt ID	no UniProt ID	no UniProt ID					no UniProt ID			no UniProt ID
gi|87248535	comp246808_c0_seq1	-0.786606	0.000108242	0.00671849	Q2F5P7	Mitochondrial matrix protein p32	no biological process					mitochondrial matrix [GO:0005759]			no molecular function
gi|357629685	comp210093_c0_seq1	-0.786594	4.31426e-06	0.000732952	no UniProt ID	no UniProt ID	no UniProt ID					no UniProt ID			no UniProt ID
gi|512933058	comp254367_c0_seq12	-0.786076	0.000467698	0.0170889	no UniProt ID	no UniProt ID	no UniProt ID					no UniProt ID			no UniProt ID
gi|357628107	comp244708_c0_seq1	-0.785962	9.46727e-07	0.000239512	no UniProt ID	no UniProt ID	no UniProt ID					no UniProt ID			no UniProt ID
gi|357625365	comp134668_c0_seq1	-0.781035	5.32816e-09	4.59307e-06	no UniProt ID	no UniProt ID	no UniProt ID					no UniProt ID			no UniProt ID
gi|357631684	comp233780_c0_seq2	-0.781034	1.57109e-05	0.00178377	no UniProt ID	no UniProt ID	no UniProt ID					no UniProt ID			no UniProt ID
gi|357616754	comp253832_c1_seq17	-0.780573	0.00267096	0.0492061	no UniProt ID	no UniProt ID	no UniProt ID					no UniProt ID			no UniProt ID
gi|357627187	comp244859_c1_seq2	-0.780465	0.00026916	0.0119555	no UniProt ID	no UniProt ID	no UniProt ID					no UniProt ID			no UniProt ID
gi|312598083	comp243049_c0_seq2	-0.779287	3.98588e-07	0.000131211	H6T598	Prohibitin 2	no biological process					membrane [GO:0016020]			no molecular function
gi|512908850	comp253140_c0_seq2	-0.778894	0.00198026	0.0416356	A0A1B2G267	3DE-3beta-reductase	no biological process					no cellular component			oxidoreductase activity [GO:0016491]
gi|512894114	comp137767_c0_seq1	-0.778231	2.59977e-05	0.0025004	no UniProt ID	no UniProt ID	no UniProt ID					no UniProt ID			no UniProt ID
gi|357608070	comp171982_c0_seq2	-0.776901	4.35236e-07	0.000136893	no UniProt ID	no UniProt ID	no UniProt ID					no UniProt ID			no UniProt ID
gi|357622955	comp255782_c1_seq7	-0.776164	2.61838e-06	0.000515855	no UniProt ID	no UniProt ID	no UniProt ID					no UniProt ID			no UniProt ID
gi|217426000	comp250892_c0_seq6	-0.772233	1.76851e-08	1.03268e-05	B7UEA6	Mitochondrial ATP synthase subunit alpha (Fragment)	ATP metabolic process [GO:0046034]	proton transport [GO:0015992]				no cellular component			ATP binding [GO:0005524]
gi|157129785	comp243118_c0_seq1	-0.771991	0.00125051	0.0316641	Q16PM9	AAEL011584-PA (Chaperonin-60kD, ch60)	protein refolding [GO:0042026]					cytoplasm [GO:0005737]			ATP binding [GO:0005524]
gi|389609595	comp236009_c0_seq2	-0.770794	3.23442e-05	0.00293598	I4DKG9	26S proteasome non-ATPase regulatory subunit 10	no biological process					proteasome complex [GO:0000502]			no molecular function
gi|357606306	comp252967_c0_seq1	-0.769167	0.00194101	0.0412199	no UniProt ID	no UniProt ID	no UniProt ID					no UniProt ID			no UniProt ID
gi|357620082	comp253633_c0_seq10	-0.764786	0.0023857	0.0465441	no UniProt ID	no UniProt ID	no UniProt ID					no UniProt ID			no UniProt ID
gi|357610236	comp254165_c0_seq6	-0.764127	0.00217786	0.0441447	no UniProt ID	no UniProt ID	no UniProt ID					no UniProt ID			no UniProt ID
gi|512907862	comp113112_c0_seq2	-0.763248	0.000274619	0.012094	no UniProt ID	no UniProt ID	no UniProt ID					no UniProt ID			no UniProt ID
gi|357612667	comp240556_c0_seq5	-0.762908	1.11427e-06	0.000275899	no UniProt ID	no UniProt ID	no UniProt ID					no UniProt ID			no UniProt ID
gi|512893156	comp254470_c0_seq2	-0.762356	0.00022852	0.0109265	H9IS88	Uncharacterized protein	no biological process					no cellular component			no molecular function
gi|357622830	comp252269_c0_seq7	-0.761983	0.00042214	0.0160544	no UniProt ID	no UniProt ID	no UniProt ID					no UniProt ID			no UniProt ID
gi|357603657	comp140742_c0_seq1	-0.760584	6.56994e-05	0.00476372	no UniProt ID	no UniProt ID	no UniProt ID					no UniProt ID			no UniProt ID
gi|512935502	comp247525_c1_seq7	-0.758451	0.000592045	0.0200872	no UniProt ID	no UniProt ID	no UniProt ID					no UniProt ID			no UniProt ID
gi|357616944	comp256063_c0_seq3	-0.758062	2.6711e-05	0.00252723	no UniProt ID	no UniProt ID	no UniProt ID					no UniProt ID			no UniProt ID
gi|512914012	comp250856_c0_seq7	-0.755883	0.000884083	0.0256677	no UniProt ID	no UniProt ID	no UniProt ID					no UniProt ID			no UniProt ID
gi|389608773	comp248264_c1_seq6	-0.75532	3.03823e-05	0.00281732	I4DJA8	Enolase	glycolytic process [GO:0006096]					phosphopyruvate hydratase complex [GO:0000015]			magnesium ion binding [GO:0000287]	phosphopyruvate hydratase activity [GO:0004634]
gi|512885313	comp233703_c0_seq2	-0.752804	6.66546e-05	0.00479673	H9IZZ4	Uncharacterized protein	no biological process					ribosome [GO:0005840]			no molecular function
gi|357615613	comp256036_c0_seq1	-0.752634	0.00267436	0.0492061	no UniProt ID	no UniProt ID	no UniProt ID					no UniProt ID			no UniProt ID
gi|357601979	comp254198_c0_seq11	-0.752202	0.000557152	0.0190469	no UniProt ID	no UniProt ID	no UniProt ID					no UniProt ID			no UniProt ID
gi|357602875	comp254949_c0_seq1	-0.751392	0.000470867	0.0171509	no UniProt ID	no UniProt ID	no UniProt ID					no UniProt ID			no UniProt ID
gi|357620020	comp252558_c0_seq2	-0.750989	3.36168e-08	1.70094e-05	no UniProt ID	no UniProt ID	no UniProt ID					no UniProt ID			no UniProt ID
gi|379698964	comp230404_c0_seq1	-0.750543	9.17225e-05	0.00596324	G9JLN1	Nep1 protein	no biological process					no cellular component			methyltransferase activity [GO:0008168]
gi|357627553	comp237134_c0_seq1	-0.749652	8.27274e-05	0.00554893	no UniProt ID	no UniProt ID	no UniProt ID					no UniProt ID			no UniProt ID
gi|512890854	comp244900_c0_seq2	-0.748686	2.96562e-08	1.57779e-05	H9J4P9	Uncharacterized protein	metabolic process [GO:0008152]					no cellular component			catalytic activity [GO:0003824]
gi|264666265	comp239407_c0_seq2	-0.745867	1.25659e-05	0.0015154	D1M6Z4	Superoxide dismutase (EC 1.15.1.1)	no biological process					no cellular component			metal ion binding [GO:0046872]	superoxide dismutase activity [GO:0004784]
gi|512913313	comp245805_c2_seq2	-0.744878	0.0001919	0.00988156	no UniProt ID	no UniProt ID	no UniProt ID					no UniProt ID			no UniProt ID
gi|357631644	comp247558_c0_seq2	-0.743904	0.0012449	0.0315976	no UniProt ID	no UniProt ID	no UniProt ID					no UniProt ID			no UniProt ID
gi|512924772	comp250161_c0_seq1	-0.74304	0.000233349	0.0110833	no UniProt ID	no UniProt ID	no UniProt ID					no UniProt ID			no UniProt ID
gi|357608560	comp236873_c0_seq1	-0.742765	0.00151764	0.0355669	no UniProt ID	no UniProt ID	no UniProt ID					no UniProt ID			no UniProt ID
gi|357622835	comp239514_c0_seq8	-0.742418	5.94262e-05	0.0045349	no UniProt ID	no UniProt ID	no UniProt ID					no UniProt ID			no UniProt ID
gi|357623762	comp242235_c0_seq1	-0.741981	0.00270142	0.0493917	no UniProt ID	no UniProt ID	no UniProt ID					no UniProt ID			no UniProt ID
gi|357604396	comp236289_c1_seq1	-0.741951	2.70721e-05	0.00254092	no UniProt ID	no UniProt ID	no UniProt ID					no UniProt ID			no UniProt ID
gi|5020383	comp246065_c0_seq3	-0.741155	7.64689e-05	0.00528135	Q9Y0G6	Juvenile hormone esterase binding protein	no biological process					no cellular component			no molecular function
gi|512923671	comp245087_c0_seq1	-0.741021	1.15471e-06	0.000279328	no UniProt ID	no UniProt ID	no UniProt ID					no UniProt ID			no UniProt ID
gi|357627465	comp253462_c1_seq24	-0.740838	0.000373737	0.0148696	no UniProt ID	no UniProt ID	no UniProt ID					no UniProt ID			no UniProt ID
gi|380021797	comp245124_c0_seq2	-0.740678	6.48727e-09	5.39255e-06	no UniProt ID	no UniProt ID	no UniProt ID					no UniProt ID			no UniProt ID
gi|512936098	comp253266_c2_seq20	-0.739888	2.19398e-05	0.00223093	no UniProt ID	no UniProt ID	no UniProt ID					no UniProt ID			no UniProt ID
gi|357610726	comp252814_c0_seq2	-0.737744	2.03925e-05	0.002126	no UniProt ID	no UniProt ID	no UniProt ID					no UniProt ID			no UniProt ID
gi|389612238	comp233728_c0_seq2	-0.737692	7.1604e-06	0.00101621	I4DNZ2	Dynein light chain (Dynein light chain Tctex-type)	no biological process					no cellular component			no molecular function
gi|512934665	comp254199_c0_seq8	-0.737169	0.000412606	0.0157951	no UniProt ID	no UniProt ID	no UniProt ID					no UniProt ID			no UniProt ID
gi|392464496	comp224256_c0_seq1	-0.737108	0.000286071	0.0123674	I6T765	Catecholamines up (Fragment)	no biological process					integral component of membrane [GO:0016021]			metal ion transmembrane transporter activity [GO:0046873]
gi|357622901	comp240242_c0_seq1	-0.731329	2.23333e-05	0.00223093	no UniProt ID	no UniProt ID	no UniProt ID					no UniProt ID			no UniProt ID
gi|357619388	comp238476_c0_seq1	-0.728633	0.000897678	0.0257309	no UniProt ID	no UniProt ID	no UniProt ID					no UniProt ID			no UniProt ID
gi|357602343	comp237831_c0_seq1	-0.72768	0.000104177	0.00655332	no UniProt ID	no UniProt ID	no UniProt ID					no UniProt ID			no UniProt ID
gi|114053277	comp198942_c0_seq1	-0.725832	7.831e-07	0.000211394	Q1HPX3	H+ transporting ATP synthase O subunit isoform 1	ATP synthesis coupled proton transport [GO:0015986]					no cellular component			proton-transporting ATP synthase activity, rotational mechanism [GO:0046933]
gi|357619558	comp236615_c0_seq1	-0.725827	0.00131041	0.0325278	no UniProt ID	no UniProt ID	no UniProt ID					no UniProt ID			no UniProt ID
gi|357627498	comp250256_c0_seq1	-0.725693	3.29133e-07	0.000117855	no UniProt ID	no UniProt ID	no UniProt ID					no UniProt ID			no UniProt ID
gi|357608142	comp180920_c0_seq1	-0.725171	4.89107e-07	0.000145948	no UniProt ID	no UniProt ID	no UniProt ID					no UniProt ID			no UniProt ID
gi|512926012	comp249655_c0_seq11	-0.724968	0.000480203	0.0173822	no UniProt ID	no UniProt ID	no UniProt ID					no UniProt ID			no UniProt ID
gi|357622895	comp239545_c0_seq1	-0.724571	0.00257587	0.048251	no UniProt ID	no UniProt ID	no UniProt ID					no UniProt ID			no UniProt ID
gi|114052917	comp249739_c0_seq5	-0.722042	1.79194e-05	0.00194895	Q2F6B3	DnaJ domain-containing protein	no biological process					no cellular component			no molecular function
gi|357620243	comp249070_c1_seq2	-0.721944	0.000398153	0.0154708	no UniProt ID	no UniProt ID	no UniProt ID					no UniProt ID			no UniProt ID
gi|389611445	comp230051_c0_seq1	-0.719793	4.01699e-05	0.00343734	I4DN44	Peroxiredoxin 5	cell redox homeostasis [GO:0045454]					cell [GO:0005623]			oxidoreductase activity [GO:0016491]
gi|2499773	comp249906_c0_seq1	-0.718372	5.47008e-06	0.000848775	Q26486	46 kDa FK506-binding nuclear protein (EC 5.2.1.8) (Peptidyl-prolyl cis-trans isomerase) (PPIase) (Rotamase)	histone peptidyl-prolyl isomerization [GO:0000412]					nucleolus [GO:0005730]			DNA binding [GO:0003677]	FK506 binding [GO:0005528]	peptidyl-prolyl cis-trans isomerase activity [GO:0003755]
gi|357619550	comp219497_c0_seq1	-0.715227	0.000479202	0.017375	no UniProt ID	no UniProt ID	no UniProt ID					no UniProt ID			no UniProt ID
gi|512893951	comp253404_c0_seq4	-0.714672	1.40823e-07	5.85297e-05	H9JKN7	Uncharacterized protein	no biological process					integral component of membrane [GO:0016021]			ATP binding [GO:0005524]	metalloendopeptidase activity [GO:0004222]	zinc ion binding [GO:0008270]
gi|525343668	comp247656_c0_seq1	-0.712886	0.000165356	0.00890097	H9U397	Hsp90-related protein TRAP1	protein folding [GO:0006457]	response to stress [GO:0006950]				no cellular component			ATP binding [GO:0005524]	unfolded protein binding [GO:0051082]
gi|357631353	comp249534_c0_seq2	-0.710249	3.6867e-06	0.000665178	no UniProt ID	no UniProt ID	no UniProt ID					no UniProt ID			no UniProt ID
gi|512907721	comp255890_c0_seq1	-0.710195	0.000249062	0.0113914	no UniProt ID	no UniProt ID	no UniProt ID					no UniProt ID			no UniProt ID
gi|512915932	comp238467_c1_seq7	-0.709647	1.89368e-07	7.24588e-05	no UniProt ID	no UniProt ID	no UniProt ID					no UniProt ID			no UniProt ID
gi|512903279	comp249255_c0_seq3	-0.707327	0.00274525	0.0499634	no UniProt ID	no UniProt ID	no UniProt ID					no UniProt ID			no UniProt ID
gi|357618601	comp254826_c0_seq7	-0.706953	0.000723669	0.0229162	no UniProt ID	no UniProt ID	no UniProt ID					no UniProt ID			no UniProt ID
gi|357605213	comp219391_c0_seq1	-0.705697	8.41008e-07	0.000217494	no UniProt ID	no UniProt ID	no UniProt ID					no UniProt ID			no UniProt ID
gi|389612885	comp256603_c0_seq3	-0.705124	0.000197406	0.010076	I4DPK1	Signal recognition particle, 14kD, putative	SRP-dependent cotranslational protein targeting to membrane [GO:0006614]					signal recognition particle, endoplasmic reticulum targeting [GO:0005786]			7S RNA binding [GO:0008312]	endoplasmic reticulum signal peptide binding [GO:0030942]
gi|512927424	comp253423_c0_seq1	-0.699974	0.000715211	0.0227618	no UniProt ID	no UniProt ID	no UniProt ID					no UniProt ID			no UniProt ID
gi|512932034	comp256759_c0_seq1	-0.696636	7.28242e-06	0.00102107	no UniProt ID	no UniProt ID	no UniProt ID					no UniProt ID			no UniProt ID
gi|357602391	comp247803_c0_seq2	-0.696513	0.00132343	0.0326255	no UniProt ID	no UniProt ID	no UniProt ID					no UniProt ID			no UniProt ID
gi|357603257	comp247814_c0_seq6	-0.694789	5.43621e-06	0.000848775	no UniProt ID	no UniProt ID	no UniProt ID					no UniProt ID			no UniProt ID
gi|357624655	comp239388_c0_seq1	-0.694779	0.000241324	0.0112787	no UniProt ID	no UniProt ID	no UniProt ID					no UniProt ID			no UniProt ID
gi|357609196	comp250687_c0_seq7	-0.694338	0.000609258	0.020433	no UniProt ID	no UniProt ID	no UniProt ID					no UniProt ID			no UniProt ID
gi|357603481	comp243924_c0_seq1	-0.694333	0.00162231	0.0371646	no UniProt ID	no UniProt ID	no UniProt ID					no UniProt ID			no UniProt ID
gi|357602151	comp244761_c0_seq3	-0.692449	0.000228113	0.0109265	no UniProt ID	no UniProt ID	no UniProt ID					no UniProt ID			no UniProt ID
gi|389609051	comp223009_c0_seq1	-0.69116	4.10016e-07	0.000132543	I4DJP7	Mitochondrial ribosomal protein L28	no biological process					ribosome [GO:0005840]			structural constituent of ribosome [GO:0003735]
gi|357627035	comp251067_c0_seq1	-0.685666	0.00241154	0.0468568	no UniProt ID	no UniProt ID	no UniProt ID					no UniProt ID			no UniProt ID
gi|357621805	comp255124_c0_seq1	-0.685595	0.000144414	0.00815836	no UniProt ID	no UniProt ID	no UniProt ID					no UniProt ID			no UniProt ID
gi|357631001	comp242055_c0_seq5	-0.685217	0.00154743	0.0359725	no UniProt ID	no UniProt ID	no UniProt ID					no UniProt ID			no UniProt ID
gi|357616974	comp245068_c0_seq4	-0.684588	3.8896e-06	0.00068068	no UniProt ID	no UniProt ID	no UniProt ID					no UniProt ID			no UniProt ID
gi|357628400	comp254797_c0_seq1	-0.683781	2.06716e-05	0.00213836	no UniProt ID	no UniProt ID	no UniProt ID					no UniProt ID			no UniProt ID
gi|357625873	comp229370_c0_seq1	-0.683372	0.00147974	0.0350366	no UniProt ID	no UniProt ID	no UniProt ID					no UniProt ID			no UniProt ID
gi|357608247	comp254094_c0_seq13	-0.683189	0.000207898	0.0103292	no UniProt ID	no UniProt ID	no UniProt ID					no UniProt ID			no UniProt ID
gi|112983110	comp243374_c0_seq1	-0.682878	0.00143621	0.0343907	Q5TLD2	Replication protein A middle subunit	DNA recombination [GO:0006310]	DNA repair [GO:0006281]	DNA replication [GO:0006260]			nucleus [GO:0005634]			DNA binding [GO:0003677]
gi|357620520	comp247475_c0_seq6	-0.681634	0.000788457	0.0239887	no UniProt ID	no UniProt ID	no UniProt ID					no UniProt ID			no UniProt ID
gi|357616005	comp255634_c0_seq3	-0.681284	0.000297535	0.0125455	no UniProt ID	no UniProt ID	no UniProt ID					no UniProt ID			no UniProt ID
gi|357620066	comp235435_c0_seq1	-0.681076	0.0024785	0.0473286	no UniProt ID	no UniProt ID	no UniProt ID					no UniProt ID			no UniProt ID
gi|357601923	comp254667_c0_seq3	-0.680346	2.16418e-06	0.000449743	no UniProt ID	no UniProt ID	no UniProt ID					no UniProt ID			no UniProt ID
gi|114051728	comp248028_c1_seq6	-0.675313	0.000359992	0.0144462	Q2F619	Cell death-regulatory protein GRIM19	no biological process					integral component of membrane [GO:0016021]			no molecular function
gi|357605857	comp249693_c0_seq2	-0.673637	3.35897e-05	0.00300693	no UniProt ID	no UniProt ID	no UniProt ID					no UniProt ID			no UniProt ID
gi|357606787	comp237010_c0_seq1	-0.673217	4.40823e-05	0.0036907	no UniProt ID	no UniProt ID	no UniProt ID					no UniProt ID			no UniProt ID
gi|56462318	comp252254_c0_seq4	-0.673216	0.000673613	0.0218361	Q5MGF8	Uncharacterized protein (Fragment)	no biological process					no cellular component			no molecular function
gi|357621620	comp245774_c0_seq1	-0.672782	0.000225405	0.0108619	no UniProt ID	no UniProt ID	no UniProt ID					no UniProt ID			no UniProt ID
gi|357625382	comp253575_c0_seq4	-0.669637	0.00112691	0.0298055	no UniProt ID	no UniProt ID	no UniProt ID					no UniProt ID			no UniProt ID
gi|357612246	comp252697_c0_seq3	-0.669365	0.00073648	0.0231019	no UniProt ID	no UniProt ID	no UniProt ID					no UniProt ID			no UniProt ID
gi|357616747	comp247176_c0_seq1	-0.669157	1.15106e-05	0.00142505	no UniProt ID	no UniProt ID	no UniProt ID					no UniProt ID			no UniProt ID
gi|357612247	comp244668_c1_seq4	-0.668821	0.00145867	0.0348569	no UniProt ID	no UniProt ID	no UniProt ID					no UniProt ID			no UniProt ID
gi|357624126	comp254219_c0_seq1	-0.668682	0.000335344	0.0136751	no UniProt ID	no UniProt ID	no UniProt ID					no UniProt ID			no UniProt ID
gi|512913210	comp252028_c0_seq3	-0.66724	1.43916e-05	0.00167249	no UniProt ID	no UniProt ID	no UniProt ID					no UniProt ID			no UniProt ID
gi|357608010	comp247268_c0_seq2	-0.666997	1.59977e-05	0.00178776	no UniProt ID	no UniProt ID	no UniProt ID					no UniProt ID			no UniProt ID
gi|512930162	comp252211_c0_seq9	-0.666553	0.00105035	0.0284267	H9ISJ2	Uncharacterized protein	no biological process					nucleus [GO:0005634]			protein heterodimerization activity [GO:0046982]
gi|357628542	comp240182_c0_seq1	-0.666052	0.00251159	0.0475649	no UniProt ID	no UniProt ID	no UniProt ID					no UniProt ID			no UniProt ID
gi|512907155	comp250035_c0_seq11	-0.665692	0.00131076	0.0325278	no UniProt ID	no UniProt ID	no UniProt ID					no UniProt ID			no UniProt ID
gi|357617743	comp254639_c0_seq6	-0.663361	0.00268656	0.049354	no UniProt ID	no UniProt ID	no UniProt ID					no UniProt ID			no UniProt ID
gi|389609993	comp211142_c0_seq2	-0.662012	0.000909841	0.0259628	I4DL18	DNA-directed RNA polymerase II 13.3 kDa polypeptide rpb11 (DNA-directed RNA polymerase II subunit RPB11)	transcription, DNA-templated [GO:0006351]					no cellular component			DNA binding [GO:0003677]	DNA-directed 5'-3' RNA polymerase activity [GO:0003899]	protein dimerization activity [GO:0046983]
gi|289546591	comp249224_c0_seq1	-0.661169	0.00221301	0.044557	D3VW59	Origin recognition complex subunit 4	DNA replication [GO:0006260]					nucleus [GO:0005634]	origin recognition complex [GO:0000808]		ATP binding [GO:0005524]	DNA binding [GO:0003677]
gi|261335956	comp237657_c0_seq1	-0.661117	0.000436131	0.0164492	D0AB94	Similar toCG33505	no biological process					no cellular component			no molecular function
gi|154707830	comp235012_c0_seq4	-0.659863	0.000989725	0.0272291	Q5XUN5	Triosephosphate isomerase (EC 5.3.1.1)	gluconeogenesis [GO:0006094]	glycolytic process [GO:0006096]	pentose-phosphate shunt [GO:0006098]			no cellular component			triose-phosphate isomerase activity [GO:0004807]
gi|357625856	comp253986_c0_seq3	-0.65871	2.57525e-06	0.000515855	no UniProt ID	no UniProt ID	no UniProt ID					no UniProt ID			no UniProt ID
gi|512929420	comp242473_c0_seq3	-0.657575	0.000318585	0.0131473	H9JH49	Uncharacterized protein	iron-sulfur cluster assembly [GO:0016226]					no cellular component			iron ion binding [GO:0005506]	iron-sulfur cluster binding [GO:0051536]
gi|357608471	comp229892_c0_seq1	-0.65566	0.00179972	0.0396672	no UniProt ID	no UniProt ID	no UniProt ID					no UniProt ID			no UniProt ID
gi|512932797	comp244224_c0_seq1	-0.654421	0.000291458	0.0124016	E2QC36	Farnesyltransferase/geranylgeranyltransferase type I alpha subunit	protein prenylation [GO:0018342]					no cellular component			protein prenyltransferase activity [GO:0008318]
gi|512885863	comp250059_c0_seq1	-0.653922	0.00187027	0.0406024	H9J035	Regulator of telomere elongation helicase 1 homolog (EC 3.6.4.12)	DNA recombination [GO:0006310]	DNA repair [GO:0006281]	DNA replication [GO:0006260]	regulation of double-strand break repair via homologous recombination [GO:0010569]	telomere maintenance [GO:0000723]	nucleus [GO:0005634]			4 iron, 4 sulfur cluster binding [GO:0051539]	ATP binding [GO:0005524]	ATP-dependent DNA helicase activity [GO:0004003]	DNA binding [GO:0003677]	metal ion binding [GO:0046872]
gi|389609523	comp178731_c0_seq1	-0.652278	0.00019434	0.00995569	I4DKD3	Malate dehydrogenase (EC 1.1.1.37)	carbohydrate metabolic process [GO:0005975]	malate metabolic process [GO:0006108]	tricarboxylic acid cycle [GO:0006099]			no cellular component			L-malate dehydrogenase activity [GO:0030060]
gi|512927377	comp245589_c2_seq1	-0.650446	6.45712e-05	0.00474099	H9JKV0	Proteasome assembly chaperone 2	no biological process					no cellular component			no molecular function
gi|668457158	comp252457_c0_seq6	-0.649363	0.0011307	0.029838	A0A084W4S0	AGAP008244-PA-like protein	chitin metabolic process [GO:0006030]					extracellular region [GO:0005576]			chitin binding [GO:0008061]
gi|389609037	comp136377_c0_seq1	-0.648823	0.000108801	0.00671849	I4DJP0	Proteasome 26kD subunit	proteolysis involved in cellular protein catabolic process [GO:0051603]					proteasome core complex [GO:0005839]			threonine-type endopeptidase activity [GO:0004298]
gi|512917897	comp201912_c0_seq1	-0.64732	0.000127197	0.00743845	H9JTB2	Uncharacterized protein	no biological process					no cellular component			no molecular function
gi|357624305	comp247398_c0_seq2	-0.6471	0.000284975	0.0123674	no UniProt ID	no UniProt ID	no UniProt ID					no UniProt ID			no UniProt ID
gi|357608050	comp244411_c0_seq1	-0.646048	0.00147019	0.0349518	no UniProt ID	no UniProt ID	no UniProt ID					no UniProt ID			no UniProt ID
gi|357609534	comp246708_c1_seq1	-0.64407	0.00157152	0.0362709	no UniProt ID	no UniProt ID	no UniProt ID					no UniProt ID			no UniProt ID
gi|357626560	comp252125_c0_seq2	-0.643984	0.000105862	0.00664133	no UniProt ID	no UniProt ID	no UniProt ID					no UniProt ID			no UniProt ID
gi|357625056	comp247078_c0_seq2	-0.642624	0.000417523	0.0159571	no UniProt ID	no UniProt ID	no UniProt ID					no UniProt ID			no UniProt ID
gi|357604878	comp256310_c0_seq4	-0.641927	0.0016621	0.0377086	no UniProt ID	no UniProt ID	no UniProt ID					no UniProt ID			no UniProt ID
gi|357617691	comp242300_c0_seq3	-0.638108	0.00173453	0.0387439	no UniProt ID	no UniProt ID	no UniProt ID					no UniProt ID			no UniProt ID
gi|357621415	comp245904_c0_seq10	-0.637769	0.000446309	0.0167045	no UniProt ID	no UniProt ID	no UniProt ID					no UniProt ID			no UniProt ID
gi|45594226	comp251407_c0_seq1	-0.635548	0.00116509	0.0305195	Q6Q2D7	Serpin-4B	no biological process					extracellular space [GO:0005615]			no molecular function
gi|357619810	comp243613_c1_seq1	-0.634827	0.000168226	0.00902178	no UniProt ID	no UniProt ID	no UniProt ID					no UniProt ID			no UniProt ID
gi|389610075	comp84846_c0_seq1	-0.634258	0.00249845	0.0474826	I4DL59	Mitochondrial ribosomal protein L14	translation [GO:0006412]					ribosome [GO:0005840]			structural constituent of ribosome [GO:0003735]
gi|512901083	comp250276_c0_seq21	-0.633893	0.00246729	0.0473174	no UniProt ID	no UniProt ID	no UniProt ID					no UniProt ID			no UniProt ID
gi|357604775	comp251843_c2_seq7	-0.632774	0.00026855	0.0119513	no UniProt ID	no UniProt ID	no UniProt ID					no UniProt ID			no UniProt ID
gi|357617747	comp249075_c1_seq1	-0.632345	0.0025358	0.0479453	no UniProt ID	no UniProt ID	no UniProt ID					no UniProt ID			no UniProt ID
gi|512930625	comp250692_c1_seq7	-0.631965	0.000377458	0.0149411	no UniProt ID	no UniProt ID	no UniProt ID					no UniProt ID			no UniProt ID
gi|357622404	comp238123_c0_seq1	-0.630709	0.0018994	0.040854	no UniProt ID	no UniProt ID	no UniProt ID					no UniProt ID			no UniProt ID
gi|343175107	comp241432_c0_seq2	-0.629682	0.00082871	0.0246652	G1FWE7	Topoisomerase 1B	DNA topological change [GO:0006265]					chromosome [GO:0005694]			DNA binding [GO:0003677]	DNA topoisomerase type I activity [GO:0003917]
gi|357613862	comp251137_c0_seq4	-0.629231	0.0023014	0.0457821	no UniProt ID	no UniProt ID	no UniProt ID					no UniProt ID			no UniProt ID
gi|357631593	comp246245_c0_seq2	-0.628598	1.23171e-05	0.00150094	no UniProt ID	no UniProt ID	no UniProt ID					no UniProt ID			no UniProt ID
gi|357620822	comp251912_c0_seq1	-0.628129	0.000555715	0.0190469	no UniProt ID	no UniProt ID	no UniProt ID					no UniProt ID			no UniProt ID
gi|506968591	comp243878_c0_seq3	-0.628099	2.66797e-05	0.00252723	R4UKJ1	Glyceraldehyde-3-phosphate dehydrogenase	no biological process					no cellular component			oxidoreductase activity, acting on the aldehyde or oxo group of donors, NAD or NADP as acceptor [GO:0016620]
gi|512920377	comp224455_c0_seq1	-0.628073	0.00122476	0.0312227	H9IW65	Uncharacterized protein	no biological process					mitochondrial inner membrane protein insertion complex [GO:0042721]			no molecular function
gi|357604512	comp208325_c0_seq1	-0.627168	5.4696e-06	0.000848775	no UniProt ID	no UniProt ID	no UniProt ID					no UniProt ID			no UniProt ID
gi|357606391	comp243249_c0_seq2	-0.625757	0.000191125	0.00986349	no UniProt ID	no UniProt ID	no UniProt ID					no UniProt ID			no UniProt ID
gi|512897788	comp226490_c0_seq3	-0.624711	0.000113563	0.00688327	H9J3S5	Uncharacterized protein	no biological process					integral component of membrane [GO:0016021]			carbohydrate binding [GO:0030246]
gi|357603262	comp255846_c1_seq3	-0.623661	0.00193307	0.041181	no UniProt ID	no UniProt ID	no UniProt ID					no UniProt ID			no UniProt ID
gi|357626332	comp244770_c0_seq1	-0.623602	4.00258e-07	0.000131211	no UniProt ID	no UniProt ID	no UniProt ID					no UniProt ID			no UniProt ID
gi|357613396	comp194710_c0_seq1	-0.623256	0.00020215	0.0102177	no UniProt ID	no UniProt ID	no UniProt ID					no UniProt ID			no UniProt ID
gi|512898542	comp225531_c0_seq1	-0.622522	0.000203746	0.0102645	no UniProt ID	no UniProt ID	no UniProt ID					no UniProt ID			no UniProt ID
gi|563354890	comp253872_c0_seq15	-0.620477	0.00193387	0.041181	V5SK28	6-phosphofructokinase	fructose 6-phosphate metabolic process [GO:0006002]					cytoplasm [GO:0005737]			6-phosphofructokinase activity [GO:0003872]	ATP binding [GO:0005524]
gi|389609563	comp241860_c0_seq4	-0.619999	4.05659e-06	0.000695154	I4DKF3	NADH-ubiquinone oxidoreductase 24 kDa subunit	no biological process					no cellular component			2 iron, 2 sulfur cluster binding [GO:0051537]	metal ion binding [GO:0046872]	oxidoreductase activity [GO:0016491]
gi|512888835	comp249652_c0_seq2	-0.619232	0.00180969	0.0398115	H9IWS5	Uncharacterized protein	no biological process					no cellular component			no molecular function
gi|357607253	comp236142_c0_seq2	-0.619049	0.000657816	0.0215038	no UniProt ID	no UniProt ID	no UniProt ID					no UniProt ID			no UniProt ID
gi|114052160	comp218962_c0_seq5	-0.617753	0.000859859	0.0252781	Q1HPR1	Proteasome subunit alpha type (EC 3.4.25.1)	ubiquitin-dependent protein catabolic process [GO:0006511]					cytoplasm [GO:0005737]	nucleus [GO:0005634]	proteasome core complex, alpha-subunit complex [GO:0019773]	threonine-type endopeptidase activity [GO:0004298]
gi|357620618	comp248529_c0_seq28	-0.617188	0.00111912	0.0297007	no UniProt ID	no UniProt ID	no UniProt ID					no UniProt ID			no UniProt ID
gi|357619420	comp239365_c0_seq2	-0.616765	0.000341185	0.0138588	no UniProt ID	no UniProt ID	no UniProt ID					no UniProt ID			no UniProt ID
gi|389609211	comp238957_c1_seq1	-0.615072	6.68436e-06	0.000972366	I4DJX7	Mitochondrial NADH:ubiquinone oxidoreductase B14.7 subunit	no biological process					integral component of membrane [GO:0016021]			no molecular function
gi|114050787	comp248888_c0_seq3	-0.614801	0.000618107	0.0206109	Q2F653	Defective in cullin neddylation protein	no biological process					no cellular component			no molecular function
gi|357610268	comp239342_c0_seq1	-0.614768	0.00231558	0.0459642	no UniProt ID	no UniProt ID	no UniProt ID					no UniProt ID			no UniProt ID
gi|357629981	comp247555_c0_seq1	-0.611987	0.00189757	0.040854	no UniProt ID	no UniProt ID	no UniProt ID					no UniProt ID			no UniProt ID
gi|114050993	comp246242_c0_seq1	-0.611309	0.000114711	0.00690235	Q2F661	Proteasome subunit alpha type (EC 3.4.25.1)	proteasome-mediated ubiquitin-dependent protein catabolic process [GO:0043161]					cytoplasm [GO:0005737]	nucleus [GO:0005634]	proteasome core complex, alpha-subunit complex [GO:0019773]	threonine-type endopeptidase activity [GO:0004298]
gi|283580029	comp220741_c0_seq3	-0.610637	0.00269962	0.0493917	D2Y5V5	Actin-related protein 2/3 complex subunit 3 (Arp2/3 complex 21 kDa subunit)	Arp2/3 complex-mediated actin nucleation [GO:0034314]					Arp2/3 protein complex [GO:0005885]	cytoplasm [GO:0005737]		actin binding [GO:0003779]
gi|357612252	comp252625_c1_seq19	-0.610321	6.03668e-05	0.00455668	no UniProt ID	no UniProt ID	no UniProt ID					no UniProt ID			no UniProt ID
gi|357623749	comp248581_c0_seq1	-0.609926	0.00250316	0.0474826	no UniProt ID	no UniProt ID	no UniProt ID					no UniProt ID			no UniProt ID
gi|512892704	comp238128_c0_seq1	-0.608863	0.000472923	0.0171989	no UniProt ID	no UniProt ID	no UniProt ID					no UniProt ID			no UniProt ID
gi|357613410	comp234600_c0_seq1	-0.607478	6.79579e-05	0.00486683	no UniProt ID	no UniProt ID	no UniProt ID					no UniProt ID			no UniProt ID
gi|357627052	comp250341_c0_seq4	-0.606978	1.00873e-05	0.00129713	no UniProt ID	no UniProt ID	no UniProt ID					no UniProt ID			no UniProt ID
gi|357619596	comp250822_c0_seq1	-0.606967	0.00172482	0.0386384	no UniProt ID	no UniProt ID	no UniProt ID					no UniProt ID			no UniProt ID
gi|357624822	comp251779_c0_seq2	-0.603895	0.00233202	0.0459982	no UniProt ID	no UniProt ID	no UniProt ID					no UniProt ID			no UniProt ID
gi|443429409	comp249856_c0_seq2	-0.603763	0.000690845	0.0223325	L7X0R1	Protein penguin-like protein	no biological process					no cellular component			RNA binding [GO:0003723]
gi|357618554	comp249195_c0_seq3	-0.603227	4.28183e-05	0.00362398	no UniProt ID	no UniProt ID	no UniProt ID					no UniProt ID			no UniProt ID
gi|114052162	comp241191_c0_seq8	-0.602752	1.37559e-06	0.000308925	Q1HPR0	Proteasome subunit beta type (EC 3.4.25.1)	proteasome-mediated ubiquitin-dependent protein catabolic process [GO:0043161]					cytoplasm [GO:0005737]	nucleus [GO:0005634]	proteasome core complex, beta-subunit complex [GO:0019774]	threonine-type endopeptidase activity [GO:0004298]
gi|357612674	comp255225_c0_seq8	-0.599887	0.000165591	0.00890097	no UniProt ID	no UniProt ID	no UniProt ID					no UniProt ID			no UniProt ID
gi|357612411	comp250676_c0_seq1	-0.598656	5.90791e-07	0.000167691	no UniProt ID	no UniProt ID	no UniProt ID					no UniProt ID			no UniProt ID
gi|357602875	comp254949_c0_seq3	-0.598548	0.00153619	0.0358113	no UniProt ID	no UniProt ID	no UniProt ID					no UniProt ID			no UniProt ID
gi|306518662	comp246077_c0_seq1	-0.598333	1.24692e-05	0.00151157	E0D4V6	Phenylalanyl-tRNA synthetase alpha subunit	phenylalanyl-tRNA aminoacylation [GO:0006432]					cytoplasm [GO:0005737]			ATP binding [GO:0005524]	phenylalanine-tRNA ligase activity [GO:0004826]	tRNA binding [GO:0000049]
gi|357625036	comp242210_c0_seq3	-0.597078	1.5415e-05	0.00176741	no UniProt ID	no UniProt ID	no UniProt ID					no UniProt ID			no UniProt ID
gi|512886606	comp244488_c1_seq2	-0.59324	9.0423e-05	0.00596202	no UniProt ID	no UniProt ID	no UniProt ID					no UniProt ID			no UniProt ID
gi|357608923	comp238183_c0_seq1	-0.592596	0.000818518	0.0244872	no UniProt ID	no UniProt ID	no UniProt ID					no UniProt ID			no UniProt ID
gi|662211003	comp247728_c0_seq2	-0.590883	2.1261e-05	0.0021896	no UniProt ID	no UniProt ID	no UniProt ID					no UniProt ID			no UniProt ID
gi|357612133	comp246060_c1_seq1	-0.590668	0.000249474	0.0113914	no UniProt ID	no UniProt ID	no UniProt ID					no UniProt ID			no UniProt ID
gi|357629030	comp242775_c0_seq3	-0.59014	0.000499139	0.0177637	no UniProt ID	no UniProt ID	no UniProt ID					no UniProt ID			no UniProt ID
gi|506965510	comp200815_c0_seq2	-0.589708	0.00125884	0.0317783	R4V0I1	Histone H3	no biological process					nucleosome [GO:0000786]	nucleus [GO:0005634]		DNA binding [GO:0003677]	protein heterodimerization activity [GO:0046982]
gi|389614996	comp251845_c0_seq1	-0.587476	0.000729737	0.0230144	I4DRF8	Dolichyl-diphosphooligosaccharide--protein glycosyltransferase 48 kDa subunit (Oligosaccharyl transferase 48 kDa subunit)	protein N-linked glycosylation via asparagine [GO:0018279]					endoplasmic reticulum membrane [GO:0005789]	integral component of membrane [GO:0016021]		transferase activity, transferring glycosyl groups [GO:0016757]
gi|357623524	comp256792_c0_seq3	-0.587476	0.00219914	0.0444042	no UniProt ID	no UniProt ID	no UniProt ID					no UniProt ID			no UniProt ID
gi|751217866	comp253540_c0_seq6	-0.586564	0.000423754	0.0160895	no UniProt ID	no UniProt ID	no UniProt ID					no UniProt ID			no UniProt ID
gi|357604660	comp242978_c0_seq13	-0.585611	1.60533e-05	0.00178776	no UniProt ID	no UniProt ID	no UniProt ID					no UniProt ID			no UniProt ID
gi|357628818	comp245725_c0_seq1	-0.584327	5.67615e-05	0.00436015	no UniProt ID	no UniProt ID	no UniProt ID					no UniProt ID			no UniProt ID
gi|525343668	comp247656_c0_seq2	-0.582052	0.00206986	0.0429375	H9U397	Hsp90-related protein TRAP1	protein folding [GO:0006457]	response to stress [GO:0006950]				no cellular component			ATP binding [GO:0005524]	unfolded protein binding [GO:0051082]
gi|121543953	comp237965_c0_seq10	-0.581572	9.12502e-06	0.00119317	A2I472	GTP-binding nuclear protein	nucleocytoplasmic transport [GO:0006913]	protein transport [GO:0015031]				nucleus [GO:0005634]			GTPase activity [GO:0003924]	GTP binding [GO:0005525]
gi|512928649	comp251970_c0_seq1	-0.581122	0.000706544	0.0226201	no UniProt ID	no UniProt ID	no UniProt ID					no UniProt ID			no UniProt ID
gi|512905490	comp244263_c1_seq5	-0.580743	0.000824114	0.0245914	no UniProt ID	no UniProt ID	no UniProt ID					no UniProt ID			no UniProt ID
gi|357603404	comp247767_c0_seq2	-0.57921	0.000429231	0.0162445	no UniProt ID	no UniProt ID	no UniProt ID					no UniProt ID			no UniProt ID
gi|357625590	comp252723_c0_seq1	-0.577699	0.00193899	0.0412145	no UniProt ID	no UniProt ID	no UniProt ID					no UniProt ID			no UniProt ID
gi|357603255	comp237620_c0_seq1	-0.577612	0.000502333	0.0178468	no UniProt ID	no UniProt ID	no UniProt ID					no UniProt ID			no UniProt ID
gi|357623789	comp237700_c0_seq1	-0.577541	0.000290033	0.0123854	no UniProt ID	no UniProt ID	no UniProt ID					no UniProt ID			no UniProt ID
gi|512936317	comp248505_c0_seq1	-0.57392	0.00147208	0.0349518	no UniProt ID	no UniProt ID	no UniProt ID					no UniProt ID			no UniProt ID
gi|512914943	comp213120_c0_seq4	-0.573458	9.34308e-05	0.00604056	no UniProt ID	no UniProt ID	no UniProt ID					no UniProt ID			no UniProt ID
gi|357624843	comp249064_c0_seq7	-0.57096	0.00159118	0.0366316	no UniProt ID	no UniProt ID	no UniProt ID					no UniProt ID			no UniProt ID
gi|512924772	comp253824_c0_seq5	-0.570866	0.000790571	0.0239903	no UniProt ID	no UniProt ID	no UniProt ID					no UniProt ID			no UniProt ID
gi|357602467	comp247905_c1_seq3	-0.570816	0.000236243	0.0111082	no UniProt ID	no UniProt ID	no UniProt ID					no UniProt ID			no UniProt ID
gi|357622706	comp239766_c0_seq2	-0.570073	0.0006036	0.0203606	no UniProt ID	no UniProt ID	no UniProt ID					no UniProt ID			no UniProt ID
gi|512933581	comp245528_c3_seq4	-0.56843	0.000706387	0.0226201	no UniProt ID	no UniProt ID	no UniProt ID					no UniProt ID			no UniProt ID
gi|357609357	comp252207_c0_seq2	-0.567933	0.00133699	0.0327562	no UniProt ID	no UniProt ID	no UniProt ID					no UniProt ID			no UniProt ID
gi|357612280	comp251775_c0_seq1	-0.567435	1.3235e-06	0.000302005	no UniProt ID	no UniProt ID	no UniProt ID					no UniProt ID			no UniProt ID
gi|357631306	comp254272_c0_seq1	-0.567295	3.85889e-06	0.000680421	no UniProt ID	no UniProt ID	no UniProt ID					no UniProt ID			no UniProt ID
gi|357618425	comp245459_c0_seq1	-0.567263	5.52695e-05	0.00430233	no UniProt ID	no UniProt ID	no UniProt ID					no UniProt ID			no UniProt ID
gi|512887852	comp249385_c0_seq3	-0.567176	0.00171597	0.0385142	H9J7R0	Uncharacterized protein	rRNA processing [GO:0006364]					small-subunit processome [GO:0032040]			no molecular function
gi|357626358	comp240184_c0_seq1	-0.566108	0.000627671	0.0208701	no UniProt ID	no UniProt ID	no UniProt ID					no UniProt ID			no UniProt ID
gi|389610245	comp217862_c0_seq2	-0.564401	0.000918788	0.0260473	I4DLE4	Pre-mRNA branch site protein p14 (Splicing factor SC35)	no biological process					no cellular component			RNA binding [GO:0003723]
gi|512929246	comp255660_c1_seq6	-0.563993	9.0719e-05	0.00596324	no UniProt ID	no UniProt ID	no UniProt ID					no UniProt ID			no UniProt ID
gi|357612492	comp224549_c0_seq1	-0.563475	0.000208582	0.0103292	no UniProt ID	no UniProt ID	no UniProt ID					no UniProt ID			no UniProt ID
gi|357624069	comp251977_c0_seq2	-0.560618	0.000546503	0.0187886	no UniProt ID	no UniProt ID	no UniProt ID					no UniProt ID			no UniProt ID
gi|357625947	comp220584_c0_seq2	-0.560593	0.00140258	0.0338943	no UniProt ID	no UniProt ID	no UniProt ID					no UniProt ID			no UniProt ID
gi|357609697	comp238713_c0_seq3	-0.560373	0.000271904	0.0120315	no UniProt ID	no UniProt ID	no UniProt ID					no UniProt ID			no UniProt ID
gi|357627911	comp253794_c0_seq2	-0.558133	0.00270971	0.0495044	no UniProt ID	no UniProt ID	no UniProt ID					no UniProt ID			no UniProt ID
gi|357617372	comp245816_c0_seq9	-0.557718	0.000138474	0.00788014	no UniProt ID	no UniProt ID	no UniProt ID					no UniProt ID			no UniProt ID
gi|357612044	comp254685_c0_seq1	-0.557639	6.44201e-05	0.00474099	no UniProt ID	no UniProt ID	no UniProt ID					no UniProt ID			no UniProt ID
gi|389608791	comp247953_c0_seq1	-0.556584	2.43198e-05	0.00237833	I4DJB7	Coiled-coil domain-containing protein 47 (Similar to CG17593)	no biological process					no cellular component			no molecular function
gi|389609019	comp242575_c0_seq3	-0.555845	0.000290172	0.0123854	I4DJN1	NADH dehydrogenase [ubiquinone] 1 alpha subcomplex subunit 10, mitochondrial	mitochondrial electron transport, NADH to ubiquinone [GO:0006120]					mitochondrial matrix [GO:0005759]	mitochondrial respiratory chain complex I [GO:0005747]		no molecular function
gi|357628294	comp243387_c0_seq2	-0.553939	0.00096905	0.0269023	no UniProt ID	no UniProt ID	no UniProt ID					no UniProt ID			no UniProt ID
gi|645036982	comp250560_c0_seq3	-0.55217	0.000759011	0.0235044	no UniProt ID	no UniProt ID	no UniProt ID					no UniProt ID			no UniProt ID
gi|357615518	comp246891_c0_seq3	-0.551979	0.000980446	0.0270698	no UniProt ID	no UniProt ID	no UniProt ID					no UniProt ID			no UniProt ID
gi|512930546	comp243392_c0_seq3	-0.55176	0.00245193	0.0471608	no UniProt ID	no UniProt ID	no UniProt ID					no UniProt ID			no UniProt ID
gi|357625835	comp248391_c0_seq4	-0.551338	0.00227838	0.0454796	no UniProt ID	no UniProt ID	no UniProt ID					no UniProt ID			no UniProt ID
gi|357615715	comp250389_c0_seq2	-0.548862	0.00012635	0.00740817	no UniProt ID	no UniProt ID	no UniProt ID					no UniProt ID			no UniProt ID
gi|682121994	comp218500_c0_seq1	-0.548535	0.000504542	0.0178468	A0A088M991	Fatty alcohol acetyltransferase	no biological process					no cellular component			transferase activity [GO:0016740]
gi|357607056	comp241330_c0_seq1	-0.547723	7.39486e-05	0.00519297	no UniProt ID	no UniProt ID	no UniProt ID					no UniProt ID			no UniProt ID
gi|357606255	comp233767_c0_seq1	-0.545607	0.00122401	0.0312227	no UniProt ID	no UniProt ID	no UniProt ID					no UniProt ID			no UniProt ID
gi|315115473	comp174133_c0_seq1	-0.545134	0.000860161	0.0252781	E7DZ62	Ribosomal protein L28	translation [GO:0006412]					ribosome [GO:0005840]			structural constituent of ribosome [GO:0003735]
gi|357628086	comp251324_c0_seq6	-0.54478	0.00135486	0.03309	no UniProt ID	no UniProt ID	no UniProt ID					no UniProt ID			no UniProt ID
gi|357625858	comp249331_c1_seq8	-0.5425	0.000827644	0.0246651	no UniProt ID	no UniProt ID	no UniProt ID					no UniProt ID			no UniProt ID
gi|389609771	comp242103_c0_seq1	-0.542227	0.000495626	0.0176928	I4DKQ7	Cytochrome oxidase biogenesis protein	protein insertion into membrane [GO:0051205]					integral component of membrane [GO:0016021]			no molecular function
gi|357618013	comp249128_c0_seq2	-0.54165	0.0025992	0.0484359	no UniProt ID	no UniProt ID	no UniProt ID					no UniProt ID			no UniProt ID
gi|357614755	comp240334_c0_seq1	-0.541606	7.70962e-06	0.00105637	no UniProt ID	no UniProt ID	no UniProt ID					no UniProt ID			no UniProt ID
gi|357612401	comp242137_c0_seq1	-0.539567	0.00218229	0.0441676	no UniProt ID	no UniProt ID	no UniProt ID					no UniProt ID			no UniProt ID
gi|512887085	comp252613_c0_seq3	-0.535967	0.000372528	0.0148469	H9J694	Uncharacterized protein	no biological process					no cellular component			no molecular function
gi|357609221	comp235581_c0_seq1	-0.535717	0.000268267	0.0119513	no UniProt ID	no UniProt ID	no UniProt ID					no UniProt ID			no UniProt ID
gi|357630379	comp242455_c0_seq1	-0.534466	0.00247448	0.0473286	no UniProt ID	no UniProt ID	no UniProt ID					no UniProt ID			no UniProt ID
gi|512908411	comp238151_c0_seq1	-0.534389	0.00271938	0.0496031	no UniProt ID	no UniProt ID	no UniProt ID					no UniProt ID			no UniProt ID
gi|114050787	comp248888_c0_seq7	-0.533721	0.000662023	0.0215734	Q2F653	Defective in cullin neddylation protein	no biological process					no cellular component			no molecular function
gi|23820959	comp239789_c0_seq2	-0.532951	0.000597064	0.0201986	Q8ITF0	ATP synthase-like protein	ATP synthesis coupled proton transport [GO:0015986]					mitochondrial proton-transporting ATP synthase complex, coupling factor F(o) [GO:0000276]			hydrogen ion transmembrane transporter activity [GO:0015078]
gi|512922064	comp248316_c0_seq2	-0.530459	0.000568794	0.0194115	H9J246	Uncharacterized protein	no biological process					no cellular component			no molecular function
gi|357616153	comp255382_c0_seq6	-0.527442	0.000735979	0.0231019	no UniProt ID	no UniProt ID	no UniProt ID					no UniProt ID			no UniProt ID
gi|357609667	comp248919_c0_seq1	-0.527112	0.00238469	0.0465441	no UniProt ID	no UniProt ID	no UniProt ID					no UniProt ID			no UniProt ID
gi|357624395	comp246127_c1_seq1	-0.524988	0.000157181	0.00856765	no UniProt ID	no UniProt ID	no UniProt ID					no UniProt ID			no UniProt ID
gi|357628645	comp254822_c0_seq1	-0.523051	0.0026946	0.0493689	no UniProt ID	no UniProt ID	no UniProt ID					no UniProt ID			no UniProt ID
gi|357622337	comp200548_c0_seq1	-0.52182	0.000406524	0.0156913	no UniProt ID	no UniProt ID	no UniProt ID					no UniProt ID			no UniProt ID
gi|357602220	comp196541_c1_seq2	-0.521729	3.64486e-05	0.00320128	no UniProt ID	no UniProt ID	no UniProt ID					no UniProt ID			no UniProt ID
gi|379698892	comp256117_c1_seq9	-0.520174	0.00232046	0.0459649	E9JTY1	KDM4	no biological process					nucleus [GO:0005634]			no molecular function
gi|310769823	comp251099_c0_seq7	-0.512788	0.00170644	0.0384115	E3UUW0	Mitochondrial ribosomal protein L17	translation [GO:0006412]					ribosome [GO:0005840]			structural constituent of ribosome [GO:0003735]
gi|357608364	comp233964_c0_seq5	-0.512435	0.000809755	0.0243817	no UniProt ID	no UniProt ID	no UniProt ID					no UniProt ID			no UniProt ID
gi|357620434	comp247438_c0_seq1	-0.512119	0.000805667	0.02429	no UniProt ID	no UniProt ID	no UniProt ID					no UniProt ID			no UniProt ID
gi|357619357	comp250384_c1_seq3	-0.510799	0.00135798	0.0330963	no UniProt ID	no UniProt ID	no UniProt ID					no UniProt ID			no UniProt ID
gi|512937062	comp247791_c0_seq2	-0.510398	0.00062454	0.0207957	no UniProt ID	no UniProt ID	no UniProt ID					no UniProt ID			no UniProt ID
gi|357624104	comp255567_c0_seq2	-0.507239	0.000869812	0.0254013	no UniProt ID	no UniProt ID	no UniProt ID					no UniProt ID			no UniProt ID
gi|357610777	comp241671_c0_seq1	-0.506751	0.00244119	0.0470744	no UniProt ID	no UniProt ID	no UniProt ID					no UniProt ID			no UniProt ID
gi|164448662	comp239424_c0_seq3	-0.506146	2.32329e-05	0.00230105	Q2F5S6	Cytochrome c oxidase subunit Va	no biological process					mitochondrial inner membrane [GO:0005743]			cytochrome-c oxidase activity [GO:0004129]
gi|304368171	comp251148_c0_seq1	-0.505836	0.00228234	0.0455129	E0XJK2	Heat shock protein 90	protein folding [GO:0006457]	response to stress [GO:0006950]				no cellular component			ATP binding [GO:0005524]	unfolded protein binding [GO:0051082]
gi|357631708	comp252298_c0_seq7	-0.504043	0.00195979	0.0414464	no UniProt ID	no UniProt ID	no UniProt ID					no UniProt ID			no UniProt ID
gi|289629216	comp251737_c0_seq1	-0.50202	0.000770443	0.0236749	D2Y4R2	Coatomer subunit alpha	intracellular protein transport [GO:0006886]	vesicle-mediated transport [GO:0016192]				COPI vesicle coat [GO:0030126]	Golgi membrane [GO:0000139]		structural molecule activity [GO:0005198]
gi|512906444	comp255511_c0_seq1	-0.501285	0.0021173	0.0433509	no UniProt ID	no UniProt ID	no UniProt ID					no UniProt ID			no UniProt ID
gi|512922813	comp240838_c0_seq2	-0.499163	0.000537888	0.018668	no UniProt ID	no UniProt ID	no UniProt ID					no UniProt ID			no UniProt ID
gi|512909235	comp251712_c0_seq8	-0.498397	0.00163264	0.0372547	no UniProt ID	no UniProt ID	no UniProt ID					no UniProt ID			no UniProt ID
gi|357610871	comp254333_c0_seq5	-0.497636	0.00186164	0.040495	no UniProt ID	no UniProt ID	no UniProt ID					no UniProt ID			no UniProt ID
gi|512920980	comp256818_c0_seq2	-0.496061	0.00204927	0.0426673	no UniProt ID	no UniProt ID	no UniProt ID					no UniProt ID			no UniProt ID
gi|512905182	comp247013_c0_seq4	-0.495619	0.000755284	0.0235017	no UniProt ID	no UniProt ID	no UniProt ID					no UniProt ID			no UniProt ID
gi|357628496	comp251534_c0_seq1	-0.495289	3.24188e-05	0.00293598	no UniProt ID	no UniProt ID	no UniProt ID					no UniProt ID			no UniProt ID
gi|357609663	comp251259_c0_seq2	-0.493799	0.00201205	0.0420005	no UniProt ID	no UniProt ID	no UniProt ID					no UniProt ID			no UniProt ID
gi|169245759	comp244878_c3_seq6	-0.491424	0.00129808	0.0324172	B4Y570	Ribosomal protein L24	no biological process					ribosome [GO:0005840]			no molecular function
gi|512887074	comp219101_c0_seq2	-0.490542	0.000944992	0.0264677	H9J6M0	Uncharacterized protein	translation [GO:0006412]					ribosome [GO:0005840]			structural constituent of ribosome [GO:0003735]
gi|357625052	comp245723_c0_seq10	-0.489908	0.000931314	0.0261766	no UniProt ID	no UniProt ID	no UniProt ID					no UniProt ID			no UniProt ID
gi|512915083	comp249293_c0_seq2	-0.489274	0.00163119	0.0372547	no UniProt ID	no UniProt ID	no UniProt ID					no UniProt ID			no UniProt ID
gi|357616571	comp253537_c0_seq2	-0.48916	0.000136227	0.00780956	no UniProt ID	no UniProt ID	no UniProt ID					no UniProt ID			no UniProt ID
gi|157412298	comp251995_c0_seq2	-0.487905	0.00148902	0.0351491	Q1HQ49	Mitochondrial ribosomal protein L54	no biological process					ribosome [GO:0005840]			no molecular function
gi|357608367	comp227023_c0_seq3	-0.487866	0.00101936	0.0278144	no UniProt ID	no UniProt ID	no UniProt ID					no UniProt ID			no UniProt ID
gi|114051682	comp254380_c0_seq21	-0.485975	0.000254367	0.0114851	Q2F623	Calcium-binding protein p22	no biological process					no cellular component			calcium ion binding [GO:0005509]
gi|334855397	comp251786_c1_seq1	-0.485867	0.000652826	0.0214545	F8SL47	Obg-like ATPase 1	no biological process					cytoplasm [GO:0005737]			ATPase activity [GO:0016887]	ATP binding [GO:0005524]	GTP binding [GO:0005525]	ribosomal large subunit binding [GO:0043023]	ribosome binding [GO:0043022]
gi|357615926	comp247226_c1_seq12	-0.485814	0.0020495	0.0426673	no UniProt ID	no UniProt ID	no UniProt ID					no UniProt ID			no UniProt ID
gi|357629634	comp255019_c0_seq2	-0.485185	0.00101117	0.0276233	no UniProt ID	no UniProt ID	no UniProt ID					no UniProt ID			no UniProt ID
gi|512934007	comp251880_c0_seq2	-0.484742	0.000712187	0.0227382	no UniProt ID	no UniProt ID	no UniProt ID					no UniProt ID			no UniProt ID
gi|168823405	comp245383_c0_seq1	-0.482962	0.000391444	0.0153124	B0I1G5	Glycerol kinase-2 (EC 2.7.1.30)	carbohydrate metabolic process [GO:0005975]	glycerol-3-phosphate metabolic process [GO:0006072]				no cellular component			glycerol kinase activity [GO:0004370]
gi|357610265	comp247104_c0_seq2	-0.481152	0.00149419	0.0352353	no UniProt ID	no UniProt ID	no UniProt ID					no UniProt ID			no UniProt ID
gi|512939751	comp251603_c1_seq5	-0.48097	0.000612927	0.0204969	H9JXR7	Uncharacterized protein	regulation of transcription, DNA-templated [GO:0006355]					no cellular component			no molecular function
gi|357614085	comp244704_c0_seq2	-0.480967	0.00054144	0.0186967	no UniProt ID	no UniProt ID	no UniProt ID					no UniProt ID			no UniProt ID
gi|357630898	comp183398_c0_seq2	-0.477251	0.00209383	0.0431322	no UniProt ID	no UniProt ID	no UniProt ID					no UniProt ID			no UniProt ID
gi|389609311	comp240325_c0_seq1	-0.475664	0.00064074	0.0211535	I4DK27	Mitochondrial processing peptidase beta subunit	no biological process					no cellular component			metal ion binding [GO:0046872]	metalloendopeptidase activity [GO:0004222]
gi|357624647	comp210607_c0_seq1	-0.474091	0.00121085	0.0311745	no UniProt ID	no UniProt ID	no UniProt ID					no UniProt ID			no UniProt ID
gi|357620683	comp250593_c0_seq1	-0.47333	0.000222425	0.0108304	no UniProt ID	no UniProt ID	no UniProt ID					no UniProt ID			no UniProt ID
gi|357628104	comp245162_c0_seq2	-0.471674	0.00131509	0.0325278	no UniProt ID	no UniProt ID	no UniProt ID					no UniProt ID			no UniProt ID
gi|229487412	comp249914_c0_seq5	-0.46899	0.0013174	0.0325503	C3PPF5	DNA sequence from clone AEHM-28L23	no biological process					no cellular component			nucleic acid binding [GO:0003676]	zinc ion binding [GO:0008270]
gi|357620814	comp237603_c0_seq1	-0.467001	0.000755099	0.0235017	no UniProt ID	no UniProt ID	no UniProt ID					no UniProt ID			no UniProt ID
gi|357619922	comp239228_c0_seq1	-0.465707	0.000108195	0.00671849	no UniProt ID	no UniProt ID	no UniProt ID					no UniProt ID			no UniProt ID
gi|512905190	comp237286_c0_seq2	-0.459458	0.000146507	0.00821677	H9JCQ2	Uncharacterized protein	no biological process					no cellular component			no molecular function
gi|357606925	comp252829_c2_seq14	-0.454057	0.00259172	0.0484128	no UniProt ID	no UniProt ID	no UniProt ID					no UniProt ID			no UniProt ID
gi|321531594	comp233321_c0_seq1	-0.448317	0.00199915	0.0418406	E9NZS5	Arginine kinase	no biological process					no cellular component			ATP binding [GO:0005524]	kinase activity [GO:0016301]
gi|512897293	comp233839_c0_seq1	-0.444427	0.00163485	0.0372685	H9J6X5	Uncharacterized protein	no biological process					COP9 signalosome [GO:0008180]			no molecular function
gi|357604838	comp256196_c2_seq4	-0.443188	0.00120926	0.0311745	no UniProt ID	no UniProt ID	no UniProt ID					no UniProt ID			no UniProt ID
gi|357619815	comp228564_c0_seq2	-0.442551	0.00103297	0.0281527	no UniProt ID	no UniProt ID	no UniProt ID					no UniProt ID			no UniProt ID
gi|357601975	comp250382_c0_seq7	-0.440595	0.00214772	0.0436197	no UniProt ID	no UniProt ID	no UniProt ID					no UniProt ID			no UniProt ID
gi|357606042	comp230895_c0_seq1	-0.439162	0.000421956	0.0160544	no UniProt ID	no UniProt ID	no UniProt ID					no UniProt ID			no UniProt ID
gi|512923516	comp248375_c0_seq1	-0.435746	0.0024558	0.0471608	H9JB11	Uncharacterized protein	no biological process					no cellular component			metal ion binding [GO:0046872]	nucleic acid binding [GO:0003676]
gi|357624656	comp253031_c0_seq4	-0.425225	0.00209498	0.0431322	no UniProt ID	no UniProt ID	no UniProt ID					no UniProt ID			no UniProt ID
gi|389610131	comp240557_c0_seq2	-0.424479	0.00274837	0.0499752	I4DL87	Proteasome subunit beta (EC 3.4.25.1)	proteolysis involved in cellular protein catabolic process [GO:0051603]					cytoplasm [GO:0005737]	nucleus [GO:0005634]	proteasome core complex [GO:0005839]	threonine-type endopeptidase activity [GO:0004298]
gi|357622463	comp203278_c0_seq1	-0.422686	0.00115294	0.0303217	no UniProt ID	no UniProt ID	no UniProt ID					no UniProt ID			no UniProt ID
gi|389609269	comp240744_c0_seq1	-0.413334	0.0012126	0.0311745	I4DK06	NADH dehydrogenase [ubiquinone] 1 alpha subcomplex subunit 9, mitochondrial (NADH-ubiquinone oxidoreductase 39 kDa subunit)	no biological process					no cellular component			catalytic activity [GO:0003824]	coenzyme binding [GO:0050662]
gi|751772712	comp223074_c0_seq2	-0.410808	0.000594609	0.0201449	A0A034WP08	Cytochrome b-c1 complex subunit Rieske, mitochondrial (EC 1.10.2.2)	no biological process					mitochondrial inner membrane [GO:0005743]	respiratory chain [GO:0070469]		2 iron, 2 sulfur cluster binding [GO:0051537]	ubiquinol-cytochrome-c reductase activity [GO:0008121]
gi|357608291	comp255271_c1_seq2	-0.4082	0.00077204	0.0236749	no UniProt ID	no UniProt ID	no UniProt ID					no UniProt ID			no UniProt ID
gi|357610928	comp252703_c0_seq16	-0.40797	0.00214072	0.0435536	no UniProt ID	no UniProt ID	no UniProt ID					no UniProt ID			no UniProt ID
gi|58532730	comp250610_c0_seq3	-0.398209	0.00133109	0.0326721	Q3BDI0	Tubulin beta chain (Fragment)	microtubule-based process [GO:0007017]					microtubule [GO:0005874]			GTPase activity [GO:0003924]	GTP binding [GO:0005525]	structural constituent of cytoskeleton [GO:0005200]
gi|389608955	comp242804_c0_seq1	-0.391168	0.00212997	0.0435251	I4DJJ9	Eukaryotic translation initiation factor 3 subunit I (eIF3i)	formation of translation preinitiation complex [GO:0001731]	regulation of translational initiation [GO:0006446]				eukaryotic 43S preinitiation complex [GO:0016282]	eukaryotic 48S preinitiation complex [GO:0033290]	eukaryotic translation initiation factor 3 complex [GO:0005852]	translation initiation factor activity [GO:0003743]
gi|357608413	comp249948_c0_seq1	-0.379769	0.0016793	0.037922	no UniProt ID	no UniProt ID	no UniProt ID					no UniProt ID			no UniProt ID
gi|389609043	comp255767_c0_seq1	-0.373902	0.00131464	0.0325278	I4DJP3	Vacuolar H[+]-ATPase SFD subunit	ATP hydrolysis coupled proton transport [GO:0015991]					vacuolar proton-transporting V-type ATPase, V1 domain [GO:0000221]			proton-transporting ATPase activity, rotational mechanism [GO:0046961]
gi|751796556	comp251540_c0_seq15	0.423621	0.00176391	0.0391	A0A034VBX9	60S acidic ribosomal protein P0	ribosome biogenesis [GO:0042254]					ribosome [GO:0005840]			no molecular function
gi|512927287	comp254688_c0_seq1	0.491322	0.000680167	0.0220179	no UniProt ID	no UniProt ID	no UniProt ID					no UniProt ID			no UniProt ID
gi|357619170	comp254515_c3_seq3	0.495557	1.67748e-05	0.00185039	no UniProt ID	no UniProt ID	no UniProt ID					no UniProt ID			no UniProt ID
gi|441481883	comp252744_c0_seq2	0.500836	0.000299891	0.0126123	R4ITA8	CG1785-like protein	no biological process					no cellular component			no molecular function
gi|357627434	comp255948_c1_seq1	0.536494	0.000753013	0.0234938	no UniProt ID	no UniProt ID	no UniProt ID					no UniProt ID			no UniProt ID
gi|646704239	comp254102_c0_seq1	0.553349	0.000119386	0.00708856	A0A067QRT9	Nucleolar GTP-binding protein 1	ribosome biogenesis [GO:0042254]					nucleolus [GO:0005730]			GTP binding [GO:0005525]
gi|699979704	comp249817_c0_seq7	0.556848	0.000200784	0.0102034	A0A097PHM5	Heat shock protein (Fragment)	no biological process					no cellular component			no molecular function
gi|512937286	comp228812_c0_seq1	0.559086	0.00125527	0.0317225	no UniProt ID	no UniProt ID	no UniProt ID					no UniProt ID			no UniProt ID
gi|357609459	comp254055_c0_seq8	0.59794	0.000330596	0.0135469	no UniProt ID	no UniProt ID	no UniProt ID					no UniProt ID			no UniProt ID
gi|512924819	comp254849_c0_seq6	0.645076	0.0017607	0.0391	no UniProt ID	no UniProt ID	no UniProt ID					no UniProt ID			no UniProt ID
gi|357631450	comp255455_c1_seq16	0.677099	0.00242483	0.0468939	no UniProt ID	no UniProt ID	no UniProt ID					no UniProt ID			no UniProt ID
gi|389614712	comp254496_c0_seq51	0.682798	0.000498484	0.0177637	I4DR42	Eukaryotic translation initiation factor 3 subunit J (eIF3j)	formation of translation preinitiation complex [GO:0001731]	regulation of translational initiation [GO:0006446]				eukaryotic 43S preinitiation complex [GO:0016282]	eukaryotic 48S preinitiation complex [GO:0033290]	eukaryotic translation initiation factor 3 complex [GO:0005852]	translation initiation factor activity [GO:0003743]
gi|512909235	comp251712_c0_seq17	0.710967	0.00110976	0.0295533	no UniProt ID	no UniProt ID	no UniProt ID					no UniProt ID			no UniProt ID
gi|357619792	comp248309_c0_seq1	0.729702	0.0012668	0.03191	no UniProt ID	no UniProt ID	no UniProt ID					no UniProt ID			no UniProt ID
gi|512891543	comp244293_c0_seq1	0.739855	0.00128901	0.0323294	no UniProt ID	no UniProt ID	no UniProt ID					no UniProt ID			no UniProt ID
gi|357615833	comp249919_c0_seq2	0.742215	0.00180799	0.0398115	no UniProt ID	no UniProt ID	no UniProt ID					no UniProt ID			no UniProt ID
gi|357609022	comp253580_c0_seq7	0.745734	0.00159582	0.0366659	no UniProt ID	no UniProt ID	no UniProt ID					no UniProt ID			no UniProt ID
gi|512921493	comp246163_c1_seq2	0.761229	0.00105202	0.0284388	no UniProt ID	no UniProt ID	no UniProt ID					no UniProt ID			no UniProt ID
gi|668457158	comp256573_c0_seq1	0.767623	3.68586e-06	0.000665178	A0A084W4S0	AGAP008244-PA-like protein	chitin metabolic process [GO:0006030]					extracellular region [GO:0005576]			chitin binding [GO:0008061]
gi|512930139	comp248665_c0_seq1	0.76778	0.000206729	0.0103292	no UniProt ID	no UniProt ID	no UniProt ID					no UniProt ID			no UniProt ID
gi|357628673	comp250916_c0_seq2	0.77009	0.000543345	0.0187076	no UniProt ID	no UniProt ID	no UniProt ID					no UniProt ID			no UniProt ID
gi|357628092	comp250765_c0_seq6	0.774649	0.00261009	0.0485999	no UniProt ID	no UniProt ID	no UniProt ID					no UniProt ID			no UniProt ID
gi|357623532	comp244091_c0_seq1	0.778414	0.00274457	0.0499634	no UniProt ID	no UniProt ID	no UniProt ID					no UniProt ID			no UniProt ID
gi|357603430	comp250647_c0_seq7	0.78548	0.000409096	0.0157384	no UniProt ID	no UniProt ID	no UniProt ID					no UniProt ID			no UniProt ID
gi|357618157	comp252838_c0_seq2	0.789975	0.000210744	0.0103701	no UniProt ID	no UniProt ID	no UniProt ID					no UniProt ID			no UniProt ID
gi|357623461	comp250306_c2_seq18	0.805342	0.00030901	0.0128534	no UniProt ID	no UniProt ID	no UniProt ID					no UniProt ID			no UniProt ID
gi|357613325	comp245682_c0_seq4	0.808124	0.00143044	0.0343231	no UniProt ID	no UniProt ID	no UniProt ID					no UniProt ID			no UniProt ID
gi|357631626	comp252058_c0_seq1	0.808588	0.000527668	0.0183854	no UniProt ID	no UniProt ID	no UniProt ID					no UniProt ID			no UniProt ID
gi|357617741	comp245429_c0_seq2	0.820685	0.00243747	0.0470415	no UniProt ID	no UniProt ID	no UniProt ID					no UniProt ID			no UniProt ID
gi|512924154	comp256642_c0_seq3	0.832383	0.000458221	0.0169019	no UniProt ID	no UniProt ID	no UniProt ID					no UniProt ID			no UniProt ID
gi|512900419	comp237678_c0_seq2	0.842391	0.00192308	0.0411016	no UniProt ID	no UniProt ID	no UniProt ID					no UniProt ID			no UniProt ID
gi|357621674	comp254998_c0_seq11	0.842522	0.00176651	0.0391035	no UniProt ID	no UniProt ID	no UniProt ID					no UniProt ID			no UniProt ID
gi|70905470	comp233402_c0_seq2	0.843321	0.000100014	0.00637762	Q1AMF5	19.8 kDa small heat shock protein	no biological process					no cellular component			no molecular function
gi|357619165	comp244528_c0_seq1	0.843625	1.28035e-06	0.000295052	no UniProt ID	no UniProt ID	no UniProt ID					no UniProt ID			no UniProt ID
gi|641652393	comp244276_c0_seq2	0.854861	0.00150693	0.0354135	no UniProt ID	no UniProt ID	no UniProt ID					no UniProt ID			no UniProt ID
gi|512895160	comp245487_c0_seq2	0.861866	0.000814824	0.024471	no UniProt ID	no UniProt ID	no UniProt ID					no UniProt ID			no UniProt ID
gi|357624162	comp256109_c0_seq3	0.862981	0.00249402	0.0474826	no UniProt ID	no UniProt ID	no UniProt ID					no UniProt ID			no UniProt ID
gi|357610542	comp255036_c0_seq2	0.86471	0.00106321	0.0285753	no UniProt ID	no UniProt ID	no UniProt ID					no UniProt ID			no UniProt ID
gi|357618658	comp241412_c0_seq12	0.869343	0.00138003	0.0334933	no UniProt ID	no UniProt ID	no UniProt ID					no UniProt ID			no UniProt ID
gi|4883640	comp256375_c1_seq3	0.878832	0.000967543	0.0269023	Q9XYP5	Putative hedgehog receptor	no biological process					integral component of membrane [GO:0016021]			no molecular function
gi|357609022	comp256826_c1_seq2	0.88005	0.000428235	0.0162332	no UniProt ID	no UniProt ID	no UniProt ID					no UniProt ID			no UniProt ID
gi|357629694	comp253636_c0_seq4	0.883816	0.000970911	0.0269023	no UniProt ID	no UniProt ID	no UniProt ID					no UniProt ID			no UniProt ID
gi|114052256	comp250173_c0_seq1	0.886418	0.000448425	0.0167223	Q1HPQ5	Serine proteinase-like protein	no biological process					no cellular component			serine-type endopeptidase activity [GO:0004252]
gi|357620107	comp255606_c0_seq4	0.888757	0.000132042	0.00764495	no UniProt ID	no UniProt ID	no UniProt ID					no UniProt ID			no UniProt ID
gi|357622889	comp234394_c0_seq2	0.89151	6.86274e-05	0.00488478	no UniProt ID	no UniProt ID	no UniProt ID					no UniProt ID			no UniProt ID
gi|668457158	comp256825_c0_seq16	0.904791	1.52176e-05	0.00175342	A0A084W4S0	AGAP008244-PA-like protein	chitin metabolic process [GO:0006030]					extracellular region [GO:0005576]			chitin binding [GO:0008061]
gi|357616760	comp254373_c1_seq1	0.910111	0.000354225	0.0142887	no UniProt ID	no UniProt ID	no UniProt ID					no UniProt ID			no UniProt ID
gi|357631730	comp241153_c0_seq6	0.910524	0.000523659	0.0183557	no UniProt ID	no UniProt ID	no UniProt ID					no UniProt ID			no UniProt ID
gi|389608269	comp254235_c0_seq2	0.912097	1.15979e-06	0.000279328	I4DIK6	14-3-3 protein zeta	no biological process					no cellular component			protein domain specific binding [GO:0019904]
gi|512901837	comp253487_c0_seq4	0.917089	0.000970258	0.0269023	no UniProt ID	no UniProt ID	no UniProt ID					no UniProt ID			no UniProt ID
gi|357604593	comp246369_c3_seq2	0.936944	0.001839	0.0402281	no UniProt ID	no UniProt ID	no UniProt ID					no UniProt ID			no UniProt ID
gi|512895263	comp256570_c1_seq1	0.937672	0.00129773	0.0324172	no UniProt ID	no UniProt ID	no UniProt ID					no UniProt ID			no UniProt ID
gi|512917141	comp256167_c0_seq7	0.943005	0.00174162	0.038865	no UniProt ID	no UniProt ID	no UniProt ID					no UniProt ID			no UniProt ID
gi|357607471	comp238289_c0_seq2	0.94673	0.00047926	0.017375	no UniProt ID	no UniProt ID	no UniProt ID					no UniProt ID			no UniProt ID
gi|357628468	comp241901_c0_seq1	0.947007	8.86316e-06	0.00116548	no UniProt ID	no UniProt ID	no UniProt ID					no UniProt ID			no UniProt ID
gi|357612332	comp238016_c0_seq1	0.947696	0.00213935	0.0435536	no UniProt ID	no UniProt ID	no UniProt ID					no UniProt ID			no UniProt ID
gi|357631134	comp253075_c0_seq5	0.948871	0.00171123	0.0384488	no UniProt ID	no UniProt ID	no UniProt ID					no UniProt ID			no UniProt ID
gi|357618199	comp254291_c0_seq2	0.957223	0.00152158	0.0355669	no UniProt ID	no UniProt ID	no UniProt ID					no UniProt ID			no UniProt ID
gi|512916407	comp255842_c1_seq2	0.96081	0.00242579	0.0468939	no UniProt ID	no UniProt ID	no UniProt ID					no UniProt ID			no UniProt ID
gi|512924508	comp255209_c4_seq2	0.961345	0.000286934	0.0123674	H9JA17	Mediator of RNA polymerase II transcription subunit 4 (Mediator complex subunit 4)	no biological process					mediator complex [GO:0016592]			RNA polymerase II transcription cofactor activity [GO:0001104]
gi|357611203	comp255151_c1_seq25	0.961356	0.00169571	0.0382438	no UniProt ID	no UniProt ID	no UniProt ID					no UniProt ID			no UniProt ID
gi|357625425	comp250682_c0_seq8	0.967519	0.00187531	0.0406024	no UniProt ID	no UniProt ID	no UniProt ID					no UniProt ID			no UniProt ID
gi|512908621	comp246233_c1_seq1	0.971077	0.000457182	0.0168903	no UniProt ID	no UniProt ID	no UniProt ID					no UniProt ID			no UniProt ID
gi|357618195	comp250565_c0_seq2	0.971317	0.00121349	0.0311745	no UniProt ID	no UniProt ID	no UniProt ID					no UniProt ID			no UniProt ID
gi|112983152	comp239468_c0_seq1	0.975644	3.079e-05	0.0028438	Q9GSB6	Heat shock protein hsp20.4	no biological process					no cellular component			no molecular function
gi|357627649	comp221721_c0_seq1	0.979609	1.59021e-06	0.000345908	no UniProt ID	no UniProt ID	no UniProt ID					no UniProt ID			no UniProt ID
gi|357609002	comp254351_c1_seq2	0.989333	0.00246957	0.0473174	no UniProt ID	no UniProt ID	no UniProt ID					no UniProt ID			no UniProt ID
gi|357609940	comp253867_c0_seq3	0.993821	0.00218432	0.0441702	no UniProt ID	no UniProt ID	no UniProt ID					no UniProt ID			no UniProt ID
gi|357622278	comp225691_c0_seq1	0.995907	0.000972349	0.0269101	no UniProt ID	no UniProt ID	no UniProt ID					no UniProt ID			no UniProt ID
gi|357618679	comp253545_c0_seq3	0.998215	0.000813802	0.024471	no UniProt ID	no UniProt ID	no UniProt ID					no UniProt ID			no UniProt ID
gi|512922270	comp245406_c2_seq2	1.0085	9.56287e-08	4.36423e-05	no UniProt ID	no UniProt ID	no UniProt ID					no UniProt ID			no UniProt ID
gi|357622554	comp242809_c2_seq8	1.02626	0.000272439	0.0120323	no UniProt ID	no UniProt ID	no UniProt ID					no UniProt ID			no UniProt ID
gi|357611300	comp255367_c0_seq1	1.02744	0.00187345	0.0406024	no UniProt ID	no UniProt ID	no UniProt ID					no UniProt ID			no UniProt ID
gi|4102119	comp256822_c0_seq16	1.03051	0.000130472	0.00761089	O96310	Ryanodine receptor (Fragment)	no biological process					cell [GO:0005623]	integral component of membrane [GO:0016021]		ryanodine-sensitive calcium-release channel activity [GO:0005219]
gi|114051950	comp252727_c0_seq6	1.03106	0.00103902	0.0282817	Q2F5Z3	Double-stranded RNA-binding zinc finger protein JAZ	no biological process					no cellular component			nucleic acid binding [GO:0003676]	zinc ion binding [GO:0008270]
gi|357627781	comp232262_c0_seq1	1.04578	0.000114053	0.00689505	no UniProt ID	no UniProt ID	no UniProt ID					no UniProt ID			no UniProt ID
gi|357604626	comp249059_c0_seq1	1.05023	0.0025963	0.0484206	no UniProt ID	no UniProt ID	no UniProt ID					no UniProt ID			no UniProt ID
gi|357609199	comp194429_c0_seq1	1.05047	0.000888565	0.0256677	no UniProt ID	no UniProt ID	no UniProt ID					no UniProt ID			no UniProt ID
gi|198471933	comp255491_c0_seq7	1.05137	0.00267436	0.0492061	Q29JX4	Uncharacterized protein, isoform A	no biological process					no cellular component			DNA binding [GO:0003677]	protein dimerization activity [GO:0046983]
gi|112983086	comp239377_c0_seq2	1.0535	0.000801787	0.0242358	Q1HPK1	Troponin C	no biological process					no cellular component			calcium ion binding [GO:0005509]
gi|357631070	comp251060_c0_seq5	1.05489	0.00263818	0.0489663	no UniProt ID	no UniProt ID	no UniProt ID					no UniProt ID			no UniProt ID
gi|645036982	comp256740_c0_seq15	1.05854	0.0011064	0.0295315	no UniProt ID	no UniProt ID	no UniProt ID					no UniProt ID			no UniProt ID
gi|512901083	comp248618_c0_seq11	1.06092	0.00250995	0.0475649	no UniProt ID	no UniProt ID	no UniProt ID					no UniProt ID			no UniProt ID
gi|357603444	comp255323_c0_seq8	1.06093	0.00182774	0.0400948	no UniProt ID	no UniProt ID	no UniProt ID					no UniProt ID			no UniProt ID
gi|389611599	comp249300_c1_seq1	1.06307	0.00226669	0.0453241	I4DNA6	Eukaryotic release factor 1	no biological process					cytoplasm [GO:0005737]			translation release factor activity [GO:0003747]
gi|357620276	comp254822_c2_seq10	1.0669	0.00206486	0.0428721	no UniProt ID	no UniProt ID	no UniProt ID					no UniProt ID			no UniProt ID
gi|751224406	comp252027_c0_seq2	1.07197	0.00237432	0.0464	no UniProt ID	no UniProt ID	no UniProt ID					no UniProt ID			no UniProt ID
gi|357611091	comp253538_c0_seq3	1.07544	0.00109214	0.0292747	no UniProt ID	no UniProt ID	no UniProt ID					no UniProt ID			no UniProt ID
gi|357607514	comp249047_c0_seq1	1.07559	0.00155293	0.0360363	no UniProt ID	no UniProt ID	no UniProt ID					no UniProt ID			no UniProt ID
gi|357617445	comp254591_c0_seq3	1.07567	0.000224633	0.0108472	no UniProt ID	no UniProt ID	no UniProt ID					no UniProt ID			no UniProt ID
gi|512895350	comp251271_c0_seq28	1.07863	0.00248081	0.0473286	no UniProt ID	no UniProt ID	no UniProt ID					no UniProt ID			no UniProt ID
gi|357606528	comp256807_c1_seq5	1.0813	0.000782032	0.0238243	no UniProt ID	no UniProt ID	no UniProt ID					no UniProt ID			no UniProt ID
gi|512923104	comp240251_c0_seq2	1.0872	0.000608508	0.020433	no UniProt ID	no UniProt ID	no UniProt ID					no UniProt ID			no UniProt ID
gi|357613702	comp256490_c0_seq9	1.08952	0.00264413	0.0489872	no UniProt ID	no UniProt ID	no UniProt ID					no UniProt ID			no UniProt ID
gi|357628324	comp251321_c0_seq7	1.0938	0.000236086	0.0111082	no UniProt ID	no UniProt ID	no UniProt ID					no UniProt ID			no UniProt ID
gi|531996916	comp251061_c1_seq19	1.09769	0.000904381	0.0258593	T1TCS7	Shaker (Fragment)	protein homooligomerization [GO:0051260]	regulation of ion transmembrane transport [GO:0034765]				voltage-gated potassium channel complex [GO:0008076]			voltage-gated potassium channel activity [GO:0005249]
gi|512889263	comp249239_c1_seq10	1.10116	0.000639531	0.0211489	H9IX07	Uncharacterized protein	no biological process					no cellular component			no molecular function
gi|357629666	comp254368_c0_seq9	1.10714	0.00184324	0.040283	no UniProt ID	no UniProt ID	no UniProt ID					no UniProt ID			no UniProt ID
gi|357612796	comp247867_c1_seq17	1.1112	0.000929096	0.0261766	no UniProt ID	no UniProt ID	no UniProt ID					no UniProt ID			no UniProt ID
gi|703890272	comp246016_c0_seq2	1.12254	0.000775203	0.023701	A0A0A7DQP0	Dorsal	no biological process					cytoplasm [GO:0005737]	nucleus [GO:0005634]		DNA binding [GO:0003677]	DNA binding transcription factor activity [GO:0003700]
gi|357622228	comp253255_c0_seq2	1.12665	0.00255477	0.0480698	no UniProt ID	no UniProt ID	no UniProt ID					no UniProt ID			no UniProt ID
gi|512918674	comp251790_c0_seq3	1.12866	0.000857385	0.0252603	no UniProt ID	no UniProt ID	no UniProt ID					no UniProt ID			no UniProt ID
gi|357614863	comp246099_c0_seq10	1.1389	0.00253789	0.0479459	no UniProt ID	no UniProt ID	no UniProt ID					no UniProt ID			no UniProt ID
gi|357631169	comp248273_c0_seq6	1.14195	0.000976657	0.0269973	no UniProt ID	no UniProt ID	no UniProt ID					no UniProt ID			no UniProt ID
gi|357628467	comp242106_c0_seq3	1.14705	0.00231845	0.0459642	no UniProt ID	no UniProt ID	no UniProt ID					no UniProt ID			no UniProt ID
gi|357620361	comp255238_c0_seq4	1.14758	0.000874868	0.025485	no UniProt ID	no UniProt ID	no UniProt ID					no UniProt ID			no UniProt ID
gi|357630053	comp254533_c0_seq2	1.14988	0.00147264	0.0349518	no UniProt ID	no UniProt ID	no UniProt ID					no UniProt ID			no UniProt ID
gi|357613892	comp236479_c1_seq1	1.14998	0.001999	0.0418406	no UniProt ID	no UniProt ID	no UniProt ID					no UniProt ID			no UniProt ID
gi|357622219	comp175660_c0_seq5	1.15488	0.00265191	0.0490647	no UniProt ID	no UniProt ID	no UniProt ID					no UniProt ID			no UniProt ID
gi|357611415	comp255319_c0_seq6	1.15657	0.000986503	0.0271726	no UniProt ID	no UniProt ID	no UniProt ID					no UniProt ID			no UniProt ID
gi|512911615	comp253830_c0_seq1	1.15783	0.000131884	0.00764495	no UniProt ID	no UniProt ID	no UniProt ID					no UniProt ID			no UniProt ID
gi|357612774	comp249185_c0_seq2	1.17616	0.00105849	0.0285143	no UniProt ID	no UniProt ID	no UniProt ID					no UniProt ID			no UniProt ID
gi|114052675	comp243358_c1_seq1	1.17799	0.00063551	0.0210705	Q2F5M9	Phosphoribosyl pyrophosphate synthetase	nucleoside metabolic process [GO:0009116]	nucleotide biosynthetic process [GO:0009165]	ribonucleoside monophosphate biosynthetic process [GO:0009156]			no cellular component			magnesium ion binding [GO:0000287]	ribose phosphate diphosphokinase activity [GO:0004749]
gi|403183025	comp245104_c0_seq5	1.17903	0.00132802	0.0326536	J9HG26	AAEL017135-PA	no biological process					nuclear chromosome [GO:0000228]			no molecular function
gi|357628607	comp238252_c0_seq1	1.18103	0.00095771	0.0267421	no UniProt ID	no UniProt ID	no UniProt ID					no UniProt ID			no UniProt ID
gi|389612260	comp250148_c1_seq4	1.18124	0.000245958	0.0113811	I4DP00	Similar to CG1416	response to stress [GO:0006950]					no cellular component			ATPase activator activity [GO:0001671]	chaperone binding [GO:0051087]
gi|357614813	comp252023_c0_seq3	1.18884	0.000910232	0.0259628	no UniProt ID	no UniProt ID	no UniProt ID					no UniProt ID			no UniProt ID
gi|512891464	comp254258_c0_seq6	1.18957	0.00209629	0.0431322	no UniProt ID	no UniProt ID	no UniProt ID					no UniProt ID			no UniProt ID
gi|357631728	comp255737_c0_seq5	1.19155	0.00156825	0.0362472	no UniProt ID	no UniProt ID	no UniProt ID					no UniProt ID			no UniProt ID
gi|357615069	comp256361_c2_seq1	1.19556	0.00274557	0.0499634	no UniProt ID	no UniProt ID	no UniProt ID					no UniProt ID			no UniProt ID
gi|512929881	comp251236_c0_seq4	1.19568	0.000244318	0.011373	no UniProt ID	no UniProt ID	no UniProt ID					no UniProt ID			no UniProt ID
gi|357603551	comp255329_c1_seq7	1.19809	0.00141928	0.0340904	no UniProt ID	no UniProt ID	no UniProt ID					no UniProt ID			no UniProt ID
gi|357612796	comp247867_c1_seq10	1.20228	2.98271e-08	1.57779e-05	no UniProt ID	no UniProt ID	no UniProt ID					no UniProt ID			no UniProt ID
gi|357626472	comp250334_c0_seq3	1.20491	0.000968566	0.0269023	no UniProt ID	no UniProt ID	no UniProt ID					no UniProt ID			no UniProt ID
gi|357622228	comp253255_c0_seq21	1.20687	0.0012516	0.0316641	no UniProt ID	no UniProt ID	no UniProt ID					no UniProt ID			no UniProt ID
gi|646720588	comp248899_c0_seq1	1.20752	0.00208407	0.0430405	A0A067RR75	Uncharacterized protein	no biological process					no cellular component			calcium ion binding [GO:0005509]
gi|357628421	comp255814_c0_seq2	1.21173	0.00187664	0.0406024	no UniProt ID	no UniProt ID	no UniProt ID					no UniProt ID			no UniProt ID
gi|668457158	comp256825_c0_seq6	1.2118	0.000995059	0.0272791	A0A084W4S0	AGAP008244-PA-like protein	chitin metabolic process [GO:0006030]					extracellular region [GO:0005576]			chitin binding [GO:0008061]
gi|512914855	comp246177_c0_seq48	1.21329	0.000333273	0.0136326	no UniProt ID	no UniProt ID	no UniProt ID					no UniProt ID			no UniProt ID
gi|668457158	comp250152_c0_seq2	1.21911	0.000715858	0.0227618	A0A084W4S0	AGAP008244-PA-like protein	chitin metabolic process [GO:0006030]					extracellular region [GO:0005576]			chitin binding [GO:0008061]
gi|148298845	comp248303_c0_seq6	1.22225	0.000111216	0.00679413	Q1HPK8	Arginine/serine-rich splicing factor 7 (Xl6)	no biological process					no cellular component			RNA binding [GO:0003723]	zinc ion binding [GO:0008270]
gi|357604624	comp256809_c2_seq2	1.22255	0.000720121	0.0228349	no UniProt ID	no UniProt ID	no UniProt ID					no UniProt ID			no UniProt ID
gi|512895927	comp237664_c1_seq1	1.22276	0.0016326	0.0372547	no UniProt ID	no UniProt ID	no UniProt ID					no UniProt ID			no UniProt ID
gi|357615010	comp255621_c1_seq10	1.22751	0.000172758	0.00918021	no UniProt ID	no UniProt ID	no UniProt ID					no UniProt ID			no UniProt ID
gi|357609459	comp254055_c0_seq11	1.22902	2.78401e-06	0.000539983	no UniProt ID	no UniProt ID	no UniProt ID					no UniProt ID			no UniProt ID
gi|4102119	comp256822_c0_seq17	1.23112	0.000792213	0.0240088	O96310	Ryanodine receptor (Fragment)	no biological process					cell [GO:0005623]	integral component of membrane [GO:0016021]		ryanodine-sensitive calcium-release channel activity [GO:0005219]
gi|357630382	comp242368_c0_seq1	1.23309	0.00175472	0.0390078	no UniProt ID	no UniProt ID	no UniProt ID					no UniProt ID			no UniProt ID
gi|357605898	comp253604_c0_seq1	1.23394	0.00176371	0.0391	no UniProt ID	no UniProt ID	no UniProt ID					no UniProt ID			no UniProt ID
gi|512896760	comp241323_c2_seq4	1.23401	0.000705538	0.0226201	no UniProt ID	no UniProt ID	no UniProt ID					no UniProt ID			no UniProt ID
gi|357612641	comp254154_c0_seq10	1.23447	0.00232806	0.0459982	no UniProt ID	no UniProt ID	no UniProt ID					no UniProt ID			no UniProt ID
gi|512894928	comp256049_c0_seq2	1.24166	0.00231685	0.0459642	H9J9X0	Uncharacterized protein	no biological process					no cellular component			no molecular function
gi|657941323	comp248222_c0_seq11	1.24727	0.000185483	0.00963642	A0A068EVJ5	Cytochrome P450 CYP49A1	no biological process					no cellular component			heme binding [GO:0020037]	iron ion binding [GO:0005506]	oxidoreductase activity, acting on paired donors, with incorporation or reduction of molecular oxygen [GO:0016705]
gi|4102119	comp256822_c0_seq18	1.25318	0.00121572	0.0311745	O96310	Ryanodine receptor (Fragment)	no biological process					cell [GO:0005623]	integral component of membrane [GO:0016021]		ryanodine-sensitive calcium-release channel activity [GO:0005219]
gi|512932840	comp256381_c0_seq1	1.25585	0.00225835	0.0451962	no UniProt ID	no UniProt ID	no UniProt ID					no UniProt ID			no UniProt ID
gi|512901083	comp253993_c0_seq1	1.25725	0.0023609	0.0463322	no UniProt ID	no UniProt ID	no UniProt ID					no UniProt ID			no UniProt ID
gi|443429404	comp254542_c0_seq3	1.25896	0.00176743	0.0391035	no UniProt ID	no UniProt ID	no UniProt ID					no UniProt ID			no UniProt ID
gi|357628414	comp244094_c2_seq1	1.26282	0.00124434	0.0315976	no UniProt ID	no UniProt ID	no UniProt ID					no UniProt ID			no UniProt ID
gi|357624029	comp254924_c0_seq7	1.26475	0.00152148	0.0355669	no UniProt ID	no UniProt ID	no UniProt ID					no UniProt ID			no UniProt ID
gi|512922734	comp253592_c0_seq10	1.27007	0.000183133	0.00957587	no UniProt ID	no UniProt ID	no UniProt ID					no UniProt ID			no UniProt ID
gi|319433978	comp254213_c0_seq4	1.27068	0.00195429	0.0414263	E9P4F9	Heat shock protein 70 B2 (Fragment)	no biological process					no cellular component			ATP binding [GO:0005524]
gi|357609831	comp252387_c1_seq5	1.28102	0.000156772	0.00856541	no UniProt ID	no UniProt ID	no UniProt ID					no UniProt ID			no UniProt ID
gi|512917230	comp246855_c1_seq1	1.28812	6.94926e-05	0.00491623	H9JTR9	Uncharacterized protein	protein secretion [GO:0009306]					endoplasmic reticulum lumen [GO:0005788]			no molecular function
gi|357629700	comp244068_c1_seq1	1.29317	0.000881356	0.025642	no UniProt ID	no UniProt ID	no UniProt ID					no UniProt ID			no UniProt ID
gi|512908248	comp245143_c0_seq2	1.29617	0.00210602	0.0432254	no UniProt ID	no UniProt ID	no UniProt ID					no UniProt ID			no UniProt ID
gi|512917089	comp250794_c2_seq11	1.29776	1.21603e-05	0.00149752	no UniProt ID	no UniProt ID	no UniProt ID					no UniProt ID			no UniProt ID
gi|357631305	comp235091_c0_seq6	1.29887	9.29256e-05	0.00602463	no UniProt ID	no UniProt ID	no UniProt ID					no UniProt ID			no UniProt ID
gi|7638425	comp254503_c2_seq16	1.30205	0.00024718	0.0113914	Q9NGL0	Death-associated small cytoplasmic leucine-rich protein SCLP	no biological process					no cellular component			no molecular function
gi|357609080	comp247441_c0_seq2	1.30243	0.000151181	0.00839793	no UniProt ID	no UniProt ID	no UniProt ID					no UniProt ID			no UniProt ID
gi|357611422	comp251919_c0_seq4	1.3026	0.000411329	0.0157951	no UniProt ID	no UniProt ID	no UniProt ID					no UniProt ID			no UniProt ID
gi|512893410	comp256738_c0_seq1	1.30508	0.000234062	0.0110833	no UniProt ID	no UniProt ID	no UniProt ID					no UniProt ID			no UniProt ID
gi|512899413	comp251025_c0_seq4	1.31374	0.000467204	0.0170889	no UniProt ID	no UniProt ID	no UniProt ID					no UniProt ID			no UniProt ID
gi|357628306	comp244234_c1_seq2	1.31612	0.000991832	0.0272549	no UniProt ID	no UniProt ID	no UniProt ID					no UniProt ID			no UniProt ID
gi|195566876	comp239031_c0_seq3	1.31998	6.08863e-05	0.00455668	no UniProt ID	no UniProt ID	no UniProt ID					no UniProt ID			no UniProt ID
gi|357611223	comp256290_c0_seq1	1.32045	0.00106203	0.0285753	no UniProt ID	no UniProt ID	no UniProt ID					no UniProt ID			no UniProt ID
gi|357605898	comp253604_c1_seq1	1.3211	0.000632839	0.0210119	no UniProt ID	no UniProt ID	no UniProt ID					no UniProt ID			no UniProt ID
gi|357610869	comp251921_c0_seq3	1.32135	5.92913e-06	0.000878985	no UniProt ID	no UniProt ID	no UniProt ID					no UniProt ID			no UniProt ID
gi|357610004	comp244571_c0_seq12	1.32337	0.00181752	0.0399082	no UniProt ID	no UniProt ID	no UniProt ID					no UniProt ID			no UniProt ID
gi|357618681	comp254876_c2_seq2	1.3289	0.000216001	0.0105618	no UniProt ID	no UniProt ID	no UniProt ID					no UniProt ID			no UniProt ID
gi|512891464	comp254258_c0_seq4	1.33062	0.00119623	0.0310049	no UniProt ID	no UniProt ID	no UniProt ID					no UniProt ID			no UniProt ID
gi|357616292	comp247878_c1_seq6	1.33377	0.000184722	0.00961835	no UniProt ID	no UniProt ID	no UniProt ID					no UniProt ID			no UniProt ID
gi|357622319	comp255865_c0_seq3	1.3355	0.000931415	0.0261766	no UniProt ID	no UniProt ID	no UniProt ID					no UniProt ID			no UniProt ID
gi|682122034	comp256765_c2_seq2	1.33695	0.000669773	0.0217723	A0A088M9A3	Fatty alcohol acetyltransferase	metabolic process [GO:0008152]					integral component of membrane [GO:0016021]			transferase activity, transferring acyl groups [GO:0016746]
gi|645016202	comp256760_c0_seq1	1.33799	0.00140383	0.0338943	no UniProt ID	no UniProt ID	no UniProt ID					no UniProt ID			no UniProt ID
gi|668457158	comp256547_c0_seq1	1.33911	0.00167943	0.037922	A0A084W4S0	AGAP008244-PA-like protein	chitin metabolic process [GO:0006030]					extracellular region [GO:0005576]			chitin binding [GO:0008061]
gi|321400090	comp253989_c2_seq1	1.3488	0.00121561	0.0311745	E9JEH2	Dapk	no biological process					no cellular component			ATP binding [GO:0005524]	protein kinase activity [GO:0004672]
gi|749754340	comp250728_c0_seq4	1.34979	0.00112081	0.0297116	no UniProt ID	no UniProt ID	no UniProt ID					no UniProt ID			no UniProt ID
gi|357629700	comp253276_c0_seq25	1.35059	0.000946259	0.0264714	no UniProt ID	no UniProt ID	no UniProt ID					no UniProt ID			no UniProt ID
gi|357611415	comp255319_c0_seq5	1.3516	0.000270577	0.0119956	no UniProt ID	no UniProt ID	no UniProt ID					no UniProt ID			no UniProt ID
gi|357621226	comp252900_c0_seq2	1.35199	0.00129655	0.0324172	no UniProt ID	no UniProt ID	no UniProt ID					no UniProt ID			no UniProt ID
gi|357623053	comp250879_c0_seq1	1.3579	0.000108829	0.00671849	no UniProt ID	no UniProt ID	no UniProt ID					no UniProt ID			no UniProt ID
gi|357630887	comp244408_c0_seq6	1.36934	0.000234284	0.0110833	no UniProt ID	no UniProt ID	no UniProt ID					no UniProt ID			no UniProt ID
gi|512899638	comp256623_c1_seq2	1.36954	0.000461776	0.0169524	no UniProt ID	no UniProt ID	no UniProt ID					no UniProt ID			no UniProt ID
gi|512894996	comp248892_c0_seq1	1.37594	0.000757853	0.0235044	no UniProt ID	no UniProt ID	no UniProt ID					no UniProt ID			no UniProt ID
gi|512926870	comp253974_c2_seq1	1.38101	0.000142621	0.00807664	no UniProt ID	no UniProt ID	no UniProt ID					no UniProt ID			no UniProt ID
gi|751231416	comp256811_c0_seq12	1.39255	8.35031e-05	0.00557303	no UniProt ID	no UniProt ID	no UniProt ID					no UniProt ID			no UniProt ID
gi|668457158	comp256802_c2_seq1	1.39491	1.70523e-05	0.00186531	A0A084W4S0	AGAP008244-PA-like protein	chitin metabolic process [GO:0006030]					extracellular region [GO:0005576]			chitin binding [GO:0008061]
gi|357631730	comp248081_c0_seq2	1.40171	0.00187704	0.0406024	no UniProt ID	no UniProt ID	no UniProt ID					no UniProt ID			no UniProt ID
gi|512932840	comp256381_c0_seq5	1.40934	0.000868059	0.0253898	no UniProt ID	no UniProt ID	no UniProt ID					no UniProt ID			no UniProt ID
gi|512913899	comp253451_c0_seq4	1.41155	0.00131093	0.0325278	no UniProt ID	no UniProt ID	no UniProt ID					no UniProt ID			no UniProt ID
gi|357618832	comp248731_c0_seq7	1.41358	0.000146205	0.00821677	no UniProt ID	no UniProt ID	no UniProt ID					no UniProt ID			no UniProt ID
gi|668457158	comp250152_c0_seq6	1.41818	0.00222614	0.0447439	A0A084W4S0	AGAP008244-PA-like protein	chitin metabolic process [GO:0006030]					extracellular region [GO:0005576]			chitin binding [GO:0008061]
gi|357622580	comp241672_c0_seq7	1.42408	0.0021997	0.0444042	no UniProt ID	no UniProt ID	no UniProt ID					no UniProt ID			no UniProt ID
gi|357604661	comp255695_c1_seq5	1.42562	0.00130401	0.0325278	no UniProt ID	no UniProt ID	no UniProt ID					no UniProt ID			no UniProt ID
gi|512895827	comp255022_c0_seq10	1.42595	0.00241872	0.0468568	no UniProt ID	no UniProt ID	no UniProt ID					no UniProt ID			no UniProt ID
gi|512890499	comp243898_c1_seq3	1.43808	0.00105595	0.0284879	no UniProt ID	no UniProt ID	no UniProt ID					no UniProt ID			no UniProt ID
gi|512895334	comp248022_c4_seq1	1.44207	4.82178e-05	0.00391034	no UniProt ID	no UniProt ID	no UniProt ID					no UniProt ID			no UniProt ID
gi|357622228	comp253255_c0_seq11	1.44444	0.00233697	0.0460568	no UniProt ID	no UniProt ID	no UniProt ID					no UniProt ID			no UniProt ID
gi|357602892	comp254394_c0_seq8	1.44677	0.00167256	0.0379055	no UniProt ID	no UniProt ID	no UniProt ID					no UniProt ID			no UniProt ID
gi|357618749	comp246590_c0_seq1	1.44852	0.00116762	0.0305353	no UniProt ID	no UniProt ID	no UniProt ID					no UniProt ID			no UniProt ID
gi|357625425	comp255712_c0_seq31	1.45615	0.000525884	0.0183718	no UniProt ID	no UniProt ID	no UniProt ID					no UniProt ID			no UniProt ID
gi|357612995	comp240660_c0_seq2	1.45822	0.0023551	0.0462574	no UniProt ID	no UniProt ID	no UniProt ID					no UniProt ID			no UniProt ID
gi|357628250	comp247059_c0_seq2	1.45995	0.000266708	0.0119148	no UniProt ID	no UniProt ID	no UniProt ID					no UniProt ID			no UniProt ID
gi|357628275	comp255990_c0_seq2	1.46062	0.000868327	0.0253898	no UniProt ID	no UniProt ID	no UniProt ID					no UniProt ID			no UniProt ID
gi|357628815	comp255655_c0_seq20	1.46072	0.0020008	0.0418406	no UniProt ID	no UniProt ID	no UniProt ID					no UniProt ID			no UniProt ID
gi|357619662	comp255363_c0_seq10	1.46497	0.0021401	0.0435536	no UniProt ID	no UniProt ID	no UniProt ID					no UniProt ID			no UniProt ID
gi|357613502	comp231810_c0_seq2	1.46659	0.00224389	0.0450296	no UniProt ID	no UniProt ID	no UniProt ID					no UniProt ID			no UniProt ID
gi|4102119	comp256822_c0_seq23	1.46668	0.00130702	0.0325278	O96310	Ryanodine receptor (Fragment)	no biological process					cell [GO:0005623]	integral component of membrane [GO:0016021]		ryanodine-sensitive calcium-release channel activity [GO:0005219]
gi|357612122	comp252935_c0_seq1	1.46805	0.000228594	0.0109265	no UniProt ID	no UniProt ID	no UniProt ID					no UniProt ID			no UniProt ID
gi|512931427	comp249668_c0_seq5	1.47213	8.01554e-05	0.00543912	no UniProt ID	no UniProt ID	no UniProt ID					no UniProt ID			no UniProt ID
gi|751231416	comp256811_c0_seq13	1.47361	0.000148991	0.00830504	no UniProt ID	no UniProt ID	no UniProt ID					no UniProt ID			no UniProt ID
gi|357605760	comp256823_c0_seq6	1.4763	0.000153846	0.00846519	no UniProt ID	no UniProt ID	no UniProt ID					no UniProt ID			no UniProt ID
gi|357608822	comp255699_c0_seq1	1.4776	0.00196199	0.0414464	no UniProt ID	no UniProt ID	no UniProt ID					no UniProt ID			no UniProt ID
gi|512896760	comp241323_c2_seq2	1.48521	8.35655e-05	0.00557303	no UniProt ID	no UniProt ID	no UniProt ID					no UniProt ID			no UniProt ID
gi|357623913	comp254646_c0_seq2	1.49687	0.0025958	0.0484206	no UniProt ID	no UniProt ID	no UniProt ID					no UniProt ID			no UniProt ID
gi|357626513	comp255445_c0_seq1	1.50358	0.000446409	0.0167045	no UniProt ID	no UniProt ID	no UniProt ID					no UniProt ID			no UniProt ID
gi|512895334	comp248022_c4_seq8	1.50476	0.000392879	0.0153427	no UniProt ID	no UniProt ID	no UniProt ID					no UniProt ID			no UniProt ID
gi|357609022	comp256688_c0_seq6	1.50642	5.16244e-05	0.00410088	no UniProt ID	no UniProt ID	no UniProt ID					no UniProt ID			no UniProt ID
gi|357621069	comp256554_c1_seq3	1.50817	0.000380363	0.015005	no UniProt ID	no UniProt ID	no UniProt ID					no UniProt ID			no UniProt ID
gi|512926772	comp256659_c1_seq5	1.51201	0.000171788	0.00915079	no UniProt ID	no UniProt ID	no UniProt ID					no UniProt ID			no UniProt ID
gi|357624897	comp241815_c1_seq1	1.52252	0.000589688	0.0200365	no UniProt ID	no UniProt ID	no UniProt ID					no UniProt ID			no UniProt ID
gi|512897468	comp255560_c0_seq3	1.52332	5.51685e-05	0.00430233	no UniProt ID	no UniProt ID	no UniProt ID					no UniProt ID			no UniProt ID
gi|512925190	comp244473_c0_seq1	1.52943	0.000441027	0.0165563	no UniProt ID	no UniProt ID	no UniProt ID					no UniProt ID			no UniProt ID
gi|512910389	comp253944_c0_seq2	1.53363	0.000153274	0.00845421	no UniProt ID	no UniProt ID	no UniProt ID					no UniProt ID			no UniProt ID
gi|357610869	comp251921_c0_seq2	1.5341	4.29695e-07	0.000136893	no UniProt ID	no UniProt ID	no UniProt ID					no UniProt ID			no UniProt ID
gi|357621423	comp255696_c0_seq8	1.53901	0.00147028	0.0349518	no UniProt ID	no UniProt ID	no UniProt ID					no UniProt ID			no UniProt ID
gi|357619515	comp248983_c0_seq3	1.54446	0.00159686	0.0366659	no UniProt ID	no UniProt ID	no UniProt ID					no UniProt ID			no UniProt ID
gi|401758208	comp255760_c0_seq10	1.54915	5.11236e-05	0.00408516	J7HEW4	Cathepsin F-like protease (Fragment)	no biological process					no cellular component			cysteine-type endopeptidase inhibitor activity [GO:0004869]	cysteine-type peptidase activity [GO:0008234]
gi|357617304	comp242720_c0_seq2	1.54915	0.000837023	0.0248808	no UniProt ID	no UniProt ID	no UniProt ID					no UniProt ID			no UniProt ID
gi|557762976	comp255770_c0_seq15	1.55092	0.00165475	0.0376663	no UniProt ID	no UniProt ID	no UniProt ID					no UniProt ID			no UniProt ID
gi|357624879	comp255209_c0_seq4	1.55675	0.000493086	0.0176291	no UniProt ID	no UniProt ID	no UniProt ID					no UniProt ID			no UniProt ID
gi|498532413	comp252845_c0_seq1	1.55818	0.00119143	0.0309613	S4UQW2	Serotonin receptor	no biological process					integral component of membrane [GO:0016021]	plasma membrane [GO:0005886]		adrenergic receptor activity [GO:0004935]
gi|512927195	comp256516_c0_seq12	1.56347	0.00258495	0.048325	no UniProt ID	no UniProt ID	no UniProt ID					no UniProt ID			no UniProt ID
gi|668457158	comp256825_c0_seq1	1.57322	0.000419301	0.0159987	A0A084W4S0	AGAP008244-PA-like protein	chitin metabolic process [GO:0006030]					extracellular region [GO:0005576]			chitin binding [GO:0008061]
gi|512895506	comp252398_c0_seq4	1.57373	0.000519718	0.0182726	no UniProt ID	no UniProt ID	no UniProt ID					no UniProt ID			no UniProt ID
gi|512895228	comp241897_c0_seq5	1.57603	0.00225024	0.0450726	no UniProt ID	no UniProt ID	no UniProt ID					no UniProt ID			no UniProt ID
gi|512915531	comp256404_c0_seq14	1.57746	0.000982824	0.0271034	no UniProt ID	no UniProt ID	no UniProt ID					no UniProt ID			no UniProt ID
gi|357621649	comp255093_c0_seq1	1.57813	0.000220519	0.0107601	no UniProt ID	no UniProt ID	no UniProt ID					no UniProt ID			no UniProt ID
gi|512899413	comp251025_c0_seq17	1.58047	0.000430777	0.0162765	no UniProt ID	no UniProt ID	no UniProt ID					no UniProt ID			no UniProt ID
gi|357628031	comp255050_c0_seq1	1.58241	0.00169793	0.0382567	no UniProt ID	no UniProt ID	no UniProt ID					no UniProt ID			no UniProt ID
gi|357625048	comp252574_c0_seq4	1.58771	0.0013691	0.0332977	no UniProt ID	no UniProt ID	no UniProt ID					no UniProt ID			no UniProt ID
gi|357608424	comp249961_c0_seq4	1.58849	0.00241015	0.0468568	no UniProt ID	no UniProt ID	no UniProt ID					no UniProt ID			no UniProt ID
gi|357609574	comp253509_c0_seq11	1.59424	0.000296498	0.0125245	no UniProt ID	no UniProt ID	no UniProt ID					no UniProt ID			no UniProt ID
gi|357611199	comp248874_c1_seq12	1.59605	2.65764e-05	0.00252723	no UniProt ID	no UniProt ID	no UniProt ID					no UniProt ID			no UniProt ID
gi|357604880	comp256819_c0_seq2	1.60236	0.00244355	0.0470807	no UniProt ID	no UniProt ID	no UniProt ID					no UniProt ID			no UniProt ID
gi|357609022	comp256826_c2_seq3	1.60983	0.000183414	0.00957587	no UniProt ID	no UniProt ID	no UniProt ID					no UniProt ID			no UniProt ID
gi|357604647	comp233505_c0_seq1	1.61034	0.00157239	0.0362709	no UniProt ID	no UniProt ID	no UniProt ID					no UniProt ID			no UniProt ID
gi|357619185	comp248600_c4_seq13	1.61137	0.00117751	0.0307592	no UniProt ID	no UniProt ID	no UniProt ID					no UniProt ID			no UniProt ID
gi|357625863	comp245045_c0_seq3	1.62403	0.00114609	0.0301755	no UniProt ID	no UniProt ID	no UniProt ID					no UniProt ID			no UniProt ID
gi|512912011	comp254000_c0_seq21	1.62906	0.00147466	0.0349518	no UniProt ID	no UniProt ID	no UniProt ID					no UniProt ID			no UniProt ID
gi|357606369	comp242030_c0_seq2	1.63008	9.60839e-06	0.00124936	no UniProt ID	no UniProt ID	no UniProt ID					no UniProt ID			no UniProt ID
gi|357602690	comp236824_c0_seq3	1.63379	1.88475e-05	0.00200308	no UniProt ID	no UniProt ID	no UniProt ID					no UniProt ID			no UniProt ID
gi|512897468	comp256393_c0_seq3	1.63713	0.000447926	0.0167223	no UniProt ID	no UniProt ID	no UniProt ID					no UniProt ID			no UniProt ID
gi|512890045	comp250849_c0_seq2	1.64375	0.00240404	0.0468368	no UniProt ID	no UniProt ID	no UniProt ID					no UniProt ID			no UniProt ID
gi|357621730	comp253565_c0_seq1	1.64389	0.00132859	0.0326536	no UniProt ID	no UniProt ID	no UniProt ID					no UniProt ID			no UniProt ID
gi|357622009	comp253224_c0_seq6	1.64404	0.00080437	0.0242824	no UniProt ID	no UniProt ID	no UniProt ID					no UniProt ID			no UniProt ID
gi|357626515	comp256029_c0_seq5	1.64594	0.000853214	0.0252029	no UniProt ID	no UniProt ID	no UniProt ID					no UniProt ID			no UniProt ID
gi|357602141	comp254652_c0_seq17	1.64602	0.000701831	0.0226201	no UniProt ID	no UniProt ID	no UniProt ID					no UniProt ID			no UniProt ID
gi|357609022	comp256688_c0_seq3	1.65579	1.27991e-06	0.000295052	no UniProt ID	no UniProt ID	no UniProt ID					no UniProt ID			no UniProt ID
gi|357628618	comp245046_c0_seq4	1.6571	0.00140937	0.0339225	no UniProt ID	no UniProt ID	no UniProt ID					no UniProt ID			no UniProt ID
gi|357614952	comp255195_c0_seq5	1.65857	0.000254622	0.0114851	no UniProt ID	no UniProt ID	no UniProt ID					no UniProt ID			no UniProt ID
gi|357617525	comp255266_c0_seq1	1.66167	0.00118027	0.030797	no UniProt ID	no UniProt ID	no UniProt ID					no UniProt ID			no UniProt ID
gi|357622554	comp242809_c2_seq5	1.66534	2.36304e-05	0.00232066	no UniProt ID	no UniProt ID	no UniProt ID					no UniProt ID			no UniProt ID
gi|357621365	comp235190_c1_seq1	1.68053	6.42465e-05	0.00474099	no UniProt ID	no UniProt ID	no UniProt ID					no UniProt ID			no UniProt ID
gi|357618959	comp242134_c3_seq8	1.68338	0.000468505	0.0170916	no UniProt ID	no UniProt ID	no UniProt ID					no UniProt ID			no UniProt ID
gi|512899354	comp256052_c0_seq35	1.68656	0.00188764	0.040718	no UniProt ID	no UniProt ID	no UniProt ID					no UniProt ID			no UniProt ID
gi|512928812	comp256790_c0_seq3	1.68718	0.000617853	0.0206109	no UniProt ID	no UniProt ID	no UniProt ID					no UniProt ID			no UniProt ID
gi|357616225	comp253666_c1_seq13	1.69145	0.00245495	0.0471608	no UniProt ID	no UniProt ID	no UniProt ID					no UniProt ID			no UniProt ID
gi|357624353	comp248776_c0_seq1	1.69497	0.000525883	0.0183718	no UniProt ID	no UniProt ID	no UniProt ID					no UniProt ID			no UniProt ID
gi|357602932	comp249942_c0_seq17	1.69994	0.000263752	0.0118055	no UniProt ID	no UniProt ID	no UniProt ID					no UniProt ID			no UniProt ID
gi|357601925	comp246520_c1_seq3	1.71237	0.00266573	0.0491639	no UniProt ID	no UniProt ID	no UniProt ID					no UniProt ID			no UniProt ID
gi|357618832	comp248731_c0_seq3	1.71519	5.49819e-05	0.00430233	no UniProt ID	no UniProt ID	no UniProt ID					no UniProt ID			no UniProt ID
gi|357613328	comp251731_c0_seq8	1.716	0.00254951	0.0480698	no UniProt ID	no UniProt ID	no UniProt ID					no UniProt ID			no UniProt ID
gi|668457158	comp256825_c0_seq9	1.71607	0.000210583	0.0103701	A0A084W4S0	AGAP008244-PA-like protein	chitin metabolic process [GO:0006030]					extracellular region [GO:0005576]			chitin binding [GO:0008061]
gi|512917750	comp246696_c0_seq6	1.71926	0.000759412	0.0235044	no UniProt ID	no UniProt ID	no UniProt ID					no UniProt ID			no UniProt ID
gi|751231416	comp256811_c0_seq10	1.72277	0.000751354	0.0234735	no UniProt ID	no UniProt ID	no UniProt ID					no UniProt ID			no UniProt ID
gi|512894091	comp256022_c0_seq8	1.72377	0.00234601	0.0461178	no UniProt ID	no UniProt ID	no UniProt ID					no UniProt ID			no UniProt ID
gi|357607939	comp255054_c0_seq10	1.72407	0.00185506	0.040495	no UniProt ID	no UniProt ID	no UniProt ID					no UniProt ID			no UniProt ID
gi|512923759	comp251976_c0_seq5	1.73078	0.000133065	0.00768507	H9JAN6	Uncharacterized protein	no biological process					no cellular component			ATP binding [GO:0005524]	protein tyrosine kinase activity [GO:0004713]
gi|357603673	comp242703_c0_seq4	1.73542	0.00165554	0.0376663	no UniProt ID	no UniProt ID	no UniProt ID					no UniProt ID			no UniProt ID
gi|357602840	comp250264_c0_seq2	1.74146	0.00190617	0.0409046	no UniProt ID	no UniProt ID	no UniProt ID					no UniProt ID			no UniProt ID
gi|498532413	comp252845_c0_seq4	1.74463	0.000389106	0.0152465	S4UQW2	Serotonin receptor	no biological process					integral component of membrane [GO:0016021]	plasma membrane [GO:0005886]		adrenergic receptor activity [GO:0004935]
gi|662204927	comp253013_c0_seq2	1.7481	0.000540514	0.0186931	A0A1S3D738	vegetative cell wall protein gp1-like	no biological process					no cellular component			no molecular function
gi|357622228	comp253255_c0_seq16	1.75602	2.21707e-06	0.000456658	no UniProt ID	no UniProt ID	no UniProt ID					no UniProt ID			no UniProt ID
gi|357621365	comp235190_c0_seq1	1.75785	0.000164427	0.0089001	no UniProt ID	no UniProt ID	no UniProt ID					no UniProt ID			no UniProt ID
gi|357616985	comp254448_c0_seq3	1.76354	0.00244587	0.0470866	no UniProt ID	no UniProt ID	no UniProt ID					no UniProt ID			no UniProt ID
gi|307175016	comp253619_c0_seq5	1.76356	9.09595e-05	0.00596324	E2AMY8	Uncharacterized protein (Fragment)	no biological process					no cellular component			no molecular function
gi|668457158	comp256793_c1_seq1	1.77228	8.39557e-06	0.00112303	A0A084W4S0	AGAP008244-PA-like protein	chitin metabolic process [GO:0006030]					extracellular region [GO:0005576]			chitin binding [GO:0008061]
gi|389611502	comp252561_c0_seq1	1.77406	0.00241984	0.0468568	I4DN69	Scarface (Fragment)	no biological process					no cellular component			serine-type endopeptidase activity [GO:0004252]
gi|357628430	comp251375_c0_seq13	1.77765	0.00211772	0.0433509	no UniProt ID	no UniProt ID	no UniProt ID					no UniProt ID			no UniProt ID
gi|512926303	comp255912_c1_seq8	1.77928	0.000725634	0.0229472	no UniProt ID	no UniProt ID	no UniProt ID					no UniProt ID			no UniProt ID
gi|357624078	comp253097_c0_seq3	1.78197	0.000183338	0.00957587	no UniProt ID	no UniProt ID	no UniProt ID					no UniProt ID			no UniProt ID
gi|357622130	comp254488_c0_seq1	1.784	0.000769855	0.0236749	no UniProt ID	no UniProt ID	no UniProt ID					no UniProt ID			no UniProt ID
gi|357609041	comp246093_c0_seq9	1.78508	0.000244996	0.0113773	no UniProt ID	no UniProt ID	no UniProt ID					no UniProt ID			no UniProt ID
gi|357609660	comp253615_c0_seq3	1.79413	0.00109426	0.0292747	no UniProt ID	no UniProt ID	no UniProt ID					no UniProt ID			no UniProt ID
gi|357631275	comp249058_c1_seq2	1.79586	0.000183495	0.00957587	no UniProt ID	no UniProt ID	no UniProt ID					no UniProt ID			no UniProt ID
gi|357631135	comp255927_c0_seq12	1.79704	0.00249588	0.0474826	no UniProt ID	no UniProt ID	no UniProt ID					no UniProt ID			no UniProt ID
gi|357611300	comp255789_c0_seq11	1.80488	0.00190096	0.040854	no UniProt ID	no UniProt ID	no UniProt ID					no UniProt ID			no UniProt ID
gi|357602558	comp251523_c0_seq2	1.81007	0.000383606	0.0150818	no UniProt ID	no UniProt ID	no UniProt ID					no UniProt ID			no UniProt ID
gi|357617326	comp252759_c1_seq21	1.8148	0.00269106	0.0493689	no UniProt ID	no UniProt ID	no UniProt ID					no UniProt ID			no UniProt ID
gi|512915364	comp256700_c0_seq3	1.81624	0.000774897	0.023701	no UniProt ID	no UniProt ID	no UniProt ID					no UniProt ID			no UniProt ID
gi|512899413	comp251025_c0_seq5	1.82386	4.70882e-05	0.00385309	no UniProt ID	no UniProt ID	no UniProt ID					no UniProt ID			no UniProt ID
gi|357611493	comp251196_c1_seq1	1.82485	0.00148229	0.0350612	no UniProt ID	no UniProt ID	no UniProt ID					no UniProt ID			no UniProt ID
gi|357621141	comp256805_c0_seq1	1.82917	0.000154706	0.00847245	no UniProt ID	no UniProt ID	no UniProt ID					no UniProt ID			no UniProt ID
gi|357619744	comp254846_c1_seq6	1.82949	0.00139716	0.0338033	no UniProt ID	no UniProt ID	no UniProt ID					no UniProt ID			no UniProt ID
gi|357625221	comp256251_c1_seq9	1.82969	0.00236505	0.0463371	no UniProt ID	no UniProt ID	no UniProt ID					no UniProt ID			no UniProt ID
gi|357613416	comp244353_c0_seq4	1.8307	9.17182e-05	0.00596324	no UniProt ID	no UniProt ID	no UniProt ID					no UniProt ID			no UniProt ID
gi|357608424	comp249961_c0_seq1	1.83334	0.00162106	0.0371646	no UniProt ID	no UniProt ID	no UniProt ID					no UniProt ID			no UniProt ID
gi|357629074	comp256824_c0_seq2	1.83468	0.000927176	0.0261766	no UniProt ID	no UniProt ID	no UniProt ID					no UniProt ID			no UniProt ID
gi|512896843	comp248947_c0_seq6	1.83498	0.000350363	0.0141575	H9JSH5	Uncharacterized protein	lipid metabolic process [GO:0006629]					integral component of membrane [GO:0016021]			heme binding [GO:0020037]	metal ion binding [GO:0046872]	oxidoreductase activity [GO:0016491]
gi|512926303	comp255912_c1_seq6	1.83818	0.000112967	0.00688301	no UniProt ID	no UniProt ID	no UniProt ID					no UniProt ID			no UniProt ID
gi|357615851	comp255483_c0_seq4	1.84158	0.000369115	0.0147868	no UniProt ID	no UniProt ID	no UniProt ID					no UniProt ID			no UniProt ID
gi|668457158	comp256547_c0_seq4	1.84502	2.82787e-06	0.000543956	A0A084W4S0	AGAP008244-PA-like protein	chitin metabolic process [GO:0006030]					extracellular region [GO:0005576]			chitin binding [GO:0008061]
gi|357621495	comp242621_c0_seq1	1.84906	1.02243e-05	0.00129833	no UniProt ID	no UniProt ID	no UniProt ID					no UniProt ID			no UniProt ID
gi|357619887	comp176197_c0_seq3	1.85259	0.000886207	0.0256677	no UniProt ID	no UniProt ID	no UniProt ID					no UniProt ID			no UniProt ID
gi|357630739	comp249797_c0_seq1	1.8562	0.000249178	0.0113914	no UniProt ID	no UniProt ID	no UniProt ID					no UniProt ID			no UniProt ID
gi|357629074	comp256824_c0_seq1	1.85929	0.000288888	0.0123854	no UniProt ID	no UniProt ID	no UniProt ID					no UniProt ID			no UniProt ID
gi|357609022	comp256826_c2_seq2	1.86384	0.000313138	0.0129685	no UniProt ID	no UniProt ID	no UniProt ID					no UniProt ID			no UniProt ID
gi|357622278	comp252859_c0_seq7	1.8674	0.00209079	0.0431322	no UniProt ID	no UniProt ID	no UniProt ID					no UniProt ID			no UniProt ID
gi|357614007	comp248166_c0_seq9	1.87738	0.000168804	0.00903197	no UniProt ID	no UniProt ID	no UniProt ID					no UniProt ID			no UniProt ID
gi|357601976	comp250382_c0_seq2	1.87762	0.00196773	0.0414497	no UniProt ID	no UniProt ID	no UniProt ID					no UniProt ID			no UniProt ID
gi|512893319	comp254257_c1_seq16	1.88598	0.000659604	0.021532	no UniProt ID	no UniProt ID	no UniProt ID					no UniProt ID			no UniProt ID
gi|512914721	comp246973_c0_seq1	1.89317	0.00247912	0.0473286	no UniProt ID	no UniProt ID	no UniProt ID					no UniProt ID			no UniProt ID
gi|357616568	comp251824_c0_seq1	1.89389	0.000321121	0.0132285	no UniProt ID	no UniProt ID	no UniProt ID					no UniProt ID			no UniProt ID
gi|512930862	comp247379_c0_seq2	1.89786	0.00175343	0.0390078	no UniProt ID	no UniProt ID	no UniProt ID					no UniProt ID			no UniProt ID
gi|319803029	comp246446_c1_seq5	1.9096	8.07756e-06	0.00109305	E5RWY0	Polyhomeotic	no biological process					no cellular component			no molecular function
gi|512910345	comp255422_c0_seq10	1.91443	0.000326534	0.0134277	no UniProt ID	no UniProt ID	no UniProt ID					no UniProt ID			no UniProt ID
gi|357623826	comp253760_c0_seq14	1.91943	7.45667e-05	0.00519297	no UniProt ID	no UniProt ID	no UniProt ID					no UniProt ID			no UniProt ID
gi|357628421	comp255814_c0_seq3	1.92625	0.00132403	0.0326255	no UniProt ID	no UniProt ID	no UniProt ID					no UniProt ID			no UniProt ID
gi|357612662	comp251018_c0_seq1	1.9266	4.4668e-06	0.000747948	no UniProt ID	no UniProt ID	no UniProt ID					no UniProt ID			no UniProt ID
gi|512889935	comp250703_c0_seq8	1.93101	0.00122306	0.0312227	no UniProt ID	no UniProt ID	no UniProt ID					no UniProt ID			no UniProt ID
gi|357609022	comp256688_c0_seq9	1.93822	7.51112e-06	0.00104156	no UniProt ID	no UniProt ID	no UniProt ID					no UniProt ID			no UniProt ID
gi|512897468	comp252317_c0_seq40	1.94443	1.13049e-10	2.39202e-07	no UniProt ID	no UniProt ID	no UniProt ID					no UniProt ID			no UniProt ID
gi|357611172	comp255216_c0_seq1	1.95722	0.000485077	0.0175041	no UniProt ID	no UniProt ID	no UniProt ID					no UniProt ID			no UniProt ID
gi|224586901	comp256078_c0_seq24	1.96201	0.00188207	0.0406356	B9WZ57	BmOXR1 protein	no biological process					no cellular component			no molecular function
gi|443429389	comp227305_c0_seq5	1.9716	0.000968405	0.0269023	L7X0P5	RING finger protein unkempt-like protein	no biological process					no cellular component			metal ion binding [GO:0046872]
gi|357605640	comp244455_c0_seq4	1.98013	5.31249e-05	0.00419146	no UniProt ID	no UniProt ID	no UniProt ID					no UniProt ID			no UniProt ID
gi|357617912	comp250918_c0_seq8	1.98674	0.00266014	0.0491639	no UniProt ID	no UniProt ID	no UniProt ID					no UniProt ID			no UniProt ID
gi|357610004	comp244571_c0_seq5	1.98724	0.000281157	0.0122899	no UniProt ID	no UniProt ID	no UniProt ID					no UniProt ID			no UniProt ID
gi|357624128	comp244850_c0_seq5	1.98998	0.00157991	0.0364084	no UniProt ID	no UniProt ID	no UniProt ID					no UniProt ID			no UniProt ID
gi|357603986	comp255008_c0_seq5	1.99131	8.50277e-09	6.18444e-06	no UniProt ID	no UniProt ID	no UniProt ID					no UniProt ID			no UniProt ID
gi|512927195	comp256516_c0_seq3	1.99264	4.86947e-05	0.00392543	no UniProt ID	no UniProt ID	no UniProt ID					no UniProt ID			no UniProt ID
gi|607354714	comp251101_c0_seq7	1.99404	0.000376853	0.0149411	A0A026W2S1	Uncharacterized protein	no biological process					no cellular component			no molecular function
gi|512910389	comp253944_c0_seq15	2.00653	2.34902e-05	0.00231667	no UniProt ID	no UniProt ID	no UniProt ID					no UniProt ID			no UniProt ID
gi|357609022	comp256688_c0_seq7	2.00797	0.00109864	0.0293581	no UniProt ID	no UniProt ID	no UniProt ID					no UniProt ID			no UniProt ID
gi|357608702	comp252450_c0_seq7	2.01335	0.00121617	0.0311745	no UniProt ID	no UniProt ID	no UniProt ID					no UniProt ID			no UniProt ID
gi|512900572	comp253386_c0_seq10	2.02434	0.000206875	0.0103292	no UniProt ID	no UniProt ID	no UniProt ID					no UniProt ID			no UniProt ID
gi|18202151	comp239988_c0_seq4	2.02837	0.000513135	0.0180684	O76202	Protein ultraspiracle homolog (Nuclear receptor subfamily 2 group B member 4)	transcription, DNA-templated [GO:0006351]					nucleus [GO:0005634]			DNA binding transcription factor activity [GO:0003700]	sequence-specific DNA binding [GO:0043565]	steroid hormone receptor activity [GO:0003707]	zinc ion binding [GO:0008270]
gi|642934185	comp254914_c0_seq1	2.05688	0.000818395	0.0244872	no UniProt ID	no UniProt ID	no UniProt ID					no UniProt ID			no UniProt ID
gi|357628941	comp250385_c0_seq6	2.05913	0.000165404	0.00890097	no UniProt ID	no UniProt ID	no UniProt ID					no UniProt ID			no UniProt ID
gi|357626136	comp251255_c0_seq3	2.06036	0.00108272	0.0290661	no UniProt ID	no UniProt ID	no UniProt ID					no UniProt ID			no UniProt ID
gi|357609877	comp252531_c0_seq3	2.06204	2.57564e-05	0.00248747	no UniProt ID	no UniProt ID	no UniProt ID					no UniProt ID			no UniProt ID
gi|357625221	comp245327_c1_seq1	2.06995	0.0018167	0.0399082	no UniProt ID	no UniProt ID	no UniProt ID					no UniProt ID			no UniProt ID
gi|512896196	comp255329_c1_seq8	2.07146	0.00209972	0.0431341	no UniProt ID	no UniProt ID	no UniProt ID					no UniProt ID			no UniProt ID
gi|357616088	comp252436_c1_seq3	2.07529	0.000920231	0.0260564	no UniProt ID	no UniProt ID	no UniProt ID					no UniProt ID			no UniProt ID
gi|512896457	comp255720_c0_seq1	2.08239	0.00140545	0.0338983	no UniProt ID	no UniProt ID	no UniProt ID					no UniProt ID			no UniProt ID
gi|357613519	comp256421_c0_seq10	2.08623	0.00213817	0.0435536	no UniProt ID	no UniProt ID	no UniProt ID					no UniProt ID			no UniProt ID
gi|357612135	comp247452_c0_seq1	2.08766	4.86394e-06	0.000797241	no UniProt ID	no UniProt ID	no UniProt ID					no UniProt ID			no UniProt ID
gi|357603226	comp251583_c0_seq6	2.08887	0.000598224	0.0202085	no UniProt ID	no UniProt ID	no UniProt ID					no UniProt ID			no UniProt ID
gi|357625569	comp256816_c0_seq6	2.09951	0.00124897	0.0316641	no UniProt ID	no UniProt ID	no UniProt ID					no UniProt ID			no UniProt ID
gi|357605105	comp256450_c0_seq14	2.10494	0.0011091	0.0295533	no UniProt ID	no UniProt ID	no UniProt ID					no UniProt ID			no UniProt ID
gi|357612428	comp244942_c1_seq4	2.1184	0.000846501	0.0250985	no UniProt ID	no UniProt ID	no UniProt ID					no UniProt ID			no UniProt ID
gi|357615451	comp254472_c0_seq6	2.14238	0.00269515	0.0493689	no UniProt ID	no UniProt ID	no UniProt ID					no UniProt ID			no UniProt ID
gi|357602283	comp254053_c0_seq1	2.1465	0.000893269	0.0256677	no UniProt ID	no UniProt ID	no UniProt ID					no UniProt ID			no UniProt ID
gi|357627545	comp256225_c0_seq1	2.15598	0.000706086	0.0226201	no UniProt ID	no UniProt ID	no UniProt ID					no UniProt ID			no UniProt ID
gi|357626442	comp255835_c0_seq1	2.16058	7.91122e-05	0.00538402	no UniProt ID	no UniProt ID	no UniProt ID					no UniProt ID			no UniProt ID
gi|512886913	comp251095_c0_seq1	2.1677	0.000336385	0.0136877	no UniProt ID	no UniProt ID	no UniProt ID					no UniProt ID			no UniProt ID
gi|641649648	comp254121_c0_seq2	2.16945	7.71573e-06	0.00105637	no UniProt ID	no UniProt ID	no UniProt ID					no UniProt ID			no UniProt ID
gi|357625079	comp247345_c1_seq23	2.18354	7.0344e-06	0.00101065	no UniProt ID	no UniProt ID	no UniProt ID					no UniProt ID			no UniProt ID
gi|512916567	comp247807_c0_seq7	2.18743	3.57903e-08	1.77238e-05	no UniProt ID	no UniProt ID	no UniProt ID					no UniProt ID			no UniProt ID
gi|357628430	comp251375_c0_seq5	2.19434	0.00135453	0.03309	no UniProt ID	no UniProt ID	no UniProt ID					no UniProt ID			no UniProt ID
gi|357614270	comp256746_c0_seq14	2.1993	1.59188e-05	0.00178776	no UniProt ID	no UniProt ID	no UniProt ID					no UniProt ID			no UniProt ID
gi|357628279	comp250444_c0_seq8	2.2096	8.48361e-06	0.00112832	no UniProt ID	no UniProt ID	no UniProt ID					no UniProt ID			no UniProt ID
gi|357627179	comp242846_c0_seq1	2.2104	2.206e-08	1.22249e-05	no UniProt ID	no UniProt ID	no UniProt ID					no UniProt ID			no UniProt ID
gi|357625425	comp255712_c0_seq5	2.21915	1.98885e-05	0.00210411	no UniProt ID	no UniProt ID	no UniProt ID					no UniProt ID			no UniProt ID
gi|357611300	comp251322_c2_seq15	2.23373	0.00140808	0.0339225	no UniProt ID	no UniProt ID	no UniProt ID					no UniProt ID			no UniProt ID
gi|641649648	comp254121_c0_seq7	2.23721	3.66488e-06	0.000665178	no UniProt ID	no UniProt ID	no UniProt ID					no UniProt ID			no UniProt ID
gi|290560655	comp256353_c0_seq5	2.24035	4.19447e-05	0.00357606	Q1HQB9	Nucleosome assembly protein isoform 1	nucleosome assembly [GO:0006334]					nucleus [GO:0005634]			no molecular function
gi|512931559	comp255616_c0_seq18	2.25358	0.000280385	0.0122899	no UniProt ID	no UniProt ID	no UniProt ID					no UniProt ID			no UniProt ID
gi|357625031	comp254339_c1_seq10	2.29638	0.00153708	0.0358113	no UniProt ID	no UniProt ID	no UniProt ID					no UniProt ID			no UniProt ID
gi|357609729	comp236561_c0_seq4	2.30868	0.000903349	0.0258593	no UniProt ID	no UniProt ID	no UniProt ID					no UniProt ID			no UniProt ID
gi|357602312	comp253487_c0_seq12	2.3411	8.41072e-11	2.15333e-07	no UniProt ID	no UniProt ID	no UniProt ID					no UniProt ID			no UniProt ID
gi|357602319	comp248157_c0_seq8	2.35142	0.00189276	0.0407908	no UniProt ID	no UniProt ID	no UniProt ID					no UniProt ID			no UniProt ID
gi|357618956	comp252262_c0_seq8	2.35329	0.001522	0.0355669	no UniProt ID	no UniProt ID	no UniProt ID					no UniProt ID			no UniProt ID
gi|299930585	comp248127_c0_seq1	2.36103	0.000915129	0.0260052	D9HQ20	Seminal fluid protein HACP001	no biological process					no cellular component			serine-type endopeptidase activity [GO:0004252]
gi|357623833	comp241424_c0_seq1	2.37569	3.479e-05	0.00310244	no UniProt ID	no UniProt ID	no UniProt ID					no UniProt ID			no UniProt ID
gi|357628006	comp247658_c0_seq8	2.37997	1.44434e-05	0.00167249	no UniProt ID	no UniProt ID	no UniProt ID					no UniProt ID			no UniProt ID
gi|512901334	comp251089_c0_seq2	2.39788	0.000147803	0.00826952	no UniProt ID	no UniProt ID	no UniProt ID					no UniProt ID			no UniProt ID
gi|357625031	comp254339_c1_seq13	2.43365	0.00263552	0.0489559	no UniProt ID	no UniProt ID	no UniProt ID					no UniProt ID			no UniProt ID
gi|357610027	comp252213_c0_seq32	2.4536	0.000913448	0.0260052	no UniProt ID	no UniProt ID	no UniProt ID					no UniProt ID			no UniProt ID
gi|512896906	comp249715_c0_seq8	2.46909	0.0019862	0.0417181	no UniProt ID	no UniProt ID	no UniProt ID					no UniProt ID			no UniProt ID
gi|357620019	comp239897_c0_seq1	2.48159	5.22822e-05	0.00413901	no UniProt ID	no UniProt ID	no UniProt ID					no UniProt ID			no UniProt ID
gi|357624539	comp251563_c0_seq2	2.49639	6.90273e-05	0.0048982	no UniProt ID	no UniProt ID	no UniProt ID					no UniProt ID			no UniProt ID
gi|4102119	comp256822_c0_seq6	2.49788	3.32915e-05	0.00299174	O96310	Ryanodine receptor (Fragment)	no biological process					cell [GO:0005623]	integral component of membrane [GO:0016021]		ryanodine-sensitive calcium-release channel activity [GO:0005219]
gi|220681310	comp254919_c0_seq2	2.50035	0.00167981	0.037922	B8YJN4	Vasa-like protein	no biological process					no cellular component			ATP binding [GO:0005524]	helicase activity [GO:0004386]	nucleic acid binding [GO:0003676]
gi|357629250	comp249235_c0_seq8	2.50813	0.00232546	0.0459982	no UniProt ID	no UniProt ID	no UniProt ID					no UniProt ID			no UniProt ID
gi|357622002	comp246503_c0_seq1	2.51392	1.598e-05	0.00178776	no UniProt ID	no UniProt ID	no UniProt ID					no UniProt ID			no UniProt ID
gi|357626402	comp256594_c0_seq6	2.52612	0.000449042	0.0167223	no UniProt ID	no UniProt ID	no UniProt ID					no UniProt ID			no UniProt ID
gi|357603715	comp240048_c0_seq1	2.53183	0.000440702	0.0165563	no UniProt ID	no UniProt ID	no UniProt ID					no UniProt ID			no UniProt ID
gi|357622258	comp252662_c1_seq14	2.56727	1.29265e-10	2.45481e-07	no UniProt ID	no UniProt ID	no UniProt ID					no UniProt ID			no UniProt ID
gi|357610028	comp256178_c0_seq21	2.60553	0.000526487	0.0183718	no UniProt ID	no UniProt ID	no UniProt ID					no UniProt ID			no UniProt ID
gi|512885572	comp255391_c0_seq22	2.62468	6.24561e-05	0.00462951	no UniProt ID	no UniProt ID	no UniProt ID					no UniProt ID			no UniProt ID
gi|357625425	comp255712_c0_seq1	2.68987	3.49219e-07	0.000119531	no UniProt ID	no UniProt ID	no UniProt ID					no UniProt ID			no UniProt ID
gi|512899868	comp253204_c0_seq1	2.70593	5.64476e-06	0.000858705	no UniProt ID	no UniProt ID	no UniProt ID					no UniProt ID			no UniProt ID
gi|357622002	comp246503_c0_seq3	2.70638	1.92782e-06	0.000404235	no UniProt ID	no UniProt ID	no UniProt ID					no UniProt ID			no UniProt ID
gi|512931559	comp255616_c0_seq21	2.72043	0.00091406	0.0260052	no UniProt ID	no UniProt ID	no UniProt ID					no UniProt ID			no UniProt ID
gi|357612332	comp241009_c0_seq2	2.73631	2.23774e-09	2.36742e-06	no UniProt ID	no UniProt ID	no UniProt ID					no UniProt ID			no UniProt ID
gi|512895175	comp246861_c0_seq13	2.7414	3.56653e-05	0.00314629	no UniProt ID	no UniProt ID	no UniProt ID					no UniProt ID			no UniProt ID
gi|531996938	comp250487_c1_seq9	2.76182	0.00131389	0.0325278	T1TDK7	Paramyosin (Fragment)	no biological process					myosin complex [GO:0016459]			motor activity [GO:0003774]
gi|512895085	comp251152_c0_seq11	2.78336	0.00039361	0.0153455	no UniProt ID	no UniProt ID	no UniProt ID					no UniProt ID			no UniProt ID
gi|160333386	comp254963_c1_seq25	2.79006	3.03693e-05	0.00281732	Q2F677	Muscle LIM protein	no biological process					no cellular component			metal ion binding [GO:0046872]
gi|357631765	comp256234_c0_seq5	2.79162	1.78274e-06	0.000380672	no UniProt ID	no UniProt ID	no UniProt ID					no UniProt ID			no UniProt ID
gi|197209952	comp250360_c0_seq7	2.79372	0.000205066	0.0103087	B3XXL7	Neuropeptide receptor A5	feeding behavior [GO:0007631]	neuropeptide signaling pathway [GO:0007218]				integral component of membrane [GO:0016021]			orexin receptor activity [GO:0016499]
gi|607354714	comp251101_c0_seq5	2.79417	0.00199245	0.0417787	A0A026W2S1	Uncharacterized protein	no biological process					no cellular component			no molecular function
gi|357617840	comp256163_c0_seq12	2.81765	4.06191e-06	0.000695154	no UniProt ID	no UniProt ID	no UniProt ID					no UniProt ID			no UniProt ID
gi|323434874	comp255274_c0_seq3	2.82897	0.00192737	0.0411556	H2BDN4	Chitin synthase A variant 2	no biological process					integral component of membrane [GO:0016021]			transferase activity, transferring hexosyl groups [GO:0016758]
gi|357622258	comp252662_c1_seq4	2.83694	0.00172694	0.0386421	no UniProt ID	no UniProt ID	no UniProt ID					no UniProt ID			no UniProt ID
gi|357620177	comp252732_c0_seq3	2.84459	1.02358e-05	0.00129833	no UniProt ID	no UniProt ID	no UniProt ID					no UniProt ID			no UniProt ID
gi|512928900	comp243705_c0_seq1	2.84952	8.69968e-05	0.00575242	no UniProt ID	no UniProt ID	no UniProt ID					no UniProt ID			no UniProt ID
gi|357610451	comp252637_c0_seq5	2.86028	0.000655474	0.0214876	no UniProt ID	no UniProt ID	no UniProt ID					no UniProt ID			no UniProt ID
gi|357624560	comp247859_c1_seq3	2.8717	0.00192108	0.0410967	no UniProt ID	no UniProt ID	no UniProt ID					no UniProt ID			no UniProt ID
gi|357625079	comp247345_c1_seq30	2.87737	0.000242341	0.0113036	no UniProt ID	no UniProt ID	no UniProt ID					no UniProt ID			no UniProt ID
gi|512895839	comp256545_c0_seq7	2.88565	0.000865673	0.025376	no UniProt ID	no UniProt ID	no UniProt ID					no UniProt ID			no UniProt ID
gi|512921188	comp246796_c0_seq7	2.90535	0.000290545	0.0123854	no UniProt ID	no UniProt ID	no UniProt ID					no UniProt ID			no UniProt ID
gi|357628279	comp256286_c0_seq3	2.91422	0.00015218	0.00843328	no UniProt ID	no UniProt ID	no UniProt ID					no UniProt ID			no UniProt ID
gi|512921567	comp234681_c0_seq10	2.92287	5.55561e-06	0.000854577	no UniProt ID	no UniProt ID	no UniProt ID					no UniProt ID			no UniProt ID
gi|357627408	comp254888_c0_seq1	2.93128	0.000551333	0.0189267	no UniProt ID	no UniProt ID	no UniProt ID					no UniProt ID			no UniProt ID
gi|357621296	comp248694_c0_seq2	2.97559	0.000181999	0.00957587	no UniProt ID	no UniProt ID	no UniProt ID					no UniProt ID			no UniProt ID
gi|357606528	comp256807_c1_seq4	2.98381	0.000108874	0.00671849	no UniProt ID	no UniProt ID	no UniProt ID					no UniProt ID			no UniProt ID
gi|357627011	comp255795_c0_seq41	3.02468	1.5588e-05	0.00177849	no UniProt ID	no UniProt ID	no UniProt ID					no UniProt ID			no UniProt ID
gi|357622639	comp244552_c0_seq3	3.02656	0.00249918	0.0474826	no UniProt ID	no UniProt ID	no UniProt ID					no UniProt ID			no UniProt ID
gi|357622258	comp252662_c1_seq11	3.02663	2.49963e-09	2.52952e-06	no UniProt ID	no UniProt ID	no UniProt ID					no UniProt ID			no UniProt ID
gi|357614995	comp247492_c0_seq1	3.03095	0.000259426	0.0116342	no UniProt ID	no UniProt ID	no UniProt ID					no UniProt ID			no UniProt ID
gi|512905696	comp256766_c0_seq23	3.03209	0.00191978	0.0410967	no UniProt ID	no UniProt ID	no UniProt ID					no UniProt ID			no UniProt ID
gi|357607353	comp246951_c0_seq5	3.11681	6.5161e-05	0.00475793	no UniProt ID	no UniProt ID	no UniProt ID					no UniProt ID			no UniProt ID
gi|357608806	comp255356_c0_seq83	3.1693	0.000208363	0.0103292	no UniProt ID	no UniProt ID	no UniProt ID					no UniProt ID			no UniProt ID
gi|357612428	comp244942_c1_seq9	3.20403	6.6773e-05	0.00479673	no UniProt ID	no UniProt ID	no UniProt ID					no UniProt ID			no UniProt ID
gi|357611300	comp229155_c0_seq1	3.28797	0.000719131	0.0228346	no UniProt ID	no UniProt ID	no UniProt ID					no UniProt ID			no UniProt ID
gi|512896843	comp251103_c0_seq5	3.31727	0.000491829	0.0176167	H9JSH5	Uncharacterized protein	lipid metabolic process [GO:0006629]					integral component of membrane [GO:0016021]			heme binding [GO:0020037]	metal ion binding [GO:0046872]	oxidoreductase activity [GO:0016491]
gi|357603757	comp253147_c0_seq20	3.32499	7.2904e-05	0.00514194	no UniProt ID	no UniProt ID	no UniProt ID					no UniProt ID			no UniProt ID
gi|357611501	comp256239_c0_seq5	3.42486	6.45207e-08	3.00344e-05	no UniProt ID	no UniProt ID	no UniProt ID					no UniProt ID			no UniProt ID
gi|357628443	comp241232_c0_seq9	3.42587	0.000460003	0.0169259	no UniProt ID	no UniProt ID	no UniProt ID					no UniProt ID			no UniProt ID
gi|512906817	comp254710_c0_seq12	3.43773	0.000139874	0.00794044	no UniProt ID	no UniProt ID	no UniProt ID					no UniProt ID			no UniProt ID
gi|162462783	comp251115_c1_seq14	3.52704	0.000289743	0.0123854	A9LS22	Carboxylic ester hydrolase (EC 3.1.1.-)	no biological process					no cellular component			hydrolase activity [GO:0016787]
gi|512910082	comp247882_c0_seq7	3.5624	0.000254196	0.0114851	no UniProt ID	no UniProt ID	no UniProt ID					no UniProt ID			no UniProt ID
gi|357611992	comp253546_c0_seq5	3.57896	0.00196324	0.0414464	no UniProt ID	no UniProt ID	no UniProt ID					no UniProt ID			no UniProt ID
gi|357622244	comp251152_c0_seq30	3.60591	0.00240472	0.0468368	no UniProt ID	no UniProt ID	no UniProt ID					no UniProt ID			no UniProt ID
gi|357605301	comp255719_c0_seq1	3.63345	1.12252e-05	0.00139715	no UniProt ID	no UniProt ID	no UniProt ID					no UniProt ID			no UniProt ID
gi|357607577	comp246547_c0_seq1	3.68171	1.16412e-06	0.000279328	no UniProt ID	no UniProt ID	no UniProt ID					no UniProt ID			no UniProt ID
gi|357608473	comp246012_c0_seq12	3.7066	0.00128644	0.0322998	no UniProt ID	no UniProt ID	no UniProt ID					no UniProt ID			no UniProt ID
gi|357610027	comp252213_c0_seq26	3.74739	0.000397517	0.0154708	no UniProt ID	no UniProt ID	no UniProt ID					no UniProt ID			no UniProt ID
gi|512910082	comp247882_c0_seq24	3.7996	1.77474e-08	1.03268e-05	no UniProt ID	no UniProt ID	no UniProt ID					no UniProt ID			no UniProt ID
gi|157704357	comp248364_c0_seq7	3.83523	0.000460326	0.0169259	A9XXC1	Apolipophorin III	lipid transport [GO:0006869]					extracellular region [GO:0005576]			lipid binding [GO:0008289]
gi|114052388	comp254560_c0_seq1	3.86462	0.0011657	0.0305195	Q1HPN1	Heterotrimeric guanine nucleotide-binding protein beta subunit	signal transduction [GO:0007165]					no cellular component			no molecular function
gi|182509194	comp256373_c0_seq1	3.86689	0.00257332	0.048251	B1B557	Nitric oxide synthase-like protein (EC 1.14.13.39)	nitric oxide biosynthetic process [GO:0006809]					no cellular component			calmodulin binding [GO:0005516]	flavin adenine dinucleotide binding [GO:0050660]	FMN binding [GO:0010181]	heme binding [GO:0020037]	iron ion binding [GO:0005506]	NADP binding [GO:0050661]	nitric-oxide synthase activity [GO:0004517]
gi|662204927	comp253013_c0_seq3	3.88907	1.86233e-05	0.00199677	A0A1S3D738	vegetative cell wall protein gp1-like	no biological process					no cellular component			no molecular function
gi|568248028	comp254843_c0_seq12	3.99083	0.00148394	0.0350646	W5J2G5	Myosin heavy chain, nonmuscle or smooth muscle	no biological process					myosin complex [GO:0016459]			actin filament binding [GO:0051015]	ATP binding [GO:0005524]	motor activity [GO:0003774]
gi|662192625	comp256371_c0_seq15	3.9975	0.000295532	0.0125064	no UniProt ID	no UniProt ID	no UniProt ID					no UniProt ID			no UniProt ID
gi|645036982	comp254937_c0_seq1	4.02768	1.35243e-05	0.00158979	no UniProt ID	no UniProt ID	no UniProt ID					no UniProt ID			no UniProt ID
gi|357618966	comp255390_c2_seq3	4.03813	6.15842e-05	0.00457946	no UniProt ID	no UniProt ID	no UniProt ID					no UniProt ID			no UniProt ID
gi|512890642	comp253596_c1_seq2	4.11984	0.00085052	0.0251856	no UniProt ID	no UniProt ID	no UniProt ID					no UniProt ID			no UniProt ID
gi|383865548	comp254597_c1_seq32	4.17245	0.000286933	0.0123674	no UniProt ID	no UniProt ID	no UniProt ID					no UniProt ID			no UniProt ID
gi|357631765	comp256234_c0_seq4	4.24433	5.89917e-07	0.000167691	no UniProt ID	no UniProt ID	no UniProt ID					no UniProt ID			no UniProt ID
gi|357622718	comp250928_c1_seq12	4.27538	2.65719e-05	0.00252723	no UniProt ID	no UniProt ID	no UniProt ID					no UniProt ID			no UniProt ID
gi|380030558	comp248565_c2_seq4	4.32769	0.000113483	0.00688327	no UniProt ID	no UniProt ID	no UniProt ID					no UniProt ID			no UniProt ID
gi|357620390	comp247504_c0_seq44	4.37389	0.00221297	0.044557	no UniProt ID	no UniProt ID	no UniProt ID					no UniProt ID			no UniProt ID
gi|357617562	comp250285_c1_seq48	4.45643	0.000240156	0.0112467	no UniProt ID	no UniProt ID	no UniProt ID					no UniProt ID			no UniProt ID
gi|112982745	comp256064_c0_seq10	4.52875	0.000958234	0.0267421	Q75WU0	Furin-like convetase	no biological process					no cellular component			serine-type endopeptidase activity [GO:0004252]
gi|512907528	comp251420_c2_seq24	4.65151	0.000102539	0.00646776	no UniProt ID	no UniProt ID	no UniProt ID					no UniProt ID			no UniProt ID
gi|357611300	comp256670_c0_seq27	4.70944	3.13319e-05	0.00288241	no UniProt ID	no UniProt ID	no UniProt ID					no UniProt ID			no UniProt ID
gi|512930240	comp251224_c0_seq11	4.74708	0.000450681	0.0167298	no UniProt ID	no UniProt ID	no UniProt ID					no UniProt ID			no UniProt ID
gi|357605105	comp256450_c0_seq11	4.83749	5.72945e-06	0.000865928	no UniProt ID	no UniProt ID	no UniProt ID					no UniProt ID			no UniProt ID
gi|357617562	comp250285_c1_seq59	4.96501	0.00121999	0.0312227	no UniProt ID	no UniProt ID	no UniProt ID					no UniProt ID			no UniProt ID
gi|662224121	comp250717_c0_seq2	5.04637	0.00237208	0.0463952	A0A1S3DRG4	uncharacterized protein LOC103523090	no biological process					no cellular component			no molecular function
gi|512895432	comp255183_c0_seq11	5.3785	4.51015e-05	0.0037625	no UniProt ID	no UniProt ID	no UniProt ID					no UniProt ID			no UniProt ID
gi|357622258	comp252662_c1_seq7	5.66791	5.60134e-05	0.00433127	no UniProt ID	no UniProt ID	no UniProt ID					no UniProt ID			no UniProt ID
gi|357614091	comp244392_c0_seq7	6.14119	0.000503958	0.0178468	no UniProt ID	no UniProt ID	no UniProt ID					no UniProt ID			no UniProt ID
gi|512931711	comp256105_c3_seq7	6.34815	0.000284843	0.0123674	H9IZC0	Uncharacterized protein	no biological process					no cellular component			no molecular function
gi|383865548	comp254597_c1_seq36	6.40946	9.54074e-05	0.00613427	no UniProt ID	no UniProt ID	no UniProt ID					no UniProt ID			no UniProt ID
gi|512896457	comp255720_c0_seq3	6.73361	1.19174e-06	0.000281817	no UniProt ID	no UniProt ID	no UniProt ID					no UniProt ID			no UniProt ID
gi|512901083	comp254066_c0_seq18	6.79555	0.000853551	0.0252029	no UniProt ID	no UniProt ID	no UniProt ID					no UniProt ID			no UniProt ID
gi|357608673	comp255483_c0_seq6	6.96291	8.26446e-06	0.00111188	no UniProt ID	no UniProt ID	no UniProt ID					no UniProt ID			no UniProt ID
gi|357616592	comp256750_c0_seq38	7.15111	0.000933166	0.0261766	no UniProt ID	no UniProt ID	no UniProt ID					no UniProt ID			no UniProt ID
gi|357603757	comp253147_c0_seq18	7.18623	8.636e-07	0.000220882	no UniProt ID	no UniProt ID	no UniProt ID					no UniProt ID			no UniProt ID
gi|512930189	comp252968_c0_seq13	7.25803	0.00186136	0.040495	H9IT96	Uncharacterized protein	no biological process					no cellular component			no molecular function
gi|357607917	comp250054_c0_seq26	7.30708	6.44324e-06	0.000943184	no UniProt ID	no UniProt ID	no UniProt ID					no UniProt ID			no UniProt ID
gi|512917101	comp256138_c1_seq16	7.36005	3.95369e-05	0.00339565	no UniProt ID	no UniProt ID	no UniProt ID					no UniProt ID			no UniProt ID
gi|357611300	comp256481_c0_seq11	7.69462	0.000126361	0.00740817	no UniProt ID	no UniProt ID	no UniProt ID					no UniProt ID			no UniProt ID
gi|357603757	comp253147_c0_seq25	7.86336	5.53495e-07	0.000161582	no UniProt ID	no UniProt ID	no UniProt ID					no UniProt ID			no UniProt ID
gi|357616646	comp253461_c0_seq8	8.55707	0.00264291	0.0489872	no UniProt ID	no UniProt ID	no UniProt ID					no UniProt ID			no UniProt ID
gi|357625613	comp255852_c1_seq9	8.74777	4.70923e-05	0.00385309	no UniProt ID	no UniProt ID	no UniProt ID					no UniProt ID			no UniProt ID
gi|389610915	comp251545_c0_seq4	9.40636	0.0015576	0.0360762	I4DMC8	Probable methylmalonate-semialdehyde dehydrogenase	no biological process					integral component of membrane [GO:0016021]			methylmalonate-semialdehyde dehydrogenase (acylating) activity [GO:0004491]
gi|389614816	comp250371_c1_seq20	9.96213	0.0015073	0.0354135	I4DR85	V-type proton ATPase subunit C	ATP hydrolysis coupled proton transport [GO:0015991]					proton-transporting V-type ATPase, V1 domain [GO:0033180]			hydrogen ion transmembrane transporter activity [GO:0015078]

## Sheet: Sex
logFC	gi ID	Contig	logFC	pValue	FDR	UniProt ID	Protein names	Biological process	Biological process	Biological process	Biological process	Biological process	Biological process	Biological process	Biological process	Biological process	Biological process	Biological process	Biological process	Biological process	Biological process	Biological process	Biological process	Biological process	Biological process	Biological process	Biological process	Cellular component	Cellular component	Cellular component	Molecular function	Molecular function	Molecular function	Molecular function	Molecular function	Molecular function	Molecular function	Molecular function	Molecular function	Molecular function
-14.3508	gi|357624929	comp253596_c1_seq5	-14.3508	2.00812e-67	3.31482e-65	no UniProt ID	no UniProt ID	no UniProt ID																				no UniProt ID			no UniProt ID
-13.7198	gi|357610028	comp256178_c0_seq2	-13.7198	6.15661e-30	1.6265e-28	no UniProt ID	no UniProt ID	no UniProt ID																				no UniProt ID			no UniProt ID
-13.353	gi|357620036	comp253048_c0_seq12	-13.353	1.34877e-66	2.15018e-64	no UniProt ID	no UniProt ID	no UniProt ID																				no UniProt ID			no UniProt ID
-12.8392	gi|357619814	comp248704_c0_seq2	-12.8392	3.62916e-22	5.86181e-21	no UniProt ID	no UniProt ID	no UniProt ID																				no UniProt ID			no UniProt ID
-12.8087	gi|357615447	comp253214_c0_seq2	-12.8087	5.995e-43	3.22248e-41	no UniProt ID	no UniProt ID	no UniProt ID																				no UniProt ID			no UniProt ID
-12.4671	gi|357614868	comp250169_c0_seq3	-12.4671	1.58937e-112	1.3701e-109	no UniProt ID	no UniProt ID	no UniProt ID																				no UniProt ID			no UniProt ID
-12.448	gi|357628473	comp254787_c1_seq6	-12.448	1.24947e-17	1.4454e-16	no UniProt ID	no UniProt ID	no UniProt ID																				no UniProt ID			no UniProt ID
-12.4015	gi|357610028	comp256178_c0_seq11	-12.4015	3.89117e-10	2.39342e-09	no UniProt ID	no UniProt ID	no UniProt ID																				no UniProt ID			no UniProt ID
-12.2287	gi|357624929	comp253596_c1_seq1	-12.2287	5.72444e-39	2.48575e-37	no UniProt ID	no UniProt ID	no UniProt ID																				no UniProt ID			no UniProt ID
-12.1854	gi|357603438	comp249437_c1_seq3	-12.1854	5.67245e-54	5.1173e-52	no UniProt ID	no UniProt ID	no UniProt ID																				no UniProt ID			no UniProt ID
-12.0706	gi|357616785	comp234614_c0_seq2	-12.0706	1.61659e-152	1.8813e-148	no UniProt ID	no UniProt ID	no UniProt ID																				no UniProt ID			no UniProt ID
-12.04	gi|237869126	comp243727_c0_seq13	-12.04	8.48242e-38	3.48198e-36	Q9NBV9	Immulectin-2	no biological process																				no cellular component			no molecular function
-12.0034	gi|389608773	comp251867_c0_seq1	-12.0034	5.94428e-95	2.88236e-92	I4DJA8	Enolase	glycolytic process [GO:0006096]																				phosphopyruvate hydratase complex [GO:0000015]			magnesium ion binding [GO:0000287]	phosphopyruvate hydratase activity [GO:0004634]
-11.8212	gi|357610028	comp256178_c0_seq18	-11.8212	4.37052e-11	2.93829e-10	no UniProt ID	no UniProt ID	no UniProt ID																				no UniProt ID			no UniProt ID
-11.777	gi|357627355	comp247843_c0_seq1	-11.777	1.34426e-88	5.04641e-86	no UniProt ID	no UniProt ID	no UniProt ID																				no UniProt ID			no UniProt ID
-11.7593	gi|357613152	comp247494_c0_seq1	-11.7593	4.7308e-68	8.21712e-66	no UniProt ID	no UniProt ID	no UniProt ID																				no UniProt ID			no UniProt ID
-11.7525	gi|357610835	comp253799_c2_seq2	-11.7525	1.12517e-29	2.93262e-28	no UniProt ID	no UniProt ID	no UniProt ID																				no UniProt ID			no UniProt ID
-11.7102	gi|58532730	comp249868_c0_seq1	-11.7102	5.82125e-129	1.50544e-125	Q3BDI0	Tubulin beta chain (Fragment)	microtubule-based process [GO:0007017]																				microtubule [GO:0005874]			GTPase activity [GO:0003924]	GTP binding [GO:0005525]	structural constituent of cytoskeleton [GO:0005200]
-11.6752	gi|357609488	comp248321_c0_seq3	-11.6752	1.50343e-40	7.22984e-39	no UniProt ID	no UniProt ID	no UniProt ID																				no UniProt ID			no UniProt ID
-11.6271	gi|357604490	comp229191_c0_seq2	-11.6271	3.17498e-06	1.22199e-05	no UniProt ID	no UniProt ID	no UniProt ID																				no UniProt ID			no UniProt ID
-11.619	gi|512913566	comp253669_c0_seq1	-11.619	4.04477e-98	2.13959e-95	no UniProt ID	no UniProt ID	no UniProt ID																				no UniProt ID			no UniProt ID
-11.5979	gi|357626982	comp251504_c0_seq11	-11.5979	4.62461e-63	6.36909e-61	no UniProt ID	no UniProt ID	no UniProt ID																				no UniProt ID			no UniProt ID
-11.5962	gi|512922906	comp253092_c0_seq4	-11.5962	2.46781e-65	3.75414e-63	no UniProt ID	no UniProt ID	no UniProt ID																				no UniProt ID			no UniProt ID
-11.56	gi|357610028	comp256178_c0_seq24	-11.56	1.24989e-13	1.05709e-12	no UniProt ID	no UniProt ID	no UniProt ID																				no UniProt ID			no UniProt ID
-11.5259	gi|357616029	comp252322_c0_seq29	-11.5259	4.63425e-18	5.55132e-17	no UniProt ID	no UniProt ID	no UniProt ID																				no UniProt ID			no UniProt ID
-11.5254	gi|357624540	comp248359_c1_seq10	-11.5254	1.77685e-25	3.57753e-24	no UniProt ID	no UniProt ID	no UniProt ID																				no UniProt ID			no UniProt ID
-11.4511	gi|357612334	comp83410_c0_seq1	-11.4511	1.17523e-118	1.36768e-115	no UniProt ID	no UniProt ID	no UniProt ID																				no UniProt ID			no UniProt ID
-11.4257	gi|357622072	comp250405_c0_seq2	-11.4257	1.56055e-62	2.07553e-60	no UniProt ID	no UniProt ID	no UniProt ID																				no UniProt ID			no UniProt ID
-11.3753	gi|357625959	comp248355_c0_seq5	-11.3753	3.95815e-31	1.143e-29	no UniProt ID	no UniProt ID	no UniProt ID																				no UniProt ID			no UniProt ID
-11.3707	gi|357617482	comp235719_c0_seq4	-11.3707	2.35543e-47	1.58447e-45	no UniProt ID	no UniProt ID	no UniProt ID																				no UniProt ID			no UniProt ID
-11.3687	gi|357612505	comp246067_c0_seq4	-11.3687	2.16606e-52	1.8467e-50	no UniProt ID	no UniProt ID	no UniProt ID																				no UniProt ID			no UniProt ID
-11.3622	gi|512913996	comp248923_c0_seq3	-11.3622	8.67202e-37	3.36402e-35	no UniProt ID	no UniProt ID	no UniProt ID																				no UniProt ID			no UniProt ID
-11.3515	gi|357626383	comp256685_c1_seq1	-11.3515	3.94098e-102	2.62075e-99	no UniProt ID	no UniProt ID	no UniProt ID																				no UniProt ID			no UniProt ID
-11.2963	gi|358442692	comp234492_c0_seq2	-11.2963	4.90797e-65	7.36987e-63	G9D4J4	Seminal fluid protein HACP020 (Fragment)	no biological process																				no cellular component			no molecular function
-11.2824	gi|357616323	comp240155_c1_seq9	-11.2824	2.09908e-38	8.83474e-37	no UniProt ID	no UniProt ID	no UniProt ID																				no UniProt ID			no UniProt ID
-11.263	gi|357624560	comp247859_c1_seq12	-11.263	1.26308e-11	8.94103e-11	no UniProt ID	no UniProt ID	no UniProt ID																				no UniProt ID			no UniProt ID
-11.1549	gi|237869126	comp240287_c0_seq11	-11.1549	2.41297e-12	1.82819e-11	Q9NBV9	Immulectin-2	no biological process																				no cellular component			no molecular function
-11.1495	gi|512913594	comp241795_c0_seq1	-11.1495	9.19072e-28	2.11377e-26	no UniProt ID	no UniProt ID	no UniProt ID																				no UniProt ID			no UniProt ID
-11.1318	gi|512931559	comp255616_c0_seq24	-11.1318	1.91774e-09	1.09427e-08	no UniProt ID	no UniProt ID	no UniProt ID																				no UniProt ID			no UniProt ID
-11.121	gi|299930677	comp239605_c0_seq3	-11.121	1.34234e-22	2.23165e-21	D9HQ66	Seminal fluid protein HACP006	no biological process																				no cellular component			no molecular function
-11.1198	gi|357620036	comp253048_c0_seq6	-11.1198	6.92979e-20	9.51008e-19	no UniProt ID	no UniProt ID	no UniProt ID																				no UniProt ID			no UniProt ID
-11.076	gi|512901334	comp256733_c2_seq8	-11.076	0.0245036	0.0456513	no UniProt ID	no UniProt ID	no UniProt ID																				no UniProt ID			no UniProt ID
-11.063	gi|357603051	comp209001_c0_seq1	-11.063	3.43882e-90	1.37998e-87	no UniProt ID	no UniProt ID	no UniProt ID																				no UniProt ID			no UniProt ID
-11.0604	gi|512886533	comp251021_c1_seq13	-11.0604	1.639e-42	8.6503e-41	no UniProt ID	no UniProt ID	no UniProt ID																				no UniProt ID			no UniProt ID
-11.0358	gi|357624560	comp247859_c1_seq6	-11.0358	2.24402e-37	8.97416e-36	no UniProt ID	no UniProt ID	no UniProt ID																				no UniProt ID			no UniProt ID
-11.0353	gi|512889867	comp245240_c0_seq1	-11.0353	1.84276e-131	6.12719e-128	no UniProt ID	no UniProt ID	no UniProt ID																				no UniProt ID			no UniProt ID
-11.0312	gi|357610028	comp256178_c0_seq7	-11.0312	5.77329e-08	2.7723e-07	no UniProt ID	no UniProt ID	no UniProt ID																				no UniProt ID			no UniProt ID
-11.0097	gi|357618434	comp239893_c0_seq1	-11.0097	1.42313e-112	1.27398e-109	no UniProt ID	no UniProt ID	no UniProt ID																				no UniProt ID			no UniProt ID
-10.9968	gi|357614868	comp250169_c0_seq5	-10.9968	4.45471e-49	3.32319e-47	no UniProt ID	no UniProt ID	no UniProt ID																				no UniProt ID			no UniProt ID
-10.9935	gi|357627042	comp208420_c0_seq1	-10.9935	1.0664e-39	4.85724e-38	no UniProt ID	no UniProt ID	no UniProt ID																				no UniProt ID			no UniProt ID
-10.9716	gi|357622969	comp256724_c0_seq26	-10.9716	3.36621e-18	4.07005e-17	no UniProt ID	no UniProt ID	no UniProt ID																				no UniProt ID			no UniProt ID
-10.9614	gi|357624879	comp255209_c1_seq2	-10.9614	5.03166e-57	5.22821e-55	no UniProt ID	no UniProt ID	no UniProt ID																				no UniProt ID			no UniProt ID
-10.9518	gi|357622629	comp243585_c0_seq5	-10.9518	1.34929e-28	3.2919e-27	no UniProt ID	no UniProt ID	no UniProt ID																				no UniProt ID			no UniProt ID
-10.9326	gi|58532730	comp248293_c1_seq1	-10.9326	6.41845e-61	7.98874e-59	Q3BDI0	Tubulin beta chain (Fragment)	microtubule-based process [GO:0007017]																				microtubule [GO:0005874]			GTPase activity [GO:0003924]	GTP binding [GO:0005525]	structural constituent of cytoskeleton [GO:0005200]
-10.8975	gi|357603382	comp229256_c0_seq2	-10.8975	2.4276e-47	1.62831e-45	no UniProt ID	no UniProt ID	no UniProt ID																				no UniProt ID			no UniProt ID
-10.8909	gi|357619297	comp228083_c0_seq1	-10.8909	3.82723e-53	3.38703e-51	no UniProt ID	no UniProt ID	no UniProt ID																				no UniProt ID			no UniProt ID
-10.8881	gi|357626189	comp253092_c0_seq5	-10.8881	4.04068e-55	3.90236e-53	no UniProt ID	no UniProt ID	no UniProt ID																				no UniProt ID			no UniProt ID
-10.8858	gi|357605337	comp253524_c0_seq4	-10.8858	3.17952e-20	4.4661e-19	no UniProt ID	no UniProt ID	no UniProt ID																				no UniProt ID			no UniProt ID
-10.8646	gi|357610027	comp252213_c0_seq14	-10.8646	1.92659e-15	1.87464e-14	no UniProt ID	no UniProt ID	no UniProt ID																				no UniProt ID			no UniProt ID
-10.8357	gi|357614866	comp235822_c0_seq1	-10.8357	1.05669e-11	7.52816e-11	no UniProt ID	no UniProt ID	no UniProt ID																				no UniProt ID			no UniProt ID
-10.832	gi|512913566	comp253669_c0_seq3	-10.832	1.84676e-27	4.157e-26	no UniProt ID	no UniProt ID	no UniProt ID																				no UniProt ID			no UniProt ID
-10.801	gi|357602482	comp254267_c0_seq10	-10.801	1.28797e-45	7.90963e-44	no UniProt ID	no UniProt ID	no UniProt ID																				no UniProt ID			no UniProt ID
-10.7816	gi|357620036	comp253048_c0_seq13	-10.7816	4.35477e-32	1.3284e-30	no UniProt ID	no UniProt ID	no UniProt ID																				no UniProt ID			no UniProt ID
-10.7521	gi|512915087	comp248646_c0_seq4	-10.7521	9.5303e-84	3.26203e-81	no UniProt ID	no UniProt ID	no UniProt ID																				no UniProt ID			no UniProt ID
-10.7491	gi|357605978	comp248827_c0_seq2	-10.7491	6.55482e-32	1.97877e-30	no UniProt ID	no UniProt ID	no UniProt ID																				no UniProt ID			no UniProt ID
-10.7417	gi|357625214	comp253201_c0_seq36	-10.7417	3.14671e-32	9.73931e-31	no UniProt ID	no UniProt ID	no UniProt ID																				no UniProt ID			no UniProt ID
-10.7324	gi|357626288	comp248949_c0_seq3	-10.7324	6.19993e-16	6.30697e-15	no UniProt ID	no UniProt ID	no UniProt ID																				no UniProt ID			no UniProt ID
-10.7282	gi|357623772	comp256065_c0_seq10	-10.7282	7.09918e-18	8.396e-17	no UniProt ID	no UniProt ID	no UniProt ID																				no UniProt ID			no UniProt ID
-10.695	gi|357624934	comp253644_c0_seq4	-10.695	9.39274e-38	3.83537e-36	no UniProt ID	no UniProt ID	no UniProt ID																				no UniProt ID			no UniProt ID
-10.693	gi|512900660	comp239870_c0_seq2	-10.693	2.4335e-56	2.50618e-54	no UniProt ID	no UniProt ID	no UniProt ID																				no UniProt ID			no UniProt ID
-10.6862	gi|357617482	comp253868_c0_seq10	-10.6862	1.16664e-15	1.15646e-14	no UniProt ID	no UniProt ID	no UniProt ID																				no UniProt ID			no UniProt ID
-10.6405	gi|512922377	comp245153_c0_seq1	-10.6405	6.18245e-48	4.28263e-46	no UniProt ID	no UniProt ID	no UniProt ID																				no UniProt ID			no UniProt ID
-10.6372	gi|357609145	comp255510_c0_seq3	-10.6372	3.45437e-39	1.52563e-37	no UniProt ID	no UniProt ID	no UniProt ID																				no UniProt ID			no UniProt ID
-10.6277	gi|58532730	comp234607_c0_seq1	-10.6277	3.27762e-82	1.07446e-79	Q3BDI0	Tubulin beta chain (Fragment)	microtubule-based process [GO:0007017]																				microtubule [GO:0005874]			GTPase activity [GO:0003924]	GTP binding [GO:0005525]	structural constituent of cytoskeleton [GO:0005200]
-10.6109	gi|512935522	comp243932_c0_seq3	-10.6109	6.33936e-110	4.91829e-107	H9JJG8	Uncharacterized protein	no biological process																				no cellular component			ATPase activity, coupled to transmembrane movement of substances [GO:0042626]
-10.6098	gi|357608505	comp248981_c0_seq2	-10.6098	6.02997e-35	2.12648e-33	no UniProt ID	no UniProt ID	no UniProt ID																				no UniProt ID			no UniProt ID
-10.5795	gi|357616659	comp246607_c0_seq6	-10.5795	1.82586e-63	2.58561e-61	no UniProt ID	no UniProt ID	no UniProt ID																				no UniProt ID			no UniProt ID
-10.5777	gi|357626383	comp256685_c0_seq2	-10.5777	1.18629e-59	1.39449e-57	no UniProt ID	no UniProt ID	no UniProt ID																				no UniProt ID			no UniProt ID
-10.5525	gi|357623059	comp237787_c0_seq7	-10.5525	5.12116e-30	1.36223e-28	no UniProt ID	no UniProt ID	no UniProt ID																				no UniProt ID			no UniProt ID
-10.537	gi|357616474	comp236421_c0_seq1	-10.537	4.34254e-58	4.63636e-56	no UniProt ID	no UniProt ID	no UniProt ID																				no UniProt ID			no UniProt ID
-10.5334	gi|357614784	comp251448_c3_seq1	-10.5334	5.43383e-43	2.93439e-41	no UniProt ID	no UniProt ID	no UniProt ID																				no UniProt ID			no UniProt ID
-10.5168	gi|357619814	comp248704_c0_seq3	-10.5168	2.58999e-21	3.92973e-20	no UniProt ID	no UniProt ID	no UniProt ID																				no UniProt ID			no UniProt ID
-10.5105	gi|357622969	comp256724_c0_seq18	-10.5105	2.70512e-21	4.10173e-20	no UniProt ID	no UniProt ID	no UniProt ID																				no UniProt ID			no UniProt ID
-10.4838	gi|357611425	comp251188_c0_seq1	-10.4838	2.0247e-49	1.54003e-47	no UniProt ID	no UniProt ID	no UniProt ID																				no UniProt ID			no UniProt ID
-10.4652	gi|668457158	comp251940_c2_seq7	-10.4652	8.23362e-15	7.65937e-14	A0A084W4S0	AGAP008244-PA-like protein	chitin metabolic process [GO:0006030]																				extracellular region [GO:0005576]			chitin binding [GO:0008061]
-10.4647	gi|357624879	comp255209_c0_seq4	-10.4647	1.36504e-52	1.17671e-50	no UniProt ID	no UniProt ID	no UniProt ID																				no UniProt ID			no UniProt ID
-10.4601	gi|357623059	comp237787_c0_seq2	-10.4601	1.76606e-51	1.45763e-49	no UniProt ID	no UniProt ID	no UniProt ID																				no UniProt ID			no UniProt ID
-10.4572	gi|357629012	comp251365_c0_seq4	-10.4572	6.60641e-71	1.34881e-68	no UniProt ID	no UniProt ID	no UniProt ID																				no UniProt ID			no UniProt ID
-10.4433	gi|357631586	comp255886_c0_seq3	-10.4433	6.74097e-37	2.63249e-35	no UniProt ID	no UniProt ID	no UniProt ID																				no UniProt ID			no UniProt ID
-10.4404	gi|357616473	comp241236_c0_seq1	-10.4404	4.74431e-29	1.18991e-27	no UniProt ID	no UniProt ID	no UniProt ID																				no UniProt ID			no UniProt ID
-10.433	gi|58532730	comp248293_c1_seq2	-10.433	3.31276e-73	7.34328e-71	Q3BDI0	Tubulin beta chain (Fragment)	microtubule-based process [GO:0007017]																				microtubule [GO:0005874]			GTPase activity [GO:0003924]	GTP binding [GO:0005525]	structural constituent of cytoskeleton [GO:0005200]
-10.4132	gi|357607333	comp249083_c1_seq3	-10.4132	3.66747e-72	7.62146e-70	no UniProt ID	no UniProt ID	no UniProt ID																				no UniProt ID			no UniProt ID
-10.4044	gi|357609860	comp252892_c0_seq4	-10.4044	2.64481e-51	2.15238e-49	no UniProt ID	no UniProt ID	no UniProt ID																				no UniProt ID			no UniProt ID
-10.4014	gi|357622798	comp249864_c0_seq8	-10.4014	7.48559e-39	3.23241e-37	no UniProt ID	no UniProt ID	no UniProt ID																				no UniProt ID			no UniProt ID
-10.3976	gi|668457158	comp246067_c0_seq6	-10.3976	5.99799e-53	5.26805e-51	A0A084W4S0	AGAP008244-PA-like protein	chitin metabolic process [GO:0006030]																				extracellular region [GO:0005576]			chitin binding [GO:0008061]
-10.3834	gi|357618722	comp246049_c0_seq4	-10.3834	7.15593e-63	9.68339e-61	no UniProt ID	no UniProt ID	no UniProt ID																				no UniProt ID			no UniProt ID
-10.3663	gi|357627355	comp247843_c0_seq2	-10.3663	4.14929e-48	2.90014e-46	no UniProt ID	no UniProt ID	no UniProt ID																				no UniProt ID			no UniProt ID
-10.3619	gi|357614703	comp225646_c1_seq1	-10.3619	1.56974e-25	3.17701e-24	no UniProt ID	no UniProt ID	no UniProt ID																				no UniProt ID			no UniProt ID
-10.3613	gi|357615447	comp255833_c0_seq17	-10.3613	1.06173e-14	9.80235e-14	no UniProt ID	no UniProt ID	no UniProt ID																				no UniProt ID			no UniProt ID
-10.361	gi|357622969	comp256724_c0_seq43	-10.361	8.57905e-16	8.61421e-15	no UniProt ID	no UniProt ID	no UniProt ID																				no UniProt ID			no UniProt ID
-10.3602	gi|357616011	comp254740_c0_seq8	-10.3602	3.84701e-33	1.24706e-31	no UniProt ID	no UniProt ID	no UniProt ID																				no UniProt ID			no UniProt ID
-10.3597	gi|512919729	comp238322_c0_seq3	-10.3597	2.508e-19	3.30168e-18	no UniProt ID	no UniProt ID	no UniProt ID																				no UniProt ID			no UniProt ID
-10.3324	gi|512922906	comp253092_c0_seq1	-10.3324	5.82121e-104	3.98496e-101	no UniProt ID	no UniProt ID	no UniProt ID																				no UniProt ID			no UniProt ID
-10.3293	gi|512913562	comp255374_c0_seq19	-10.3293	6.25917e-10	3.7489e-09	no UniProt ID	no UniProt ID	no UniProt ID																				no UniProt ID			no UniProt ID
-10.3241	gi|512913562	comp255374_c0_seq29	-10.3241	5.70316e-08	2.74145e-07	no UniProt ID	no UniProt ID	no UniProt ID																				no UniProt ID			no UniProt ID
-10.3187	gi|512912562	comp247241_c0_seq1	-10.3187	1.83298e-63	2.58561e-61	no UniProt ID	no UniProt ID	no UniProt ID																				no UniProt ID			no UniProt ID
-10.3177	gi|357603438	comp251856_c1_seq4	-10.3177	1.38814e-20	1.99438e-19	no UniProt ID	no UniProt ID	no UniProt ID																				no UniProt ID			no UniProt ID
-10.307	gi|357607592	comp244220_c0_seq3	-10.307	1.48736e-37	5.98933e-36	no UniProt ID	no UniProt ID	no UniProt ID																				no UniProt ID			no UniProt ID
-10.2916	gi|357630593	comp251424_c1_seq16	-10.2916	1.65208e-24	3.13639e-23	no UniProt ID	no UniProt ID	no UniProt ID																				no UniProt ID			no UniProt ID
-10.2582	gi|357614868	comp250169_c0_seq2	-10.2582	1.17614e-41	5.97702e-40	no UniProt ID	no UniProt ID	no UniProt ID																				no UniProt ID			no UniProt ID
-10.2488	gi|357606285	comp245153_c0_seq11	-10.2488	8.58429e-48	5.89379e-46	no UniProt ID	no UniProt ID	no UniProt ID																				no UniProt ID			no UniProt ID
-10.2351	gi|299930677	comp239605_c0_seq2	-10.2351	5.0599e-10	3.06691e-09	D9HQ66	Seminal fluid protein HACP006	no biological process																				no cellular component			no molecular function
-10.224	gi|357613929	comp209052_c0_seq1	-10.224	8.69385e-23	1.46418e-21	no UniProt ID	no UniProt ID	no UniProt ID																				no UniProt ID			no UniProt ID
-10.2148	gi|512891308	comp249650_c0_seq1	-10.2148	8.08972e-82	2.57929e-79	H9JI83	Aldose 1-epimerase (EC 5.1.3.3) (Galactose mutarotase)	hexose metabolic process [GO:0019318]																				no cellular component			aldose 1-epimerase activity [GO:0004034]	carbohydrate binding [GO:0030246]
-10.2013	gi|512912267	comp251277_c0_seq2	-10.2013	1.6066e-29	4.14105e-28	no UniProt ID	no UniProt ID	no UniProt ID																				no UniProt ID			no UniProt ID
-10.1942	gi|195119532	comp255833_c0_seq11	-10.1942	4.15348e-05	0.000136601	no UniProt ID	no UniProt ID	no UniProt ID																				no UniProt ID			no UniProt ID
-10.1908	gi|357617482	comp235719_c0_seq2	-10.1908	1.42567e-96	7.06012e-94	no UniProt ID	no UniProt ID	no UniProt ID																				no UniProt ID			no UniProt ID
-10.1705	gi|299930647	comp252731_c0_seq3	-10.1705	7.67026e-26	1.57569e-24	D9HQ51	Seminal fluid protein HACP043 (Fragment)	no biological process																				no cellular component			no molecular function
-10.1646	gi|357610027	comp252213_c0_seq29	-10.1646	1.76624e-14	1.59648e-13	no UniProt ID	no UniProt ID	no UniProt ID																				no UniProt ID			no UniProt ID
-10.1575	gi|357630483	comp252413_c0_seq1	-10.1575	7.3158e-30	1.92401e-28	no UniProt ID	no UniProt ID	no UniProt ID																				no UniProt ID			no UniProt ID
-10.155	gi|357602041	comp238077_c0_seq1	-10.155	2.20493e-26	4.65697e-25	no UniProt ID	no UniProt ID	no UniProt ID																				no UniProt ID			no UniProt ID
-10.1468	gi|409898429	comp243687_c0_seq1	-10.1468	5.43345e-22	8.62055e-21	K4P392	Serine proteinase inhibitor 1	no biological process																				extracellular space [GO:0005615]			no molecular function
-10.132	gi|357624045	comp250597_c1_seq2	-10.132	7.25663e-51	5.76444e-49	no UniProt ID	no UniProt ID	no UniProt ID																				no UniProt ID			no UniProt ID
-10.115	gi|357625896	comp254010_c0_seq8	-10.115	5.27204e-27	1.15326e-25	no UniProt ID	no UniProt ID	no UniProt ID																				no UniProt ID			no UniProt ID
-10.1148	gi|512932375	comp237206_c0_seq4	-10.1148	3.74551e-31	1.08699e-29	no UniProt ID	no UniProt ID	no UniProt ID																				no UniProt ID			no UniProt ID
-10.1139	gi|357631405	comp244792_c1_seq1	-10.1139	3.83027e-12	2.84732e-11	no UniProt ID	no UniProt ID	no UniProt ID																				no UniProt ID			no UniProt ID
-10.1094	gi|512896566	comp249429_c2_seq9	-10.1094	2.00088e-38	8.43666e-37	no UniProt ID	no UniProt ID	no UniProt ID																				no UniProt ID			no UniProt ID
-10.0945	gi|357617685	comp246264_c0_seq4	-10.0945	1.66295e-09	9.54243e-09	no UniProt ID	no UniProt ID	no UniProt ID																				no UniProt ID			no UniProt ID
-10.0839	gi|357624882	comp253182_c0_seq1	-10.0839	4.7244e-33	1.52089e-31	no UniProt ID	no UniProt ID	no UniProt ID																				no UniProt ID			no UniProt ID
-10.0828	gi|357620038	comp250034_c0_seq3	-10.0828	1.62178e-22	2.6828e-21	no UniProt ID	no UniProt ID	no UniProt ID																				no UniProt ID			no UniProt ID
-10.0805	gi|357619459	comp252329_c0_seq1	-10.0805	2.65295e-28	6.33957e-27	no UniProt ID	no UniProt ID	no UniProt ID																				no UniProt ID			no UniProt ID
-10.0773	gi|512926459	comp254445_c1_seq3	-10.0773	6.01563e-76	1.53861e-73	no UniProt ID	no UniProt ID	no UniProt ID																				no UniProt ID			no UniProt ID
-10.0748	gi|357622612	comp239723_c0_seq1	-10.0748	3.75655e-73	8.24845e-71	no UniProt ID	no UniProt ID	no UniProt ID																				no UniProt ID			no UniProt ID
-10.0504	gi|357629651	comp252780_c0_seq1	-10.0504	1.76998e-11	1.23639e-10	no UniProt ID	no UniProt ID	no UniProt ID																				no UniProt ID			no UniProt ID
-10.05	gi|58532730	comp249527_c0_seq1	-10.05	5.11764e-143	2.97783e-139	Q3BDI0	Tubulin beta chain (Fragment)	microtubule-based process [GO:0007017]																				microtubule [GO:0005874]			GTPase activity [GO:0003924]	GTP binding [GO:0005525]	structural constituent of cytoskeleton [GO:0005200]
-10.0409	gi|357623204	comp249194_c0_seq8	-10.0409	5.03953e-25	9.83194e-24	no UniProt ID	no UniProt ID	no UniProt ID																				no UniProt ID			no UniProt ID
-10.0371	gi|357610027	comp252213_c0_seq5	-10.0371	5.78364e-11	3.84173e-10	no UniProt ID	no UniProt ID	no UniProt ID																				no UniProt ID			no UniProt ID
-10.0213	gi|357630315	comp244027_c0_seq1	-10.0213	2.83815e-27	6.31528e-26	no UniProt ID	no UniProt ID	no UniProt ID																				no UniProt ID			no UniProt ID
-10.0184	gi|357619133	comp226446_c0_seq3	-10.0184	1.7102e-67	2.86367e-65	no UniProt ID	no UniProt ID	no UniProt ID																				no UniProt ID			no UniProt ID
-10.0042	gi|357623099	comp247136_c0_seq3	-10.0042	2.52072e-92	1.1734e-89	no UniProt ID	no UniProt ID	no UniProt ID																				no UniProt ID			no UniProt ID
-10.0028	gi|299930647	comp252731_c0_seq5	-10.0028	4.26722e-11	2.87383e-10	D9HQ51	Seminal fluid protein HACP043 (Fragment)	no biological process																				no cellular component			no molecular function
-9.99599	gi|195481600	comp237392_c0_seq4	-9.99599	4.31806e-11	2.90555e-10	no UniProt ID	no UniProt ID	no UniProt ID																				no UniProt ID			no UniProt ID
-9.99388	gi|662204927	comp253013_c0_seq2	-9.99388	4.8014e-41	2.36764e-39	A0A1S3D738	vegetative cell wall protein gp1-like	no biological process																				no cellular component			no molecular function
-9.98893	gi|357609794	comp176559_c0_seq1	-9.98893	6.90865e-59	7.76806e-57	no UniProt ID	no UniProt ID	no UniProt ID																				no UniProt ID			no UniProt ID
-9.98395	gi|357629651	comp252780_c0_seq2	-9.98395	8.6605e-17	9.43695e-16	no UniProt ID	no UniProt ID	no UniProt ID																				no UniProt ID			no UniProt ID
-9.9708	gi|357624929	comp253596_c1_seq22	-9.9708	1.34286e-20	1.9317e-19	no UniProt ID	no UniProt ID	no UniProt ID																				no UniProt ID			no UniProt ID
-9.96961	gi|237869126	comp240287_c0_seq7	-9.96961	8.47624e-07	3.52861e-06	Q9NBV9	Immulectin-2	no biological process																				no cellular component			no molecular function
-9.96572	gi|357616679	comp243910_c0_seq1	-9.96572	1.73336e-67	2.88172e-65	no UniProt ID	no UniProt ID	no UniProt ID																				no UniProt ID			no UniProt ID
-9.95209	gi|357617625	comp248144_c0_seq1	-9.95209	1.70029e-38	7.19532e-37	no UniProt ID	no UniProt ID	no UniProt ID																				no UniProt ID			no UniProt ID
-9.95153	gi|512913562	comp255374_c0_seq10	-9.95153	5.77218e-10	3.4733e-09	no UniProt ID	no UniProt ID	no UniProt ID																				no UniProt ID			no UniProt ID
-9.93966	gi|261335992	comp248005_c1_seq24	-9.93966	1.01109e-21	1.57201e-20	D0AB77	HM00031 protein	no biological process																				integral component of membrane [GO:0016021]			no molecular function
-9.93323	gi|357613783	comp253108_c0_seq1	-9.93323	8.51496e-18	9.99423e-17	no UniProt ID	no UniProt ID	no UniProt ID																				no UniProt ID			no UniProt ID
-9.91145	gi|512926583	comp246443_c0_seq1	-9.91145	8.68536e-34	2.89201e-32	no UniProt ID	no UniProt ID	no UniProt ID																				no UniProt ID			no UniProt ID
-9.91044	gi|357618321	comp210522_c0_seq2	-9.91044	1.20454e-65	1.85667e-63	no UniProt ID	no UniProt ID	no UniProt ID																				no UniProt ID			no UniProt ID
-9.90948	gi|512894753	comp246112_c0_seq1	-9.90948	1.67074e-108	1.2152e-105	H9J508	Uncharacterized protein	no biological process																				integral component of membrane [GO:0016021]			protein tyrosine/serine/threonine phosphatase activity [GO:0008138]	protein tyrosine phosphatase activity [GO:0004725]
-9.90397	gi|512913109	comp254068_c0_seq6	-9.90397	3.29915e-17	3.69883e-16	no UniProt ID	no UniProt ID	no UniProt ID																				no UniProt ID			no UniProt ID
-9.89665	gi|409898429	comp250817_c1_seq16	-9.89665	1.16563e-25	2.37774e-24	K4P392	Serine proteinase inhibitor 1	no biological process																				extracellular space [GO:0005615]			no molecular function
-9.89594	gi|668457158	comp246067_c0_seq1	-9.89594	7.01243e-45	4.11119e-43	A0A084W4S0	AGAP008244-PA-like protein	chitin metabolic process [GO:0006030]																				extracellular region [GO:0005576]			chitin binding [GO:0008061]
-9.89434	gi|357628494	comp252086_c0_seq7	-9.89434	1.97897e-10	1.24816e-09	no UniProt ID	no UniProt ID	no UniProt ID																				no UniProt ID			no UniProt ID
-9.88733	gi|357626190	comp197847_c0_seq1	-9.88733	2.58696e-66	4.06834e-64	no UniProt ID	no UniProt ID	no UniProt ID																				no UniProt ID			no UniProt ID
-9.88299	gi|357622350	comp246945_c0_seq2	-9.88299	2.10442e-79	6.20004e-77	no UniProt ID	no UniProt ID	no UniProt ID																				no UniProt ID			no UniProt ID
-9.86144	gi|357629651	comp252780_c0_seq3	-9.86144	2.24461e-10	1.41084e-09	no UniProt ID	no UniProt ID	no UniProt ID																				no UniProt ID			no UniProt ID
-9.85477	gi|512913566	comp253669_c0_seq2	-9.85477	4.01574e-22	6.47723e-21	no UniProt ID	no UniProt ID	no UniProt ID																				no UniProt ID			no UniProt ID
-9.85347	gi|512932575	comp254188_c0_seq8	-9.85347	1.66897e-19	2.22993e-18	no UniProt ID	no UniProt ID	no UniProt ID																				no UniProt ID			no UniProt ID
-9.8216	gi|357624560	comp247859_c1_seq8	-9.8216	3.81285e-30	1.02713e-28	no UniProt ID	no UniProt ID	no UniProt ID																				no UniProt ID			no UniProt ID
-9.82025	gi|512933745	comp252323_c0_seq1	-9.82025	1.66865e-21	2.57204e-20	no UniProt ID	no UniProt ID	no UniProt ID																				no UniProt ID			no UniProt ID
-9.80389	gi|357630593	comp251424_c1_seq12	-9.80389	4.0897e-25	8.03951e-24	no UniProt ID	no UniProt ID	no UniProt ID																				no UniProt ID			no UniProt ID
-9.79781	gi|357631585	comp255886_c0_seq2	-9.79781	5.14442e-62	6.76476e-60	no UniProt ID	no UniProt ID	no UniProt ID																				no UniProt ID			no UniProt ID
-9.7782	gi|195481600	comp237392_c0_seq3	-9.7782	1.83971e-10	1.16483e-09	no UniProt ID	no UniProt ID	no UniProt ID																				no UniProt ID			no UniProt ID
-9.76659	gi|357628473	comp254787_c1_seq23	-9.76659	2.93287e-22	4.76694e-21	no UniProt ID	no UniProt ID	no UniProt ID																				no UniProt ID			no UniProt ID
-9.75277	gi|557767776	comp83492_c0_seq1	-9.75277	5.83115e-47	3.81236e-45	A0A1I8MML2	Uncharacterized protein	chitin metabolic process [GO:0006030]																				extracellular region [GO:0005576]			chitin binding [GO:0008061]
-9.74767	gi|357612573	comp252905_c0_seq4	-9.74767	3.472e-15	3.31872e-14	no UniProt ID	no UniProt ID	no UniProt ID																				no UniProt ID			no UniProt ID
-9.74016	gi|357610672	comp237083_c0_seq2	-9.74016	5.04858e-08	2.44244e-07	no UniProt ID	no UniProt ID	no UniProt ID																				no UniProt ID			no UniProt ID
-9.73264	gi|357612616	comp255777_c0_seq9	-9.73264	8.2491e-29	2.04253e-27	no UniProt ID	no UniProt ID	no UniProt ID																				no UniProt ID			no UniProt ID
-9.73242	gi|357619849	comp251043_c0_seq9	-9.73242	4.238e-10	2.5992e-09	no UniProt ID	no UniProt ID	no UniProt ID																				no UniProt ID			no UniProt ID
-9.73231	gi|357607353	comp246951_c0_seq1	-9.73231	2.40801e-40	1.14849e-38	no UniProt ID	no UniProt ID	no UniProt ID																				no UniProt ID			no UniProt ID
-9.72973	gi|357609860	comp252892_c0_seq1	-9.72973	1.48374e-85	5.4606e-83	no UniProt ID	no UniProt ID	no UniProt ID																				no UniProt ID			no UniProt ID
-9.72764	gi|357626188	comp247272_c1_seq1	-9.72764	2.88847e-68	5.17147e-66	no UniProt ID	no UniProt ID	no UniProt ID																				no UniProt ID			no UniProt ID
-9.72592	gi|357609756	comp250938_c0_seq1	-9.72592	1.38944e-99	8.51031e-97	no UniProt ID	no UniProt ID	no UniProt ID																				no UniProt ID			no UniProt ID
-9.71037	gi|357626288	comp248949_c0_seq7	-9.71037	4.39432e-11	2.95345e-10	no UniProt ID	no UniProt ID	no UniProt ID																				no UniProt ID			no UniProt ID
-9.69671	gi|112983479	comp251292_c2_seq5	-9.69671	8.91284e-21	1.3006e-19	Q8T8B4	Tubulin alpha chain	microtubule-based process [GO:0007017]																				cytoplasm [GO:0005737]	microtubule [GO:0005874]		GTPase activity [GO:0003924]	GTP binding [GO:0005525]	structural constituent of cytoskeleton [GO:0005200]
-9.68499	gi|512930341	comp238887_c1_seq5	-9.68499	2.76439e-98	1.4963e-95	no UniProt ID	no UniProt ID	no UniProt ID																				no UniProt ID			no UniProt ID
-9.67919	gi|357606285	comp245153_c0_seq12	-9.67919	8.334e-20	1.13834e-18	no UniProt ID	no UniProt ID	no UniProt ID																				no UniProt ID			no UniProt ID
-9.67769	gi|146737998	comp224284_c0_seq1	-9.67769	3.31204e-25	6.54396e-24	A5JSU9	Moricin-like peptide C3	defense response to bacterium [GO:0042742]																				extracellular region [GO:0005576]			no molecular function
-9.66875	gi|357623059	comp237787_c0_seq5	-9.66875	1.44303e-31	4.28398e-30	no UniProt ID	no UniProt ID	no UniProt ID																				no UniProt ID			no UniProt ID
-9.64785	gi|512913562	comp255374_c0_seq31	-9.64785	1.03717e-08	5.42475e-08	no UniProt ID	no UniProt ID	no UniProt ID																				no UniProt ID			no UniProt ID
-9.63758	gi|512913562	comp255374_c0_seq25	-9.63758	3.68826e-06	1.40613e-05	no UniProt ID	no UniProt ID	no UniProt ID																				no UniProt ID			no UniProt ID
-9.62614	gi|357619132	comp231325_c0_seq1	-9.62614	7.5282e-45	4.40249e-43	no UniProt ID	no UniProt ID	no UniProt ID																				no UniProt ID			no UniProt ID
-9.62454	gi|512896009	comp246601_c0_seq1	-9.62454	4.95284e-77	1.32503e-74	H9JIL9	Uncharacterized protein	no biological process																				no cellular component			no molecular function
-9.61538	gi|357614612	comp245613_c1_seq1	-9.61538	3.55738e-22	5.74987e-21	no UniProt ID	no UniProt ID	no UniProt ID																				no UniProt ID			no UniProt ID
-9.59914	gi|357607353	comp227726_c0_seq1	-9.59914	8.89791e-45	5.17747e-43	no UniProt ID	no UniProt ID	no UniProt ID																				no UniProt ID			no UniProt ID
-9.58732	gi|357626383	comp256685_c0_seq1	-9.58732	3.07014e-68	5.45477e-66	no UniProt ID	no UniProt ID	no UniProt ID																				no UniProt ID			no UniProt ID
-9.57374	gi|512935514	comp250922_c0_seq1	-9.57374	4.71974e-67	7.68196e-65	H9JJR1	MICOS complex subunit	cristae formation [GO:0042407]																				MICOS complex [GO:0061617]			no molecular function
-9.56916	gi|357623059	comp237787_c0_seq4	-9.56916	6.95267e-20	9.53586e-19	no UniProt ID	no UniProt ID	no UniProt ID																				no UniProt ID			no UniProt ID
-9.56759	gi|357607645	comp255180_c1_seq8	-9.56759	2.59451e-64	3.7742e-62	no UniProt ID	no UniProt ID	no UniProt ID																				no UniProt ID			no UniProt ID
-9.56461	gi|512933745	comp252323_c0_seq6	-9.56461	1.11239e-15	1.10598e-14	no UniProt ID	no UniProt ID	no UniProt ID																				no UniProt ID			no UniProt ID
-9.56113	gi|357609488	comp248321_c0_seq4	-9.56113	6.82727e-127	1.32421e-123	no UniProt ID	no UniProt ID	no UniProt ID																				no UniProt ID			no UniProt ID
-9.55458	gi|357622647	comp238752_c0_seq1	-9.55458	4.92423e-30	1.31435e-28	no UniProt ID	no UniProt ID	no UniProt ID																				no UniProt ID			no UniProt ID
-9.55202	gi|357622571	comp245120_c0_seq13	-9.55202	8.757e-06	3.18119e-05	no UniProt ID	no UniProt ID	no UniProt ID																				no UniProt ID			no UniProt ID
-9.53744	gi|357617685	comp246264_c0_seq2	-9.53744	1.64065e-48	1.17496e-46	no UniProt ID	no UniProt ID	no UniProt ID																				no UniProt ID			no UniProt ID
-9.53056	gi|357614750	comp248578_c0_seq5	-9.53056	2.74872e-41	1.36994e-39	no UniProt ID	no UniProt ID	no UniProt ID																				no UniProt ID			no UniProt ID
-9.52961	gi|409898429	comp250817_c1_seq14	-9.52961	6.14714e-15	5.77379e-14	K4P392	Serine proteinase inhibitor 1	no biological process																				extracellular space [GO:0005615]			no molecular function
-9.52676	gi|512918807	comp245294_c0_seq3	-9.52676	6.02032e-26	1.24223e-24	no UniProt ID	no UniProt ID	no UniProt ID																				no UniProt ID			no UniProt ID
-9.51675	gi|512889591	comp250940_c0_seq4	-9.51675	1.02987e-11	7.34609e-11	no UniProt ID	no UniProt ID	no UniProt ID																				no UniProt ID			no UniProt ID
-9.5056	gi|512926030	comp239495_c0_seq1	-9.5056	1.72759e-06	6.89231e-06	no UniProt ID	no UniProt ID	no UniProt ID																				no UniProt ID			no UniProt ID
-9.50453	gi|512902413	comp255917_c0_seq13	-9.50453	1.67113e-14	1.51344e-13	no UniProt ID	no UniProt ID	no UniProt ID																				no UniProt ID			no UniProt ID
-9.49352	gi|512913143	comp248769_c0_seq1	-9.49352	1.40904e-54	1.3014e-52	no UniProt ID	no UniProt ID	no UniProt ID																				no UniProt ID			no UniProt ID
-9.47164	gi|512908343	comp243286_c0_seq1	-9.47164	2.66125e-47	1.7799e-45	no UniProt ID	no UniProt ID	no UniProt ID																				no UniProt ID			no UniProt ID
-9.46925	gi|357611425	comp251188_c0_seq2	-9.46925	4.97761e-32	1.51443e-30	no UniProt ID	no UniProt ID	no UniProt ID																				no UniProt ID			no UniProt ID
-9.46053	gi|512932575	comp254188_c0_seq7	-9.46053	1.6847e-11	1.17929e-10	no UniProt ID	no UniProt ID	no UniProt ID																				no UniProt ID			no UniProt ID
-9.46022	gi|357603050	comp241437_c0_seq2	-9.46022	5.34092e-29	1.33523e-27	no UniProt ID	no UniProt ID	no UniProt ID																				no UniProt ID			no UniProt ID
-9.45653	gi|357619687	comp252473_c0_seq11	-9.45653	1.36907e-13	1.15412e-12	no UniProt ID	no UniProt ID	no UniProt ID																				no UniProt ID			no UniProt ID
-9.44937	gi|357616029	comp252322_c0_seq31	-9.44937	5.24402e-34	1.76635e-32	no UniProt ID	no UniProt ID	no UniProt ID																				no UniProt ID			no UniProt ID
-9.44908	gi|357618675	comp246555_c0_seq4	-9.44908	1.8672e-20	2.66293e-19	no UniProt ID	no UniProt ID	no UniProt ID																				no UniProt ID			no UniProt ID
-9.44815	gi|357616795	comp251948_c0_seq3	-9.44815	3.04451e-18	3.69452e-17	no UniProt ID	no UniProt ID	no UniProt ID																				no UniProt ID			no UniProt ID
-9.44314	gi|512891308	comp249650_c0_seq5	-9.44314	5.30174e-33	1.70204e-31	H9JI83	Aldose 1-epimerase (EC 5.1.3.3) (Galactose mutarotase)	hexose metabolic process [GO:0019318]																				no cellular component			aldose 1-epimerase activity [GO:0004034]	carbohydrate binding [GO:0030246]
-9.44139	gi|512911221	comp251817_c0_seq1	-9.44139	3.00401e-32	9.31002e-31	no UniProt ID	no UniProt ID	no UniProt ID																				no UniProt ID			no UniProt ID
-9.41826	gi|357610027	comp252213_c0_seq28	-9.41826	1.49755e-13	1.25696e-12	no UniProt ID	no UniProt ID	no UniProt ID																				no UniProt ID			no UniProt ID
-9.40836	gi|319433978	comp249808_c0_seq1	-9.40836	1.824e-127	3.85942e-124	E9P4F9	Heat shock protein 70 B2 (Fragment)	no biological process																				no cellular component			ATP binding [GO:0005524]
-9.40745	gi|357619166	comp235721_c0_seq1	-9.40745	1.45136e-34	4.95312e-33	no UniProt ID	no UniProt ID	no UniProt ID																				no UniProt ID			no UniProt ID
-9.39619	gi|357604508	comp241751_c0_seq1	-9.39619	1.86283e-76	4.92698e-74	no UniProt ID	no UniProt ID	no UniProt ID																				no UniProt ID			no UniProt ID
-9.38305	gi|357609609	comp248405_c0_seq16	-9.38305	2.08532e-11	1.4471e-10	no UniProt ID	no UniProt ID	no UniProt ID																				no UniProt ID			no UniProt ID
-9.37679	gi|357616785	comp234614_c0_seq3	-9.37679	2.15732e-14	1.93568e-13	no UniProt ID	no UniProt ID	no UniProt ID																				no UniProt ID			no UniProt ID
-9.36403	gi|357625372	comp245425_c0_seq1	-9.36403	5.34047e-70	1.02727e-67	no UniProt ID	no UniProt ID	no UniProt ID																				no UniProt ID			no UniProt ID
-9.36374	gi|357615793	comp254631_c0_seq20	-9.36374	2.87097e-09	1.60437e-08	no UniProt ID	no UniProt ID	no UniProt ID																				no UniProt ID			no UniProt ID
-9.36123	gi|357623045	comp236530_c0_seq5	-9.36123	6.93825e-54	6.23504e-52	no UniProt ID	no UniProt ID	no UniProt ID																				no UniProt ID			no UniProt ID
-9.34965	gi|357623059	comp237787_c0_seq6	-9.34965	1.18675e-30	3.32389e-29	no UniProt ID	no UniProt ID	no UniProt ID																				no UniProt ID			no UniProt ID
-9.34756	gi|357621201	comp247598_c0_seq1	-9.34756	1.21743e-05	4.33533e-05	no UniProt ID	no UniProt ID	no UniProt ID																				no UniProt ID			no UniProt ID
-9.33855	gi|357626443	comp255558_c0_seq3	-9.33855	5.62983e-47	3.69111e-45	no UniProt ID	no UniProt ID	no UniProt ID																				no UniProt ID			no UniProt ID
-9.32389	gi|357616323	comp240155_c1_seq8	-9.32389	3.29057e-16	3.43598e-15	no UniProt ID	no UniProt ID	no UniProt ID																				no UniProt ID			no UniProt ID
-9.32036	gi|357616029	comp252322_c0_seq3	-9.32036	1.81688e-45	1.09839e-43	no UniProt ID	no UniProt ID	no UniProt ID																				no UniProt ID			no UniProt ID
-9.31023	gi|357613152	comp247494_c0_seq17	-9.31023	3.5778e-14	3.14952e-13	no UniProt ID	no UniProt ID	no UniProt ID																				no UniProt ID			no UniProt ID
-9.30681	gi|357609718	comp243758_c0_seq1	-9.30681	1.56277e-68	2.81966e-66	no UniProt ID	no UniProt ID	no UniProt ID																				no UniProt ID			no UniProt ID
-9.30426	gi|357623772	comp256065_c0_seq15	-9.30426	2.4774e-15	2.39458e-14	no UniProt ID	no UniProt ID	no UniProt ID																				no UniProt ID			no UniProt ID
-9.29994	gi|357615416	comp237399_c0_seq1	-9.29994	9.7804e-47	6.27104e-45	no UniProt ID	no UniProt ID	no UniProt ID																				no UniProt ID			no UniProt ID
-9.29651	gi|357625251	comp251940_c2_seq11	-9.29651	1.0045e-30	2.83047e-29	no UniProt ID	no UniProt ID	no UniProt ID																				no UniProt ID			no UniProt ID
-9.29411	gi|357602634	comp234462_c0_seq2	-9.29411	4.14228e-30	1.11458e-28	no UniProt ID	no UniProt ID	no UniProt ID																				no UniProt ID			no UniProt ID
-9.29275	gi|512928362	comp235625_c0_seq1	-9.29275	9.47304e-79	2.68884e-76	no UniProt ID	no UniProt ID	no UniProt ID																				no UniProt ID			no UniProt ID
-9.29111	gi|357622034	comp255447_c0_seq11	-9.29111	1.39245e-10	8.93554e-10	no UniProt ID	no UniProt ID	no UniProt ID																				no UniProt ID			no UniProt ID
-9.28645	gi|357607017	comp249732_c0_seq3	-9.28645	4.51629e-30	1.21102e-28	no UniProt ID	no UniProt ID	no UniProt ID																				no UniProt ID			no UniProt ID
-9.28161	gi|357615728	comp253297_c0_seq20	-9.28161	1.5676e-14	1.42579e-13	no UniProt ID	no UniProt ID	no UniProt ID																				no UniProt ID			no UniProt ID
-9.27585	gi|357623772	comp256065_c0_seq12	-9.27585	1.19109e-07	5.50162e-07	no UniProt ID	no UniProt ID	no UniProt ID																				no UniProt ID			no UniProt ID
-9.27427	gi|357612116	comp254992_c0_seq2	-9.27427	9.83785e-10	5.77057e-09	no UniProt ID	no UniProt ID	no UniProt ID																				no UniProt ID			no UniProt ID
-9.2589	gi|357626229	comp243505_c0_seq2	-9.2589	3.99409e-36	1.49457e-34	no UniProt ID	no UniProt ID	no UniProt ID																				no UniProt ID			no UniProt ID
-9.25877	gi|357615861	comp246717_c0_seq2	-9.25877	7.21056e-34	2.40783e-32	no UniProt ID	no UniProt ID	no UniProt ID																				no UniProt ID			no UniProt ID
-9.25443	gi|357605978	comp251177_c0_seq2	-9.25443	1.00469e-78	2.81736e-76	no UniProt ID	no UniProt ID	no UniProt ID																				no UniProt ID			no UniProt ID
-9.24883	gi|357617703	comp247229_c0_seq4	-9.24883	5.43871e-08	2.62137e-07	no UniProt ID	no UniProt ID	no UniProt ID																				no UniProt ID			no UniProt ID
-9.24251	gi|357621463	comp249699_c0_seq3	-9.24251	3.50702e-71	7.22353e-69	no UniProt ID	no UniProt ID	no UniProt ID																				no UniProt ID			no UniProt ID
-9.24075	gi|512910934	comp254884_c0_seq9	-9.24075	1.95987e-36	7.44144e-35	no UniProt ID	no UniProt ID	no UniProt ID																				no UniProt ID			no UniProt ID
-9.23748	gi|512932575	comp254188_c0_seq3	-9.23748	0.000481952	0.00132094	no UniProt ID	no UniProt ID	no UniProt ID																				no UniProt ID			no UniProt ID
-9.2279	gi|357602634	comp234462_c0_seq1	-9.2279	4.06658e-24	7.49997e-23	no UniProt ID	no UniProt ID	no UniProt ID																				no UniProt ID			no UniProt ID
-9.22639	gi|357605405	comp245792_c0_seq2	-9.22639	4.56633e-47	3.01935e-45	no UniProt ID	no UniProt ID	no UniProt ID																				no UniProt ID			no UniProt ID
-9.22233	gi|668457158	comp251940_c2_seq10	-9.22233	1.31116e-11	9.25888e-11	A0A084W4S0	AGAP008244-PA-like protein	chitin metabolic process [GO:0006030]																				extracellular region [GO:0005576]			chitin binding [GO:0008061]
-9.20758	gi|357626288	comp248949_c0_seq6	-9.20758	2.09171e-10	1.31687e-09	no UniProt ID	no UniProt ID	no UniProt ID																				no UniProt ID			no UniProt ID
-9.2064	gi|357613168	comp242716_c0_seq1	-9.2064	1.18224e-28	2.89954e-27	no UniProt ID	no UniProt ID	no UniProt ID																				no UniProt ID			no UniProt ID
-9.19496	gi|357617776	comp150156_c0_seq1	-9.19496	3.58231e-26	7.46448e-25	no UniProt ID	no UniProt ID	no UniProt ID																				no UniProt ID			no UniProt ID
-9.19039	gi|357614784	comp251448_c3_seq2	-9.19039	3.68473e-21	5.51525e-20	no UniProt ID	no UniProt ID	no UniProt ID																				no UniProt ID			no UniProt ID
-9.18454	gi|512932575	comp254188_c0_seq1	-9.18454	2.6762e-13	2.19713e-12	no UniProt ID	no UniProt ID	no UniProt ID																				no UniProt ID			no UniProt ID
-9.17625	gi|357607642	comp243883_c0_seq4	-9.17625	1.10756e-09	6.464e-09	no UniProt ID	no UniProt ID	no UniProt ID																				no UniProt ID			no UniProt ID
-9.16852	gi|357625896	comp254010_c0_seq10	-9.16852	1.64596e-27	3.71938e-26	no UniProt ID	no UniProt ID	no UniProt ID																				no UniProt ID			no UniProt ID
-9.16595	gi|512891281	comp247551_c0_seq10	-9.16595	4.37624e-21	6.49185e-20	no UniProt ID	no UniProt ID	no UniProt ID																				no UniProt ID			no UniProt ID
-9.16409	gi|357624929	comp253596_c1_seq8	-9.16409	6.41226e-29	1.59621e-27	no UniProt ID	no UniProt ID	no UniProt ID																				no UniProt ID			no UniProt ID
-9.16077	gi|512929515	comp256265_c1_seq1	-9.16077	3.22503e-26	6.73778e-25	no UniProt ID	no UniProt ID	no UniProt ID																				no UniProt ID			no UniProt ID
-9.13879	gi|512923493	comp245135_c0_seq1	-9.13879	6.3921e-99	3.71941e-96	no UniProt ID	no UniProt ID	no UniProt ID																				no UniProt ID			no UniProt ID
-9.13459	gi|357615447	comp255833_c0_seq21	-9.13459	2.55708e-13	2.10347e-12	no UniProt ID	no UniProt ID	no UniProt ID																				no UniProt ID			no UniProt ID
-9.12914	gi|157129785	comp243118_c0_seq1	-9.12914	4.24722e-128	9.8854e-125	Q16PM9	AAEL011584-PA (Chaperonin-60kD, ch60)	protein refolding [GO:0042026]																				cytoplasm [GO:0005737]			ATP binding [GO:0005524]
-9.12148	gi|357622152	comp249943_c0_seq3	-9.12148	2.64138e-58	2.84621e-56	no UniProt ID	no UniProt ID	no UniProt ID																				no UniProt ID			no UniProt ID
-9.11766	gi|357616786	comp256442_c0_seq26	-9.11766	2.09301e-10	1.31733e-09	no UniProt ID	no UniProt ID	no UniProt ID																				no UniProt ID			no UniProt ID
-9.11201	gi|357631585	comp255886_c0_seq6	-9.11201	1.31891e-43	7.29161e-42	no UniProt ID	no UniProt ID	no UniProt ID																				no UniProt ID			no UniProt ID
-9.10987	gi|357618938	comp246370_c0_seq2	-9.10987	1.51333e-50	1.19399e-48	no UniProt ID	no UniProt ID	no UniProt ID																				no UniProt ID			no UniProt ID
-9.10672	gi|357609808	comp227445_c0_seq1	-9.10672	2.31594e-74	5.28465e-72	no UniProt ID	no UniProt ID	no UniProt ID																				no UniProt ID			no UniProt ID
-9.10533	gi|512918807	comp245294_c0_seq6	-9.10533	1.37933e-09	7.97812e-09	no UniProt ID	no UniProt ID	no UniProt ID																				no UniProt ID			no UniProt ID
-9.10332	gi|357610028	comp256178_c0_seq12	-9.10332	1.69589e-16	1.81146e-15	no UniProt ID	no UniProt ID	no UniProt ID																				no UniProt ID			no UniProt ID
-9.10276	gi|357624540	comp248359_c1_seq12	-9.10276	3.38179e-10	2.08894e-09	no UniProt ID	no UniProt ID	no UniProt ID																				no UniProt ID			no UniProt ID
-9.09988	gi|357625214	comp253201_c0_seq1	-9.09988	3.88463e-13	3.16135e-12	no UniProt ID	no UniProt ID	no UniProt ID																				no UniProt ID			no UniProt ID
-9.09972	gi|357608775	comp252332_c0_seq4	-9.09972	2.94718e-17	3.3154e-16	no UniProt ID	no UniProt ID	no UniProt ID																				no UniProt ID			no UniProt ID
-9.09948	gi|357603051	comp240465_c0_seq3	-9.09948	3.33201e-68	5.8752e-66	no UniProt ID	no UniProt ID	no UniProt ID																				no UniProt ID			no UniProt ID
-9.09406	gi|357608775	comp252332_c0_seq21	-9.09406	3.09893e-10	1.92085e-09	no UniProt ID	no UniProt ID	no UniProt ID																				no UniProt ID			no UniProt ID
-9.09254	gi|357614866	comp235822_c0_seq2	-9.09254	9.3602e-81	2.82933e-78	no UniProt ID	no UniProt ID	no UniProt ID																				no UniProt ID			no UniProt ID
-9.08695	gi|357610028	comp256178_c0_seq15	-9.08695	3.88197e-20	5.41684e-19	no UniProt ID	no UniProt ID	no UniProt ID																				no UniProt ID			no UniProt ID
-9.08493	gi|512900507	comp243601_c0_seq2	-9.08493	1.94742e-18	2.41096e-17	no UniProt ID	no UniProt ID	no UniProt ID																				no UniProt ID			no UniProt ID
-9.08488	gi|512913179	comp248596_c0_seq18	-9.08488	1.33229e-51	1.10353e-49	no UniProt ID	no UniProt ID	no UniProt ID																				no UniProt ID			no UniProt ID
-9.07198	gi|357620039	comp250034_c0_seq6	-9.07198	1.38896e-08	7.16969e-08	no UniProt ID	no UniProt ID	no UniProt ID																				no UniProt ID			no UniProt ID
-9.07155	gi|357624540	comp248359_c1_seq27	-9.07155	1.41769e-18	1.77117e-17	no UniProt ID	no UniProt ID	no UniProt ID																				no UniProt ID			no UniProt ID
-9.06888	gi|357619944	comp251934_c0_seq4	-9.06888	2.82713e-38	1.18135e-36	no UniProt ID	no UniProt ID	no UniProt ID																				no UniProt ID			no UniProt ID
-9.06831	gi|512930443	comp220419_c0_seq1	-9.06831	7.92723e-33	2.51371e-31	H9J7A4	Uncharacterized protein	no biological process																				no cellular component			no molecular function
-9.06756	gi|357613152	comp235873_c0_seq7	-9.06756	1.55952e-59	1.80586e-57	no UniProt ID	no UniProt ID	no UniProt ID																				no UniProt ID			no UniProt ID
-9.06404	gi|357610027	comp252213_c0_seq33	-9.06404	8.91207e-07	3.69616e-06	no UniProt ID	no UniProt ID	no UniProt ID																				no UniProt ID			no UniProt ID
-9.06082	gi|357627041	comp138909_c0_seq1	-9.06082	2.45721e-18	3.00692e-17	no UniProt ID	no UniProt ID	no UniProt ID																				no UniProt ID			no UniProt ID
-9.05639	gi|357616882	comp248258_c0_seq7	-9.05639	4.86213e-10	2.95936e-09	no UniProt ID	no UniProt ID	no UniProt ID																				no UniProt ID			no UniProt ID
-9.03626	gi|357625454	comp231136_c0_seq1	-9.03626	2.2764e-35	8.20175e-34	no UniProt ID	no UniProt ID	no UniProt ID																				no UniProt ID			no UniProt ID
-9.0318	gi|512912267	comp251277_c0_seq3	-9.0318	4.0177e-74	8.99153e-72	no UniProt ID	no UniProt ID	no UniProt ID																				no UniProt ID			no UniProt ID
-9.02969	gi|357613783	comp254663_c0_seq14	-9.02969	7.48758e-08	3.54215e-07	no UniProt ID	no UniProt ID	no UniProt ID																				no UniProt ID			no UniProt ID
-9.02771	gi|357622298	comp217600_c0_seq1	-9.02771	2.30944e-74	5.28465e-72	no UniProt ID	no UniProt ID	no UniProt ID																				no UniProt ID			no UniProt ID
-9.02663	gi|512913562	comp255374_c0_seq8	-9.02663	3.68821e-08	1.81103e-07	no UniProt ID	no UniProt ID	no UniProt ID																				no UniProt ID			no UniProt ID
-9.02475	gi|357629045	comp239636_c0_seq2	-9.02475	1.60934e-70	3.25716e-68	no UniProt ID	no UniProt ID	no UniProt ID																				no UniProt ID			no UniProt ID
-9.02474	gi|512911064	comp252951_c0_seq7	-9.02474	1.2123e-17	1.40519e-16	no UniProt ID	no UniProt ID	no UniProt ID																				no UniProt ID			no UniProt ID
-9.02323	gi|357622629	comp243585_c0_seq7	-9.02323	2.59514e-19	3.4106e-18	no UniProt ID	no UniProt ID	no UniProt ID																				no UniProt ID			no UniProt ID
-9.02147	gi|512929337	comp245571_c0_seq3	-9.02147	7.556e-48	5.20313e-46	no UniProt ID	no UniProt ID	no UniProt ID																				no UniProt ID			no UniProt ID
-9.01899	gi|195119532	comp255833_c0_seq7	-9.01899	0.00135153	0.00338974	no UniProt ID	no UniProt ID	no UniProt ID																				no UniProt ID			no UniProt ID
-9.01707	gi|357624411	comp256630_c0_seq5	-9.01707	3.90091e-46	2.42764e-44	no UniProt ID	no UniProt ID	no UniProt ID																				no UniProt ID			no UniProt ID
-9.01235	gi|389610639	comp254885_c1_seq9	-9.01235	6.1984e-15	5.8196e-14	I4DLZ1	Myosin alkali light chain 1	no biological process																				no cellular component			calcium ion binding [GO:0005509]
-9.00946	gi|357619944	comp249711_c0_seq9	-9.00946	8.87766e-33	2.80363e-31	no UniProt ID	no UniProt ID	no UniProt ID																				no UniProt ID			no UniProt ID
-9.00622	gi|357604647	comp233505_c0_seq1	-9.00622	4.62902e-27	1.01738e-25	no UniProt ID	no UniProt ID	no UniProt ID																				no UniProt ID			no UniProt ID
-8.9892	gi|357629013	comp252741_c0_seq1	-8.9892	2.92944e-100	1.84278e-97	no UniProt ID	no UniProt ID	no UniProt ID																				no UniProt ID			no UniProt ID
-8.97131	gi|357608775	comp252332_c0_seq12	-8.97131	1.03307e-17	1.20404e-16	no UniProt ID	no UniProt ID	no UniProt ID																				no UniProt ID			no UniProt ID
-8.96806	gi|512889165	comp240205_c0_seq1	-8.96806	2.64494e-15	2.54911e-14	no UniProt ID	no UniProt ID	no UniProt ID																				no UniProt ID			no UniProt ID
-8.96242	gi|299930685	comp245875_c0_seq8	-8.96242	2.51423e-59	2.88269e-57	D9HQ70	Seminal fluid protein HACP011 (Fragment)	no biological process																				no cellular component			no molecular function
-8.95638	gi|357616011	comp254740_c0_seq11	-8.95638	4.47001e-06	1.6854e-05	no UniProt ID	no UniProt ID	no UniProt ID																				no UniProt ID			no UniProt ID
-8.95515	gi|512929515	comp256265_c0_seq1	-8.95515	4.84538e-64	6.9615e-62	no UniProt ID	no UniProt ID	no UniProt ID																				no UniProt ID			no UniProt ID
-8.9531	gi|512913996	comp248923_c0_seq1	-8.9531	3.68407e-21	5.51525e-20	no UniProt ID	no UniProt ID	no UniProt ID																				no UniProt ID			no UniProt ID
-8.94601	gi|357630062	comp243829_c0_seq2	-8.94601	1.21926e-105	8.5995e-103	no UniProt ID	no UniProt ID	no UniProt ID																				no UniProt ID			no UniProt ID
-8.94585	gi|357628340	comp256161_c0_seq1	-8.94585	8.21268e-16	8.25702e-15	no UniProt ID	no UniProt ID	no UniProt ID																				no UniProt ID			no UniProt ID
-8.94279	gi|512922906	comp253092_c0_seq2	-8.94279	1.78923e-15	1.74536e-14	no UniProt ID	no UniProt ID	no UniProt ID																				no UniProt ID			no UniProt ID
-8.9409	gi|357621860	comp242948_c0_seq1	-8.9409	3.42223e-16	3.55909e-15	no UniProt ID	no UniProt ID	no UniProt ID																				no UniProt ID			no UniProt ID
-8.93884	gi|512926101	comp251163_c0_seq6	-8.93884	3.36055e-72	7.04656e-70	no UniProt ID	no UniProt ID	no UniProt ID																				no UniProt ID			no UniProt ID
-8.93699	gi|512913562	comp255374_c0_seq21	-8.93699	3.83261e-28	9.05624e-27	no UniProt ID	no UniProt ID	no UniProt ID																				no UniProt ID			no UniProt ID
-8.93428	gi|357630593	comp251424_c1_seq1	-8.93428	1.10548e-16	1.19675e-15	no UniProt ID	no UniProt ID	no UniProt ID																				no UniProt ID			no UniProt ID
-8.92123	gi|357620291	comp250723_c0_seq4	-8.92123	3.58261e-23	6.18584e-22	no UniProt ID	no UniProt ID	no UniProt ID																				no UniProt ID			no UniProt ID
-8.90967	gi|512913179	comp248596_c0_seq11	-8.90967	1.41148e-16	1.51462e-15	no UniProt ID	no UniProt ID	no UniProt ID																				no UniProt ID			no UniProt ID
-8.90393	gi|512918807	comp245294_c0_seq1	-8.90393	1.64941e-19	2.20506e-18	no UniProt ID	no UniProt ID	no UniProt ID																				no UniProt ID			no UniProt ID
-8.89964	gi|357627933	comp245917_c0_seq2	-8.89964	9.6172e-28	2.2075e-26	no UniProt ID	no UniProt ID	no UniProt ID																				no UniProt ID			no UniProt ID
-8.89357	gi|512913562	comp255374_c0_seq13	-8.89357	6.34271e-09	3.4031e-08	no UniProt ID	no UniProt ID	no UniProt ID																				no UniProt ID			no UniProt ID
-8.87987	gi|357622071	comp253811_c0_seq12	-8.87987	0.00319286	0.00739956	no UniProt ID	no UniProt ID	no UniProt ID																				no UniProt ID			no UniProt ID
-8.87923	gi|357620069	comp245259_c0_seq1	-8.87923	1.57736e-24	3.00433e-23	no UniProt ID	no UniProt ID	no UniProt ID																				no UniProt ID			no UniProt ID
-8.8737	gi|357608488	comp251812_c0_seq24	-8.8737	5.02257e-20	6.96249e-19	no UniProt ID	no UniProt ID	no UniProt ID																				no UniProt ID			no UniProt ID
-8.8616	gi|357631822	comp247373_c0_seq2	-8.8616	4.37263e-39	1.90944e-37	no UniProt ID	no UniProt ID	no UniProt ID																				no UniProt ID			no UniProt ID
-8.85821	gi|357617117	comp255725_c0_seq18	-8.85821	9.57212e-06	3.45627e-05	no UniProt ID	no UniProt ID	no UniProt ID																				no UniProt ID			no UniProt ID
-8.85535	gi|357619849	comp251043_c0_seq26	-8.85535	1.97669e-17	2.25637e-16	no UniProt ID	no UniProt ID	no UniProt ID																				no UniProt ID			no UniProt ID
-8.84296	gi|357614611	comp244692_c0_seq2	-8.84296	2.41547e-51	1.97263e-49	no UniProt ID	no UniProt ID	no UniProt ID																				no UniProt ID			no UniProt ID
-8.83666	gi|512913109	comp254068_c0_seq2	-8.83666	5.78139e-10	3.47795e-09	no UniProt ID	no UniProt ID	no UniProt ID																				no UniProt ID			no UniProt ID
-8.83665	gi|357619944	comp249711_c0_seq2	-8.83665	5.50358e-25	1.07193e-23	no UniProt ID	no UniProt ID	no UniProt ID																				no UniProt ID			no UniProt ID
-8.82654	gi|357631557	comp246377_c0_seq2	-8.82654	7.12617e-52	5.96624e-50	no UniProt ID	no UniProt ID	no UniProt ID																				no UniProt ID			no UniProt ID
-8.80831	gi|357605524	comp247100_c1_seq1	-8.80831	7.21396e-31	2.06018e-29	no UniProt ID	no UniProt ID	no UniProt ID																				no UniProt ID			no UniProt ID
-8.8002	gi|357610027	comp252213_c0_seq32	-8.8002	2.69565e-18	3.28661e-17	no UniProt ID	no UniProt ID	no UniProt ID																				no UniProt ID			no UniProt ID
-8.79993	gi|357604490	comp229191_c0_seq1	-8.79993	4.52867e-18	5.43604e-17	no UniProt ID	no UniProt ID	no UniProt ID																				no UniProt ID			no UniProt ID
-8.79883	gi|357625242	comp251480_c0_seq2	-8.79883	2.34988e-11	1.61959e-10	no UniProt ID	no UniProt ID	no UniProt ID																				no UniProt ID			no UniProt ID
-8.7918	gi|357619687	comp252473_c0_seq15	-8.7918	4.35447e-05	0.000142727	no UniProt ID	no UniProt ID	no UniProt ID																				no UniProt ID			no UniProt ID
-8.77632	gi|357622334	comp243524_c0_seq2	-8.77632	1.88038e-11	1.3084e-10	no UniProt ID	no UniProt ID	no UniProt ID																				no UniProt ID			no UniProt ID
-8.77493	gi|512902485	comp246108_c0_seq1	-8.77493	1.47467e-59	1.72477e-57	no UniProt ID	no UniProt ID	no UniProt ID																				no UniProt ID			no UniProt ID
-8.76662	gi|512900150	comp250096_c2_seq19	-8.76662	6.52957e-28	1.5122e-26	no UniProt ID	no UniProt ID	no UniProt ID																				no UniProt ID			no UniProt ID
-8.75587	gi|357614119	comp247901_c0_seq2	-8.75587	1.12742e-16	1.21936e-15	no UniProt ID	no UniProt ID	no UniProt ID																				no UniProt ID			no UniProt ID
-8.75382	gi|357604507	comp179071_c0_seq4	-8.75382	1.23428e-79	3.68307e-77	no UniProt ID	no UniProt ID	no UniProt ID																				no UniProt ID			no UniProt ID
-8.75346	gi|512913143	comp224791_c0_seq1	-8.75346	1.41341e-47	9.61906e-46	no UniProt ID	no UniProt ID	no UniProt ID																				no UniProt ID			no UniProt ID
-8.75334	gi|512913566	comp253669_c0_seq6	-8.75334	4.57101e-15	4.32305e-14	no UniProt ID	no UniProt ID	no UniProt ID																				no UniProt ID			no UniProt ID
-8.75131	gi|357610673	comp249656_c0_seq4	-8.75131	1.56357e-05	5.47744e-05	no UniProt ID	no UniProt ID	no UniProt ID																				no UniProt ID			no UniProt ID
-8.73639	gi|357630483	comp252413_c0_seq2	-8.73639	2.04525e-19	2.71244e-18	no UniProt ID	no UniProt ID	no UniProt ID																				no UniProt ID			no UniProt ID
-8.73371	gi|357629436	comp246480_c0_seq2	-8.73371	3.96967e-09	2.17962e-08	no UniProt ID	no UniProt ID	no UniProt ID																				no UniProt ID			no UniProt ID
-8.73292	gi|380016663	comp252760_c2_seq17	-8.73292	5.82418e-12	4.25213e-11	no UniProt ID	no UniProt ID	no UniProt ID																				no UniProt ID			no UniProt ID
-8.71542	gi|357616029	comp252322_c0_seq19	-8.71542	8.11299e-69	1.48685e-66	no UniProt ID	no UniProt ID	no UniProt ID																				no UniProt ID			no UniProt ID
-8.71483	gi|357622034	comp255447_c0_seq1	-8.71483	6.9203e-11	4.56289e-10	no UniProt ID	no UniProt ID	no UniProt ID																				no UniProt ID			no UniProt ID
-8.70865	gi|512925126	comp253512_c0_seq23	-8.70865	1.05112e-10	6.82996e-10	no UniProt ID	no UniProt ID	no UniProt ID																				no UniProt ID			no UniProt ID
-8.70833	gi|357602693	comp248703_c0_seq5	-8.70833	1.65185e-45	1.00122e-43	no UniProt ID	no UniProt ID	no UniProt ID																				no UniProt ID			no UniProt ID
-8.69006	gi|357610673	comp249656_c0_seq2	-8.69006	4.0897e-08	1.99932e-07	no UniProt ID	no UniProt ID	no UniProt ID																				no UniProt ID			no UniProt ID
-8.68911	gi|357608935	comp256140_c0_seq4	-8.68911	1.77846e-36	6.78587e-35	no UniProt ID	no UniProt ID	no UniProt ID																				no UniProt ID			no UniProt ID
-8.68471	gi|357605405	comp245792_c0_seq3	-8.68471	4.71923e-68	8.21712e-66	no UniProt ID	no UniProt ID	no UniProt ID																				no UniProt ID			no UniProt ID
-8.68423	gi|357625454	comp247595_c1_seq1	-8.68423	1.7947e-64	2.67767e-62	no UniProt ID	no UniProt ID	no UniProt ID																				no UniProt ID			no UniProt ID
-8.67666	gi|357616330	comp253583_c0_seq12	-8.67666	3.50247e-14	3.08788e-13	no UniProt ID	no UniProt ID	no UniProt ID																				no UniProt ID			no UniProt ID
-8.66216	gi|357614119	comp247901_c0_seq3	-8.66216	1.50208e-18	1.87257e-17	no UniProt ID	no UniProt ID	no UniProt ID																				no UniProt ID			no UniProt ID
-8.66103	gi|512931559	comp255616_c0_seq31	-8.66103	1.20705e-09	7.01477e-09	no UniProt ID	no UniProt ID	no UniProt ID																				no UniProt ID			no UniProt ID
-8.66042	gi|512925126	comp253512_c0_seq7	-8.66042	1.87669e-41	9.41377e-40	no UniProt ID	no UniProt ID	no UniProt ID																				no UniProt ID			no UniProt ID
-8.65802	gi|357624560	comp247859_c1_seq3	-8.65802	1.81922e-12	1.39651e-11	no UniProt ID	no UniProt ID	no UniProt ID																				no UniProt ID			no UniProt ID
-8.65663	gi|512932650	comp255989_c0_seq11	-8.65663	5.11145e-09	2.76865e-08	H9JC20	Uncharacterized protein	no biological process																				no cellular component			no molecular function
-8.65333	gi|512906209	comp243250_c0_seq1	-8.65333	2.46375e-23	4.27938e-22	H9IS29	Uncharacterized protein	no biological process																				no cellular component			no molecular function
-8.65221	gi|357619764	comp244233_c2_seq5	-8.65221	3.541e-60	4.29254e-58	no UniProt ID	no UniProt ID	no UniProt ID																				no UniProt ID			no UniProt ID
-8.6496	gi|357626890	comp242492_c0_seq2	-8.6496	1.53207e-18	1.90791e-17	no UniProt ID	no UniProt ID	no UniProt ID																				no UniProt ID			no UniProt ID
-8.64799	gi|357606261	comp241321_c0_seq3	-8.64799	2.21996e-64	3.24966e-62	no UniProt ID	no UniProt ID	no UniProt ID																				no UniProt ID			no UniProt ID
-8.64202	gi|357614868	comp250169_c0_seq4	-8.64202	1.32155e-36	5.08416e-35	no UniProt ID	no UniProt ID	no UniProt ID																				no UniProt ID			no UniProt ID
-8.63847	gi|357616786	comp256442_c1_seq2	-8.63847	1.4485e-45	8.84292e-44	no UniProt ID	no UniProt ID	no UniProt ID																				no UniProt ID			no UniProt ID
-8.63803	gi|357631710	comp254588_c1_seq13	-8.63803	2.70914e-20	3.82153e-19	no UniProt ID	no UniProt ID	no UniProt ID																				no UniProt ID			no UniProt ID
-8.62103	gi|357621481	comp248160_c0_seq7	-8.62103	2.19219e-27	4.90662e-26	no UniProt ID	no UniProt ID	no UniProt ID																				no UniProt ID			no UniProt ID
-8.61772	gi|357615783	comp233494_c0_seq1	-8.61772	1.1487e-23	2.05504e-22	no UniProt ID	no UniProt ID	no UniProt ID																				no UniProt ID			no UniProt ID
-8.61353	gi|357619814	comp248704_c0_seq1	-8.61353	9.168e-12	6.57176e-11	no UniProt ID	no UniProt ID	no UniProt ID																				no UniProt ID			no UniProt ID
-8.60915	gi|357607507	comp235894_c0_seq1	-8.60915	1.25723e-30	3.51285e-29	no UniProt ID	no UniProt ID	no UniProt ID																				no UniProt ID			no UniProt ID
-8.60804	gi|357627933	comp245917_c0_seq9	-8.60804	2.37693e-07	1.06064e-06	no UniProt ID	no UniProt ID	no UniProt ID																				no UniProt ID			no UniProt ID
-8.60626	gi|357626288	comp248949_c0_seq2	-8.60626	7.20629e-15	6.7387e-14	no UniProt ID	no UniProt ID	no UniProt ID																				no UniProt ID			no UniProt ID
-8.60487	gi|357622969	comp256724_c0_seq5	-8.60487	4.70445e-14	4.0954e-13	no UniProt ID	no UniProt ID	no UniProt ID																				no UniProt ID			no UniProt ID
-8.60444	gi|409898429	comp249184_c0_seq18	-8.60444	3.96009e-05	0.000130628	K4P392	Serine proteinase inhibitor 1	no biological process																				extracellular space [GO:0005615]			no molecular function
-8.60352	gi|357630219	comp255040_c1_seq2	-8.60352	1.20664e-10	7.80778e-10	no UniProt ID	no UniProt ID	no UniProt ID																				no UniProt ID			no UniProt ID
-8.59919	gi|357625205	comp248734_c0_seq4	-8.59919	7.53143e-20	1.02993e-18	no UniProt ID	no UniProt ID	no UniProt ID																				no UniProt ID			no UniProt ID
-8.59379	gi|357625214	comp253201_c0_seq22	-8.59379	3.70033e-10	2.27784e-09	no UniProt ID	no UniProt ID	no UniProt ID																				no UniProt ID			no UniProt ID
-8.59294	gi|354681794	comp249616_c1_seq2	-8.59294	4.82973e-56	4.93034e-54	G5EMP4	Serine protease like protein	no biological process																				no cellular component			serine-type endopeptidase activity [GO:0004252]
-8.59281	gi|357609071	comp252856_c0_seq3	-8.59281	9.95581e-21	1.44826e-19	no UniProt ID	no UniProt ID	no UniProt ID																				no UniProt ID			no UniProt ID
-8.58545	gi|357628157	comp252043_c0_seq2	-8.58545	8.61859e-12	6.19129e-11	no UniProt ID	no UniProt ID	no UniProt ID																				no UniProt ID			no UniProt ID
-8.5824	gi|512925008	comp239214_c0_seq1	-8.5824	2.25261e-65	3.44931e-63	no UniProt ID	no UniProt ID	no UniProt ID																				no UniProt ID			no UniProt ID
-8.57447	gi|357628473	comp254787_c1_seq13	-8.57447	2.86915e-06	1.1104e-05	no UniProt ID	no UniProt ID	no UniProt ID																				no UniProt ID			no UniProt ID
-8.56559	gi|357621201	comp250030_c0_seq1	-8.56559	1.63581e-14	1.48435e-13	no UniProt ID	no UniProt ID	no UniProt ID																				no UniProt ID			no UniProt ID
-8.56408	gi|357630219	comp255040_c1_seq1	-8.56408	4.72747e-41	2.33614e-39	no UniProt ID	no UniProt ID	no UniProt ID																				no UniProt ID			no UniProt ID
-8.56221	gi|357621741	comp251062_c0_seq4	-8.56221	2.30481e-26	4.85032e-25	no UniProt ID	no UniProt ID	no UniProt ID																				no UniProt ID			no UniProt ID
-8.56186	gi|357624034	comp256140_c0_seq5	-8.56186	3.31793e-09	1.83912e-08	no UniProt ID	no UniProt ID	no UniProt ID																				no UniProt ID			no UniProt ID
-8.56121	gi|357625454	comp247595_c0_seq1	-8.56121	3.77179e-49	2.85027e-47	no UniProt ID	no UniProt ID	no UniProt ID																				no UniProt ID			no UniProt ID
-8.55431	gi|357618099	comp254489_c0_seq2	-8.55431	8.67753e-19	1.09885e-17	no UniProt ID	no UniProt ID	no UniProt ID																				no UniProt ID			no UniProt ID
-8.55222	gi|357626442	comp255835_c0_seq1	-8.55222	2.13509e-31	6.2666e-30	no UniProt ID	no UniProt ID	no UniProt ID																				no UniProt ID			no UniProt ID
-8.55013	gi|357610204	comp255337_c0_seq9	-8.55013	1.50732e-19	2.0209e-18	no UniProt ID	no UniProt ID	no UniProt ID																				no UniProt ID			no UniProt ID
-8.54846	gi|237869126	comp243727_c0_seq2	-8.54846	2.25086e-16	2.37914e-15	Q9NBV9	Immulectin-2	no biological process																				no cellular component			no molecular function
-8.54831	gi|357616077	comp245644_c0_seq1	-8.54831	1.55017e-19	2.07597e-18	no UniProt ID	no UniProt ID	no UniProt ID																				no UniProt ID			no UniProt ID
-8.54604	gi|512886996	comp243995_c0_seq1	-8.54604	9.30251e-49	6.76612e-47	no UniProt ID	no UniProt ID	no UniProt ID																				no UniProt ID			no UniProt ID
-8.54222	gi|299930735	comp236598_c1_seq3	-8.54222	2.65168e-09	1.48753e-08	D9HQ95	Seminal fluid protein HACP049	no biological process																				no cellular component			serine-type endopeptidase activity [GO:0004252]
-8.53639	gi|512913562	comp255374_c0_seq30	-8.53639	9.8782e-08	4.59738e-07	no UniProt ID	no UniProt ID	no UniProt ID																				no UniProt ID			no UniProt ID
-8.52986	gi|357618075	comp256630_c0_seq22	-8.52986	3.96243e-14	3.47235e-13	no UniProt ID	no UniProt ID	no UniProt ID																				no UniProt ID			no UniProt ID
-8.52387	gi|357606223	comp246445_c1_seq1	-8.52387	2.4413e-69	4.58236e-67	no UniProt ID	no UniProt ID	no UniProt ID																				no UniProt ID			no UniProt ID
-8.52136	gi|512933745	comp252323_c0_seq5	-8.52136	5.41141e-48	3.75972e-46	no UniProt ID	no UniProt ID	no UniProt ID																				no UniProt ID			no UniProt ID
-8.51423	gi|357608505	comp248981_c0_seq1	-8.51423	5.40057e-18	6.44276e-17	no UniProt ID	no UniProt ID	no UniProt ID																				no UniProt ID			no UniProt ID
-8.51174	gi|357630122	comp254555_c0_seq7	-8.51174	6.41259e-51	5.1114e-49	no UniProt ID	no UniProt ID	no UniProt ID																				no UniProt ID			no UniProt ID
-8.50999	gi|357627700	comp246031_c1_seq23	-8.50999	3.89654e-19	5.05248e-18	no UniProt ID	no UniProt ID	no UniProt ID																				no UniProt ID			no UniProt ID
-8.50829	gi|512891308	comp249650_c0_seq2	-8.50829	1.01973e-33	3.38576e-32	H9JI83	Aldose 1-epimerase (EC 5.1.3.3) (Galactose mutarotase)	hexose metabolic process [GO:0019318]																				no cellular component			aldose 1-epimerase activity [GO:0004034]	carbohydrate binding [GO:0030246]
-8.50606	gi|512913562	comp255374_c0_seq27	-8.50606	8.74778e-06	3.17834e-05	no UniProt ID	no UniProt ID	no UniProt ID																				no UniProt ID			no UniProt ID
-8.50291	gi|668457158	comp255680_c0_seq1	-8.50291	1.62041e-28	3.91235e-27	A0A084W4S0	AGAP008244-PA-like protein	chitin metabolic process [GO:0006030]																				extracellular region [GO:0005576]			chitin binding [GO:0008061]
-8.49406	gi|357607018	comp252865_c0_seq5	-8.49406	8.40311e-18	9.86794e-17	no UniProt ID	no UniProt ID	no UniProt ID																				no UniProt ID			no UniProt ID
-8.49051	gi|357601725	comp243508_c0_seq2	-8.49051	1.42701e-37	5.75628e-36	no UniProt ID	no UniProt ID	no UniProt ID																				no UniProt ID			no UniProt ID
-8.48928	gi|357622606	comp232745_c0_seq1	-8.48928	3.1592e-76	8.26184e-74	no UniProt ID	no UniProt ID	no UniProt ID																				no UniProt ID			no UniProt ID
-8.48881	gi|58532730	comp248293_c0_seq1	-8.48881	2.03934e-63	2.85938e-61	Q3BDI0	Tubulin beta chain (Fragment)	microtubule-based process [GO:0007017]																				microtubule [GO:0005874]			GTPase activity [GO:0003924]	GTP binding [GO:0005525]	structural constituent of cytoskeleton [GO:0005200]
-8.48752	gi|357614751	comp250628_c0_seq2	-8.48752	2.36368e-25	4.71824e-24	no UniProt ID	no UniProt ID	no UniProt ID																				no UniProt ID			no UniProt ID
-8.48632	gi|512911064	comp252951_c0_seq11	-8.48632	3.63287e-15	3.4597e-14	no UniProt ID	no UniProt ID	no UniProt ID																				no UniProt ID			no UniProt ID
-8.48591	gi|299930735	comp236598_c1_seq4	-8.48591	2.31449e-45	1.3884e-43	D9HQ95	Seminal fluid protein HACP049	no biological process																				no cellular component			serine-type endopeptidase activity [GO:0004252]
-8.48355	gi|357624045	comp250597_c1_seq1	-8.48355	4.03181e-36	1.50627e-34	no UniProt ID	no UniProt ID	no UniProt ID																				no UniProt ID			no UniProt ID
-8.47561	gi|512900150	comp250096_c2_seq1	-8.47561	1.25658e-20	1.8132e-19	no UniProt ID	no UniProt ID	no UniProt ID																				no UniProt ID			no UniProt ID
-8.47139	gi|357617703	comp255352_c0_seq5	-8.47139	5.19279e-18	6.20111e-17	no UniProt ID	no UniProt ID	no UniProt ID																				no UniProt ID			no UniProt ID
-8.46791	gi|357610027	comp252213_c0_seq25	-8.46791	2.78177e-07	1.22904e-06	no UniProt ID	no UniProt ID	no UniProt ID																				no UniProt ID			no UniProt ID
-8.46273	gi|357614703	comp221360_c0_seq1	-8.46273	3.52827e-24	6.53305e-23	no UniProt ID	no UniProt ID	no UniProt ID																				no UniProt ID			no UniProt ID
-8.4577	gi|357616011	comp254740_c0_seq13	-8.4577	3.72967e-28	8.83993e-27	no UniProt ID	no UniProt ID	no UniProt ID																				no UniProt ID			no UniProt ID
-8.45641	gi|357612116	comp254992_c0_seq3	-8.45641	3.14899e-61	4.00507e-59	no UniProt ID	no UniProt ID	no UniProt ID																				no UniProt ID			no UniProt ID
-8.44273	gi|512923914	comp235788_c0_seq1	-8.44273	1.09723e-34	3.78903e-33	no UniProt ID	no UniProt ID	no UniProt ID																				no UniProt ID			no UniProt ID
-8.44061	gi|357622335	comp243518_c0_seq8	-8.44061	9.11188e-11	5.95059e-10	no UniProt ID	no UniProt ID	no UniProt ID																				no UniProt ID			no UniProt ID
-8.43223	gi|157132942	comp249636_c0_seq5	-8.43223	4.57733e-14	3.99166e-13	Q16LP4	Pyruvate kinase (EC 2.7.1.40)	no biological process																				no cellular component			kinase activity [GO:0016301]	magnesium ion binding [GO:0000287]	potassium ion binding [GO:0030955]	pyruvate kinase activity [GO:0004743]
-8.42981	gi|357610672	comp237083_c0_seq1	-8.42981	1.0854e-17	1.2644e-16	no UniProt ID	no UniProt ID	no UniProt ID																				no UniProt ID			no UniProt ID
-8.42839	gi|357628340	comp256161_c0_seq7	-8.42839	5.13196e-19	6.61387e-18	no UniProt ID	no UniProt ID	no UniProt ID																				no UniProt ID			no UniProt ID
-8.42679	gi|512925110	comp256767_c0_seq14	-8.42679	0.00220414	0.00529699	no UniProt ID	no UniProt ID	no UniProt ID																				no UniProt ID			no UniProt ID
-8.42414	gi|357621481	comp248160_c0_seq6	-8.42414	1.04087e-26	2.2349e-25	no UniProt ID	no UniProt ID	no UniProt ID																				no UniProt ID			no UniProt ID
-8.41798	gi|668457158	comp254449_c0_seq8	-8.41798	8.27484e-11	5.42679e-10	A0A084W4S0	AGAP008244-PA-like protein	chitin metabolic process [GO:0006030]																				extracellular region [GO:0005576]			chitin binding [GO:0008061]
-8.41624	gi|357625979	comp230234_c0_seq1	-8.41624	4.19403e-27	9.22647e-26	no UniProt ID	no UniProt ID	no UniProt ID																				no UniProt ID			no UniProt ID
-8.41042	gi|357627933	comp242353_c0_seq8	-8.41042	1.01572e-20	1.47479e-19	no UniProt ID	no UniProt ID	no UniProt ID																				no UniProt ID			no UniProt ID
-8.40191	gi|357621201	comp247598_c0_seq3	-8.40191	5.53974e-13	4.46924e-12	no UniProt ID	no UniProt ID	no UniProt ID																				no UniProt ID			no UniProt ID
-8.39904	gi|357613929	comp250529_c1_seq1	-8.39904	3.57361e-24	6.61174e-23	no UniProt ID	no UniProt ID	no UniProt ID																				no UniProt ID			no UniProt ID
-8.39554	gi|357609145	comp255510_c0_seq5	-8.39554	2.53883e-31	7.43288e-30	no UniProt ID	no UniProt ID	no UniProt ID																				no UniProt ID			no UniProt ID
-8.39114	gi|357603051	comp240465_c0_seq1	-8.39114	3.23545e-29	8.18534e-28	no UniProt ID	no UniProt ID	no UniProt ID																				no UniProt ID			no UniProt ID
-8.38152	gi|512922339	comp254616_c0_seq4	-8.38152	2.38418e-15	2.30735e-14	H9J2C5	Uncharacterized protein	no biological process																				no cellular component			no molecular function
-8.37979	gi|512925506	comp245454_c1_seq16	-8.37979	4.95227e-29	1.24073e-27	no UniProt ID	no UniProt ID	no UniProt ID																				no UniProt ID			no UniProt ID
-8.37433	gi|357626983	comp253597_c0_seq1	-8.37433	5.15121e-11	3.43635e-10	no UniProt ID	no UniProt ID	no UniProt ID																				no UniProt ID			no UniProt ID
-8.37194	gi|357628473	comp254787_c1_seq10	-8.37194	1.01629e-37	4.14259e-36	no UniProt ID	no UniProt ID	no UniProt ID																				no UniProt ID			no UniProt ID
-8.36859	gi|512938289	comp250618_c0_seq1	-8.36859	2.56071e-57	2.69686e-55	no UniProt ID	no UniProt ID	no UniProt ID																				no UniProt ID			no UniProt ID
-8.36774	gi|512913566	comp253669_c0_seq5	-8.36774	0.000635662	0.00170509	no UniProt ID	no UniProt ID	no UniProt ID																				no UniProt ID			no UniProt ID
-8.36436	gi|512936689	comp248777_c1_seq2	-8.36436	1.16074e-34	3.99647e-33	no UniProt ID	no UniProt ID	no UniProt ID																				no UniProt ID			no UniProt ID
-8.36376	gi|357626984	comp249156_c0_seq1	-8.36376	5.02182e-30	1.33733e-28	no UniProt ID	no UniProt ID	no UniProt ID																				no UniProt ID			no UniProt ID
-8.36149	gi|357611988	comp237274_c0_seq1	-8.36149	1.20195e-22	2.00829e-21	no UniProt ID	no UniProt ID	no UniProt ID																				no UniProt ID			no UniProt ID
-8.35873	gi|512921397	comp239872_c0_seq1	-8.35873	5.72379e-41	2.81652e-39	no UniProt ID	no UniProt ID	no UniProt ID																				no UniProt ID			no UniProt ID
-8.35869	gi|512901334	comp256733_c2_seq7	-8.35869	0.0167025	0.0324175	no UniProt ID	no UniProt ID	no UniProt ID																				no UniProt ID			no UniProt ID
-8.35773	gi|357610015	comp253297_c0_seq26	-8.35773	9.45892e-07	3.90972e-06	no UniProt ID	no UniProt ID	no UniProt ID																				no UniProt ID			no UniProt ID
-8.35614	gi|357615861	comp246717_c0_seq1	-8.35614	4.08892e-57	4.2677e-55	no UniProt ID	no UniProt ID	no UniProt ID																				no UniProt ID			no UniProt ID
-8.35049	gi|357615416	comp237399_c0_seq2	-8.35049	7.7144e-23	1.30584e-21	no UniProt ID	no UniProt ID	no UniProt ID																				no UniProt ID			no UniProt ID
-8.33958	gi|512929515	comp253836_c0_seq19	-8.33958	1.39963e-05	4.93807e-05	no UniProt ID	no UniProt ID	no UniProt ID																				no UniProt ID			no UniProt ID
-8.33652	gi|357624540	comp248359_c1_seq21	-8.33652	2.0296e-09	1.15555e-08	no UniProt ID	no UniProt ID	no UniProt ID																				no UniProt ID			no UniProt ID
-8.33183	gi|319433978	comp255830_c0_seq16	-8.33183	0.000407938	0.00113452	E9P4F9	Heat shock protein 70 B2 (Fragment)	no biological process																				no cellular component			ATP binding [GO:0005524]
-8.33059	gi|357629767	comp254104_c0_seq4	-8.33059	6.80377e-42	3.48806e-40	no UniProt ID	no UniProt ID	no UniProt ID																				no UniProt ID			no UniProt ID
-8.32517	gi|357618723	comp239892_c0_seq1	-8.32517	4.09998e-22	6.60395e-21	no UniProt ID	no UniProt ID	no UniProt ID																				no UniProt ID			no UniProt ID
-8.31592	gi|357627933	comp245917_c0_seq1	-8.31592	1.35255e-09	7.82908e-09	no UniProt ID	no UniProt ID	no UniProt ID																				no UniProt ID			no UniProt ID
-8.31346	gi|299930633	comp244440_c0_seq2	-8.31346	1.93078e-26	4.08908e-25	D9HQ44	Seminal fluid protein HACP030	no biological process																				no cellular component			no molecular function
-8.306	gi|237869126	comp240287_c0_seq5	-8.306	8.53235e-08	3.999e-07	Q9NBV9	Immulectin-2	no biological process																				no cellular component			no molecular function
-8.30478	gi|357623729	comp255788_c0_seq3	-8.30478	1.13616e-52	9.90421e-51	no UniProt ID	no UniProt ID	no UniProt ID																				no UniProt ID			no UniProt ID
-8.30057	gi|58532730	comp248293_c1_seq4	-8.30057	2.90237e-19	3.8015e-18	Q3BDI0	Tubulin beta chain (Fragment)	microtubule-based process [GO:0007017]																				microtubule [GO:0005874]			GTPase activity [GO:0003924]	GTP binding [GO:0005525]	structural constituent of cytoskeleton [GO:0005200]
-8.29754	gi|512910580	comp240988_c0_seq2	-8.29754	5.17937e-30	1.37614e-28	no UniProt ID	no UniProt ID	no UniProt ID																				no UniProt ID			no UniProt ID
-8.27822	gi|357610028	comp256178_c0_seq19	-8.27822	6.56725e-10	3.92131e-09	no UniProt ID	no UniProt ID	no UniProt ID																				no UniProt ID			no UniProt ID
-8.27405	gi|512916458	comp248681_c0_seq3	-8.27405	6.80551e-50	5.27994e-48	no UniProt ID	no UniProt ID	no UniProt ID																				no UniProt ID			no UniProt ID
-8.26779	gi|357607353	comp245736_c1_seq3	-8.26779	5.15949e-09	2.79142e-08	no UniProt ID	no UniProt ID	no UniProt ID																				no UniProt ID			no UniProt ID
-8.2675	gi|357619607	comp248749_c1_seq4	-8.2675	2.20712e-44	1.26218e-42	no UniProt ID	no UniProt ID	no UniProt ID																				no UniProt ID			no UniProt ID
-8.26611	gi|357620860	comp221610_c0_seq1	-8.26611	1.49988e-59	1.74549e-57	no UniProt ID	no UniProt ID	no UniProt ID																				no UniProt ID			no UniProt ID
-8.25775	gi|357622572	comp253128_c0_seq1	-8.25775	6.84428e-16	6.9201e-15	no UniProt ID	no UniProt ID	no UniProt ID																				no UniProt ID			no UniProt ID
-8.25603	gi|357616679	comp243910_c0_seq2	-8.25603	4.80508e-25	9.39818e-24	no UniProt ID	no UniProt ID	no UniProt ID																				no UniProt ID			no UniProt ID
-8.2274	gi|357626982	comp251504_c0_seq5	-8.2274	5.86963e-08	2.81508e-07	no UniProt ID	no UniProt ID	no UniProt ID																				no UniProt ID			no UniProt ID
-8.22711	gi|357626551	comp253987_c0_seq4	-8.22711	1.02983e-58	1.13063e-56	no UniProt ID	no UniProt ID	no UniProt ID																				no UniProt ID			no UniProt ID
-8.22514	gi|357603434	comp233675_c0_seq1	-8.22514	1.64091e-17	1.88047e-16	no UniProt ID	no UniProt ID	no UniProt ID																				no UniProt ID			no UniProt ID
-8.22389	gi|357616323	comp240155_c1_seq11	-8.22389	0.0032992	0.00762098	no UniProt ID	no UniProt ID	no UniProt ID																				no UniProt ID			no UniProt ID
-8.22209	gi|357610028	comp256178_c0_seq1	-8.22209	2.45974e-23	4.27561e-22	no UniProt ID	no UniProt ID	no UniProt ID																				no UniProt ID			no UniProt ID
-8.22027	gi|357631586	comp255886_c0_seq7	-8.22027	5.49076e-06	2.04771e-05	no UniProt ID	no UniProt ID	no UniProt ID																				no UniProt ID			no UniProt ID
-8.21654	gi|512935690	comp255697_c0_seq19	-8.21654	2.92406e-11	1.99817e-10	no UniProt ID	no UniProt ID	no UniProt ID																				no UniProt ID			no UniProt ID
-8.21611	gi|668457158	comp251940_c2_seq12	-8.21611	5.35789e-12	3.92401e-11	A0A084W4S0	AGAP008244-PA-like protein	chitin metabolic process [GO:0006030]																				extracellular region [GO:0005576]			chitin binding [GO:0008061]
-8.21243	gi|357618332	comp253640_c0_seq1	-8.21243	3.09114e-29	7.82875e-28	no UniProt ID	no UniProt ID	no UniProt ID																				no UniProt ID			no UniProt ID
-8.20334	gi|357627391	comp244357_c1_seq3	-8.20334	2.43973e-10	1.52729e-09	no UniProt ID	no UniProt ID	no UniProt ID																				no UniProt ID			no UniProt ID
-8.18931	gi|357623345	comp243210_c0_seq1	-8.18931	6.66929e-36	2.46393e-34	no UniProt ID	no UniProt ID	no UniProt ID																				no UniProt ID			no UniProt ID
-8.18906	gi|409898429	comp249184_c0_seq1	-8.18906	0.000342991	0.000965426	K4P392	Serine proteinase inhibitor 1	no biological process																				extracellular space [GO:0005615]			no molecular function
-8.18519	gi|512902188	comp245777_c1_seq9	-8.18519	2.66891e-20	3.76706e-19	no UniProt ID	no UniProt ID	no UniProt ID																				no UniProt ID			no UniProt ID
-8.18016	gi|512896160	comp242933_c0_seq2	-8.18016	9.34294e-42	4.75836e-40	no UniProt ID	no UniProt ID	no UniProt ID																				no UniProt ID			no UniProt ID
-8.17738	gi|357613152	comp235873_c0_seq5	-8.17738	6.03401e-32	1.82629e-30	no UniProt ID	no UniProt ID	no UniProt ID																				no UniProt ID			no UniProt ID
-8.16404	gi|357626478	comp248018_c0_seq1	-8.16404	4.61458e-06	1.73597e-05	no UniProt ID	no UniProt ID	no UniProt ID																				no UniProt ID			no UniProt ID
-8.16086	gi|512913562	comp255374_c0_seq12	-8.16086	6.41621e-08	3.06396e-07	no UniProt ID	no UniProt ID	no UniProt ID																				no UniProt ID			no UniProt ID
-8.15733	gi|357620723	comp253186_c0_seq1	-8.15733	1.45728e-54	1.34064e-52	no UniProt ID	no UniProt ID	no UniProt ID																				no UniProt ID			no UniProt ID
-8.15259	gi|357621201	comp247598_c0_seq2	-8.15259	5.71412e-11	3.79989e-10	no UniProt ID	no UniProt ID	no UniProt ID																				no UniProt ID			no UniProt ID
-8.14719	gi|357631586	comp255886_c0_seq11	-8.14719	1.90512e-05	6.59454e-05	no UniProt ID	no UniProt ID	no UniProt ID																				no UniProt ID			no UniProt ID
-8.13901	gi|357605978	comp248827_c0_seq4	-8.13901	7.72779e-60	9.13017e-58	no UniProt ID	no UniProt ID	no UniProt ID																				no UniProt ID			no UniProt ID
-8.12149	gi|357604663	comp249416_c0_seq11	-8.12149	3.50752e-06	1.34096e-05	no UniProt ID	no UniProt ID	no UniProt ID																				no UniProt ID			no UniProt ID
-8.1194	gi|357614025	comp250499_c0_seq1	-8.1194	3.27308e-52	2.77022e-50	no UniProt ID	no UniProt ID	no UniProt ID																				no UniProt ID			no UniProt ID
-8.11905	gi|357612046	comp255578_c0_seq23	-8.11905	0.0034872	0.00801466	no UniProt ID	no UniProt ID	no UniProt ID																				no UniProt ID			no UniProt ID
-8.1033	gi|512925126	comp253512_c0_seq14	-8.1033	4.99821e-10	3.03282e-09	no UniProt ID	no UniProt ID	no UniProt ID																				no UniProt ID			no UniProt ID
-8.10208	gi|668457158	comp254449_c0_seq5	-8.10208	1.10326e-05	3.95114e-05	A0A084W4S0	AGAP008244-PA-like protein	chitin metabolic process [GO:0006030]																				extracellular region [GO:0005576]			chitin binding [GO:0008061]
-8.09688	gi|357616786	comp256442_c0_seq4	-8.09688	4.52639e-13	3.66824e-12	no UniProt ID	no UniProt ID	no UniProt ID																				no UniProt ID			no UniProt ID
-8.09337	gi|357623073	comp252194_c0_seq1	-8.09337	1.08453e-49	8.33085e-48	no UniProt ID	no UniProt ID	no UniProt ID																				no UniProt ID			no UniProt ID
-8.08376	gi|357620723	comp248918_c0_seq1	-8.08376	5.46058e-67	8.82604e-65	no UniProt ID	no UniProt ID	no UniProt ID																				no UniProt ID			no UniProt ID
-8.08224	gi|512905096	comp246827_c0_seq1	-8.08224	5.70736e-32	1.72967e-30	no UniProt ID	no UniProt ID	no UniProt ID																				no UniProt ID			no UniProt ID
-8.08071	gi|512912267	comp251277_c0_seq1	-8.08071	3.0865e-13	2.52064e-12	no UniProt ID	no UniProt ID	no UniProt ID																				no UniProt ID			no UniProt ID
-8.08053	gi|357625205	comp248734_c0_seq1	-8.08053	1.13506e-18	1.42725e-17	no UniProt ID	no UniProt ID	no UniProt ID																				no UniProt ID			no UniProt ID
-8.0708	gi|357616011	comp254740_c0_seq2	-8.0708	1.39564e-28	3.3943e-27	no UniProt ID	no UniProt ID	no UniProt ID																				no UniProt ID			no UniProt ID
-8.06836	gi|512898511	comp252978_c0_seq3	-8.06836	7.10168e-24	1.28933e-22	no UniProt ID	no UniProt ID	no UniProt ID																				no UniProt ID			no UniProt ID
-8.06613	gi|512918602	comp239637_c0_seq2	-8.06613	8.2185e-41	4.03556e-39	no UniProt ID	no UniProt ID	no UniProt ID																				no UniProt ID			no UniProt ID
-8.06232	gi|512913594	comp241795_c0_seq5	-8.06232	1.91764e-05	6.63422e-05	no UniProt ID	no UniProt ID	no UniProt ID																				no UniProt ID			no UniProt ID
-8.05537	gi|389608167	comp253574_c1_seq4	-8.05537	8.58506e-23	1.44795e-21	I4DIF5	Tubulin alpha chain	microtubule-based process [GO:0007017]																				cytoplasm [GO:0005737]	microtubule [GO:0005874]		GTPase activity [GO:0003924]	GTP binding [GO:0005525]	structural constituent of cytoskeleton [GO:0005200]
-8.04963	gi|357618341	comp254593_c0_seq11	-8.04963	0.00176547	0.00432632	no UniProt ID	no UniProt ID	no UniProt ID																				no UniProt ID			no UniProt ID
-8.04396	gi|512918948	comp235020_c0_seq3	-8.04396	1.08305e-49	8.33085e-48	no UniProt ID	no UniProt ID	no UniProt ID																				no UniProt ID			no UniProt ID
-8.03908	gi|357607353	comp246951_c0_seq5	-8.03908	3.22834e-16	3.37707e-15	no UniProt ID	no UniProt ID	no UniProt ID																				no UniProt ID			no UniProt ID
-8.02634	gi|357626984	comp249156_c0_seq3	-8.02634	6.77701e-14	5.8507e-13	no UniProt ID	no UniProt ID	no UniProt ID																				no UniProt ID			no UniProt ID
-8.02452	gi|357604089	comp253755_c0_seq5	-8.02452	2.46222e-61	3.1488e-59	no UniProt ID	no UniProt ID	no UniProt ID																				no UniProt ID			no UniProt ID
-8.02435	gi|357607261	comp232168_c0_seq1	-8.02435	1.06533e-25	2.17504e-24	no UniProt ID	no UniProt ID	no UniProt ID																				no UniProt ID			no UniProt ID
-8.02309	gi|512895815	comp253755_c0_seq7	-8.02309	2.70007e-29	6.85323e-28	no UniProt ID	no UniProt ID	no UniProt ID																				no UniProt ID			no UniProt ID
-8.02304	gi|357620800	comp247832_c1_seq1	-8.02304	4.61781e-09	2.51121e-08	no UniProt ID	no UniProt ID	no UniProt ID																				no UniProt ID			no UniProt ID
-8.02299	gi|571554769	comp254449_c0_seq4	-8.02299	1.09657e-11	7.79794e-11	no UniProt ID	no UniProt ID	no UniProt ID																				no UniProt ID			no UniProt ID
-8.02227	gi|357620069	comp245259_c0_seq4	-8.02227	2.4086e-12	1.82606e-11	no UniProt ID	no UniProt ID	no UniProt ID																				no UniProt ID			no UniProt ID
-8.0222	gi|357610027	comp252213_c0_seq15	-8.0222	0.000225829	0.000658172	no UniProt ID	no UniProt ID	no UniProt ID																				no UniProt ID			no UniProt ID
-8.01827	gi|512905894	comp245628_c0_seq14	-8.01827	6.49467e-13	5.20715e-12	no UniProt ID	no UniProt ID	no UniProt ID																				no UniProt ID			no UniProt ID
-8.01397	gi|357629012	comp251365_c0_seq3	-8.01397	1.3412e-07	6.16562e-07	no UniProt ID	no UniProt ID	no UniProt ID																				no UniProt ID			no UniProt ID
-8.01178	gi|357619133	comp226446_c0_seq2	-8.01178	2.42917e-18	2.97417e-17	no UniProt ID	no UniProt ID	no UniProt ID																				no UniProt ID			no UniProt ID
-8.00161	gi|668457158	comp255337_c0_seq5	-8.00161	3.5753e-19	4.64889e-18	A0A084W4S0	AGAP008244-PA-like protein	chitin metabolic process [GO:0006030]																				extracellular region [GO:0005576]			chitin binding [GO:0008061]
-7.99364	gi|357627136	comp248978_c0_seq1	-7.99364	7.98295e-29	1.97873e-27	no UniProt ID	no UniProt ID	no UniProt ID																				no UniProt ID			no UniProt ID
-7.99149	gi|357624540	comp248359_c1_seq18	-7.99149	2.54123e-24	4.76993e-23	no UniProt ID	no UniProt ID	no UniProt ID																				no UniProt ID			no UniProt ID
-7.98465	gi|512922339	comp254616_c0_seq2	-7.98465	5.94616e-11	3.94518e-10	H9J2C5	Uncharacterized protein	no biological process																				no cellular component			no molecular function
-7.98433	gi|357613783	comp253108_c0_seq2	-7.98433	1.04248e-24	2.0036e-23	no UniProt ID	no UniProt ID	no UniProt ID																				no UniProt ID			no UniProt ID
-7.9758	gi|357622969	comp256724_c0_seq7	-7.9758	3.88848e-12	2.88598e-11	no UniProt ID	no UniProt ID	no UniProt ID																				no UniProt ID			no UniProt ID
-7.96897	gi|261335992	comp248005_c1_seq2	-7.96897	3.36167e-14	2.96825e-13	D0AB77	HM00031 protein	no biological process																				integral component of membrane [GO:0016021]			no molecular function
-7.96865	gi|357609485	comp248321_c0_seq5	-7.96865	1.17974e-23	2.10894e-22	no UniProt ID	no UniProt ID	no UniProt ID																				no UniProt ID			no UniProt ID
-7.96687	gi|357619687	comp252473_c0_seq6	-7.96687	2.19882e-06	8.65217e-06	no UniProt ID	no UniProt ID	no UniProt ID																				no UniProt ID			no UniProt ID
-7.96124	gi|512888813	comp250197_c0_seq5	-7.96124	5.15831e-60	6.15691e-58	H9IWS7	Uncharacterized protein	interstrand cross-link repair [GO:0036297]																				nucleus [GO:0005634]			ubiquitin-protein transferase activity [GO:0004842]
-7.95951	gi|357625247	comp255561_c0_seq3	-7.95951	1.69773e-38	7.19532e-37	no UniProt ID	no UniProt ID	no UniProt ID																				no UniProt ID			no UniProt ID
-7.95554	gi|357607018	comp252865_c0_seq6	-7.95554	7.85774e-07	3.28996e-06	no UniProt ID	no UniProt ID	no UniProt ID																				no UniProt ID			no UniProt ID
-7.95481	gi|357610204	comp255337_c0_seq2	-7.95481	1.95905e-33	6.44936e-32	no UniProt ID	no UniProt ID	no UniProt ID																				no UniProt ID			no UniProt ID
-7.95331	gi|357606285	comp245153_c0_seq5	-7.95331	6.50922e-15	6.10157e-14	no UniProt ID	no UniProt ID	no UniProt ID																				no UniProt ID			no UniProt ID
-7.95164	gi|357612117	comp254992_c0_seq1	-7.95164	2.62622e-81	8.15004e-79	no UniProt ID	no UniProt ID	no UniProt ID																				no UniProt ID			no UniProt ID
-7.94818	gi|357616786	comp256442_c0_seq24	-7.94818	7.00422e-11	4.61561e-10	no UniProt ID	no UniProt ID	no UniProt ID																				no UniProt ID			no UniProt ID
-7.94223	gi|357610028	comp256178_c0_seq16	-7.94223	1.34603e-07	6.18534e-07	no UniProt ID	no UniProt ID	no UniProt ID																				no UniProt ID			no UniProt ID
-7.94152	gi|512913594	comp241795_c0_seq2	-7.94152	0.012285	0.0246984	no UniProt ID	no UniProt ID	no UniProt ID																				no UniProt ID			no UniProt ID
-7.92117	gi|357630593	comp251424_c1_seq21	-7.92117	3.28054e-06	1.25894e-05	no UniProt ID	no UniProt ID	no UniProt ID																				no UniProt ID			no UniProt ID
-7.91932	gi|357625244	comp247068_c0_seq2	-7.91932	1.5867e-38	6.73912e-37	no UniProt ID	no UniProt ID	no UniProt ID																				no UniProt ID			no UniProt ID
-7.91864	gi|357628325	comp228620_c0_seq1	-7.91864	3.3801e-59	3.85646e-57	no UniProt ID	no UniProt ID	no UniProt ID																				no UniProt ID			no UniProt ID
-7.91476	gi|357611425	comp251188_c0_seq3	-7.91476	5.86337e-15	5.51839e-14	no UniProt ID	no UniProt ID	no UniProt ID																				no UniProt ID			no UniProt ID
-7.91153	gi|512905600	comp242653_c0_seq2	-7.91153	8.63983e-59	9.62162e-57	no UniProt ID	no UniProt ID	no UniProt ID																				no UniProt ID			no UniProt ID
-7.9059	gi|512891171	comp253342_c0_seq4	-7.9059	6.51491e-23	1.10601e-21	no UniProt ID	no UniProt ID	no UniProt ID																				no UniProt ID			no UniProt ID
-7.90543	gi|357611059	comp253973_c0_seq2	-7.90543	1.30095e-36	5.01318e-35	no UniProt ID	no UniProt ID	no UniProt ID																				no UniProt ID			no UniProt ID
-7.89927	gi|409898429	comp249184_c0_seq10	-7.89927	2.79953e-12	2.10734e-11	K4P392	Serine proteinase inhibitor 1	no biological process																				extracellular space [GO:0005615]			no molecular function
-7.89612	gi|512930154	comp256606_c0_seq42	-7.89612	0.022814	0.0428741	no UniProt ID	no UniProt ID	no UniProt ID																				no UniProt ID			no UniProt ID
-7.89025	gi|357629436	comp246480_c0_seq1	-7.89025	3.31206e-08	1.63253e-07	no UniProt ID	no UniProt ID	no UniProt ID																				no UniProt ID			no UniProt ID
-7.89015	gi|357624872	comp247653_c0_seq4	-7.89015	5.86889e-28	1.36326e-26	no UniProt ID	no UniProt ID	no UniProt ID																				no UniProt ID			no UniProt ID
-7.88956	gi|357627550	comp225312_c0_seq2	-7.88956	1.38907e-12	1.07554e-11	no UniProt ID	no UniProt ID	no UniProt ID																				no UniProt ID			no UniProt ID
-7.88696	gi|357620901	comp245405_c0_seq2	-7.88696	5.01313e-61	6.27315e-59	no UniProt ID	no UniProt ID	no UniProt ID																				no UniProt ID			no UniProt ID
-7.88331	gi|357619044	comp245854_c3_seq7	-7.88331	7.82875e-18	9.22604e-17	no UniProt ID	no UniProt ID	no UniProt ID																				no UniProt ID			no UniProt ID
-7.88136	gi|357623418	comp254983_c0_seq11	-7.88136	1.34071e-17	1.54557e-16	no UniProt ID	no UniProt ID	no UniProt ID																				no UniProt ID			no UniProt ID
-7.8802	gi|380016663	comp252760_c2_seq20	-7.8802	1.20046e-08	6.24094e-08	no UniProt ID	no UniProt ID	no UniProt ID																				no UniProt ID			no UniProt ID
-7.87348	gi|512929515	comp256265_c0_seq2	-7.87348	2.57636e-20	3.64085e-19	no UniProt ID	no UniProt ID	no UniProt ID																				no UniProt ID			no UniProt ID
-7.86888	gi|357621182	comp256074_c0_seq7	-7.86888	1.52882e-46	9.66935e-45	no UniProt ID	no UniProt ID	no UniProt ID																				no UniProt ID			no UniProt ID
-7.86814	gi|357623729	comp255788_c0_seq5	-7.86814	1.44064e-09	8.31207e-09	no UniProt ID	no UniProt ID	no UniProt ID																				no UniProt ID			no UniProt ID
-7.8625	gi|357617482	comp253330_c0_seq17	-7.8625	6.562e-13	5.2557e-12	no UniProt ID	no UniProt ID	no UniProt ID																				no UniProt ID			no UniProt ID
-7.86083	gi|512913566	comp253669_c0_seq4	-7.86083	1.02024e-08	5.34341e-08	no UniProt ID	no UniProt ID	no UniProt ID																				no UniProt ID			no UniProt ID
-7.85696	gi|357625896	comp254010_c0_seq3	-7.85696	9.70349e-06	3.50153e-05	no UniProt ID	no UniProt ID	no UniProt ID																				no UniProt ID			no UniProt ID
-7.85496	gi|512933745	comp252323_c0_seq12	-7.85496	1.1118e-33	3.68622e-32	no UniProt ID	no UniProt ID	no UniProt ID																				no UniProt ID			no UniProt ID
-7.85375	gi|357625390	comp254777_c0_seq4	-7.85375	5.56583e-33	1.78436e-31	no UniProt ID	no UniProt ID	no UniProt ID																				no UniProt ID			no UniProt ID
-7.84042	gi|357618395	comp249821_c1_seq3	-7.84042	3.10556e-12	2.32717e-11	no UniProt ID	no UniProt ID	no UniProt ID																				no UniProt ID			no UniProt ID
-7.83755	gi|357630122	comp254555_c0_seq2	-7.83755	1.47859e-43	8.13577e-42	no UniProt ID	no UniProt ID	no UniProt ID																				no UniProt ID			no UniProt ID
-7.83721	gi|237869126	comp240287_c0_seq2	-7.83721	0.0119033	0.0240035	Q9NBV9	Immulectin-2	no biological process																				no cellular component			no molecular function
-7.83554	gi|357624441	comp249765_c0_seq2	-7.83554	1.40829e-25	2.8577e-24	no UniProt ID	no UniProt ID	no UniProt ID																				no UniProt ID			no UniProt ID
-7.82681	gi|357631585	comp255886_c0_seq1	-7.82681	3.34782e-19	4.36529e-18	no UniProt ID	no UniProt ID	no UniProt ID																				no UniProt ID			no UniProt ID
-7.82003	gi|357617267	comp240148_c0_seq8	-7.82003	1.25653e-37	5.08623e-36	no UniProt ID	no UniProt ID	no UniProt ID																				no UniProt ID			no UniProt ID
-7.81775	gi|512919515	comp246661_c0_seq1	-7.81775	2.21719e-18	2.72323e-17	no UniProt ID	no UniProt ID	no UniProt ID																				no UniProt ID			no UniProt ID
-7.81191	gi|512901334	comp255299_c1_seq18	-7.81191	0.000517745	0.0014109	no UniProt ID	no UniProt ID	no UniProt ID																				no UniProt ID			no UniProt ID
-7.8101	gi|357610027	comp252213_c0_seq37	-7.8101	1.22823e-08	6.37817e-08	no UniProt ID	no UniProt ID	no UniProt ID																				no UniProt ID			no UniProt ID
-7.8044	gi|357614853	comp242962_c0_seq2	-7.8044	2.13961e-37	8.57133e-36	no UniProt ID	no UniProt ID	no UniProt ID																				no UniProt ID			no UniProt ID
-7.79546	gi|299930585	comp248127_c0_seq2	-7.79546	3.20409e-18	3.88009e-17	D9HQ20	Seminal fluid protein HACP001	no biological process																				no cellular component			serine-type endopeptidase activity [GO:0004252]
-7.78717	gi|357631405	comp244792_c1_seq5	-7.78717	2.0492e-10	1.29115e-09	no UniProt ID	no UniProt ID	no UniProt ID																				no UniProt ID			no UniProt ID
-7.78295	gi|357612266	comp252354_c1_seq8	-7.78295	4.71348e-22	7.53477e-21	no UniProt ID	no UniProt ID	no UniProt ID																				no UniProt ID			no UniProt ID
-7.78294	gi|357614393	comp219572_c0_seq2	-7.78294	1.18779e-44	6.87704e-43	no UniProt ID	no UniProt ID	no UniProt ID																				no UniProt ID			no UniProt ID
-7.76609	gi|357617726	comp255575_c0_seq1	-7.76609	6.70114e-11	4.42465e-10	no UniProt ID	no UniProt ID	no UniProt ID																				no UniProt ID			no UniProt ID
-7.75713	gi|357605524	comp247100_c2_seq1	-7.75713	2.20743e-20	3.13089e-19	no UniProt ID	no UniProt ID	no UniProt ID																				no UniProt ID			no UniProt ID
-7.75422	gi|512911064	comp252951_c0_seq14	-7.75422	3.45511e-05	0.00011503	no UniProt ID	no UniProt ID	no UniProt ID																				no UniProt ID			no UniProt ID
-7.75085	gi|357621532	comp251710_c1_seq7	-7.75085	4.10107e-14	3.58708e-13	no UniProt ID	no UniProt ID	no UniProt ID																				no UniProt ID			no UniProt ID
-7.74567	gi|357603434	comp233675_c0_seq2	-7.74567	0.00098922	0.00254973	no UniProt ID	no UniProt ID	no UniProt ID																				no UniProt ID			no UniProt ID
-7.74224	gi|357613631	comp256351_c0_seq12	-7.74224	2.79164e-11	1.9116e-10	no UniProt ID	no UniProt ID	no UniProt ID																				no UniProt ID			no UniProt ID
-7.74076	gi|512910506	comp240909_c0_seq2	-7.74076	3.42587e-32	1.05333e-30	no UniProt ID	no UniProt ID	no UniProt ID																				no UniProt ID			no UniProt ID
-7.73849	gi|389615271	comp248681_c0_seq4	-7.73849	1.0381e-36	4.00692e-35	I4DRS8	Simila to CG18335 (Fragment)	no biological process																				no cellular component			no molecular function
-7.73812	gi|512894753	comp246112_c0_seq2	-7.73812	9.00117e-59	9.9763e-57	H9J508	Uncharacterized protein	no biological process																				integral component of membrane [GO:0016021]			protein tyrosine/serine/threonine phosphatase activity [GO:0008138]	protein tyrosine phosphatase activity [GO:0004725]
-7.73496	gi|357630122	comp254555_c0_seq4	-7.73496	3.60503e-17	4.02818e-16	no UniProt ID	no UniProt ID	no UniProt ID																				no UniProt ID			no UniProt ID
-7.73286	gi|357623447	comp247485_c0_seq1	-7.73286	2.18775e-05	7.50258e-05	no UniProt ID	no UniProt ID	no UniProt ID																				no UniProt ID			no UniProt ID
-7.73185	gi|357616786	comp254440_c1_seq9	-7.73185	8.80681e-10	5.18801e-09	no UniProt ID	no UniProt ID	no UniProt ID																				no UniProt ID			no UniProt ID
-7.7267	gi|357626791	comp246247_c0_seq3	-7.7267	2.18973e-22	3.58916e-21	no UniProt ID	no UniProt ID	no UniProt ID																				no UniProt ID			no UniProt ID
-7.72669	gi|357628067	comp231450_c0_seq1	-7.72669	4.10356e-11	2.76842e-10	no UniProt ID	no UniProt ID	no UniProt ID																				no UniProt ID			no UniProt ID
-7.72483	gi|357622958	comp254431_c0_seq3	-7.72483	1.50152e-85	5.4606e-83	no UniProt ID	no UniProt ID	no UniProt ID																				no UniProt ID			no UniProt ID
-7.72091	gi|354681794	comp249616_c1_seq40	-7.72091	3.46912e-39	1.52635e-37	G5EMP4	Serine protease like protein	no biological process																				no cellular component			serine-type endopeptidase activity [GO:0004252]
-7.7194	gi|357623772	comp256065_c0_seq17	-7.7194	0.000289366	0.000824862	no UniProt ID	no UniProt ID	no UniProt ID																				no UniProt ID			no UniProt ID
-7.7177	gi|354681794	comp249616_c1_seq34	-7.7177	3.95759e-07	1.72109e-06	G5EMP4	Serine protease like protein	no biological process																				no cellular component			serine-type endopeptidase activity [GO:0004252]
-7.714	gi|357616323	comp240155_c1_seq2	-7.714	0.00452486	0.0101304	no UniProt ID	no UniProt ID	no UniProt ID																				no UniProt ID			no UniProt ID
-7.71237	gi|668457158	comp256074_c0_seq2	-7.71237	4.60565e-11	3.08746e-10	A0A084W4S0	AGAP008244-PA-like protein	chitin metabolic process [GO:0006030]																				extracellular region [GO:0005576]			chitin binding [GO:0008061]
-7.71141	gi|512923836	comp251377_c1_seq1	-7.71141	3.50209e-78	9.58955e-76	no UniProt ID	no UniProt ID	no UniProt ID																				no UniProt ID			no UniProt ID
-7.70922	gi|357616029	comp252322_c0_seq18	-7.70922	8.08749e-08	3.80583e-07	no UniProt ID	no UniProt ID	no UniProt ID																				no UniProt ID			no UniProt ID
-7.70805	gi|357611962	comp248403_c0_seq5	-7.70805	1.3333e-06	5.39789e-06	no UniProt ID	no UniProt ID	no UniProt ID																				no UniProt ID			no UniProt ID
-7.70549	gi|357616824	comp246798_c0_seq2	-7.70549	4.5967e-45	2.71544e-43	no UniProt ID	no UniProt ID	no UniProt ID																				no UniProt ID			no UniProt ID
-7.70092	gi|512892486	comp248791_c0_seq6	-7.70092	2.19452e-41	1.09608e-39	no UniProt ID	no UniProt ID	no UniProt ID																				no UniProt ID			no UniProt ID
-7.69998	gi|195119532	comp255833_c0_seq4	-7.69998	0.000488471	0.00133771	no UniProt ID	no UniProt ID	no UniProt ID																				no UniProt ID			no UniProt ID
-7.69847	gi|357629752	comp245938_c0_seq1	-7.69847	1.63673e-42	8.6503e-41	no UniProt ID	no UniProt ID	no UniProt ID																				no UniProt ID			no UniProt ID
-7.69461	gi|512891464	comp256513_c0_seq15	-7.69461	9.93175e-09	5.21103e-08	no UniProt ID	no UniProt ID	no UniProt ID																				no UniProt ID			no UniProt ID
-7.6846	gi|512886152	comp245996_c0_seq8	-7.6846	3.06823e-24	5.70848e-23	no UniProt ID	no UniProt ID	no UniProt ID																				no UniProt ID			no UniProt ID
-7.68365	gi|357622184	comp244655_c0_seq1	-7.68365	5.73804e-37	2.25216e-35	no UniProt ID	no UniProt ID	no UniProt ID																				no UniProt ID			no UniProt ID
-7.68282	gi|357613982	comp241602_c0_seq2	-7.68282	2.80961e-24	5.25672e-23	no UniProt ID	no UniProt ID	no UniProt ID																				no UniProt ID			no UniProt ID
-7.68244	gi|512913562	comp255374_c0_seq14	-7.68244	0.000682139	0.00181844	no UniProt ID	no UniProt ID	no UniProt ID																				no UniProt ID			no UniProt ID
-7.6711	gi|357628473	comp209410_c0_seq1	-7.6711	1.45134e-45	8.84292e-44	no UniProt ID	no UniProt ID	no UniProt ID																				no UniProt ID			no UniProt ID
-7.67059	gi|512934681	comp254058_c0_seq1	-7.67059	3.51049e-28	8.33742e-27	no UniProt ID	no UniProt ID	no UniProt ID																				no UniProt ID			no UniProt ID
-7.66433	gi|357622643	comp246544_c0_seq1	-7.66433	4.6084e-48	3.21139e-46	no UniProt ID	no UniProt ID	no UniProt ID																				no UniProt ID			no UniProt ID
-7.66222	gi|357618945	comp239141_c1_seq13	-7.66222	1.81325e-07	8.19482e-07	no UniProt ID	no UniProt ID	no UniProt ID																				no UniProt ID			no UniProt ID
-7.65688	gi|357631480	comp236568_c0_seq1	-7.65688	3.49162e-19	4.5477e-18	no UniProt ID	no UniProt ID	no UniProt ID																				no UniProt ID			no UniProt ID
-7.656	gi|357606285	comp245153_c0_seq6	-7.656	1.97135e-16	2.09513e-15	no UniProt ID	no UniProt ID	no UniProt ID																				no UniProt ID			no UniProt ID
-7.65409	gi|357622571	comp245120_c0_seq2	-7.65409	1.14727e-12	8.94561e-12	no UniProt ID	no UniProt ID	no UniProt ID																				no UniProt ID			no UniProt ID
-7.64824	gi|357605337	comp253524_c0_seq2	-7.64824	8.17074e-46	5.05782e-44	no UniProt ID	no UniProt ID	no UniProt ID																				no UniProt ID			no UniProt ID
-7.64107	gi|357610028	comp256178_c0_seq20	-7.64107	3.92103e-11	2.65065e-10	no UniProt ID	no UniProt ID	no UniProt ID																				no UniProt ID			no UniProt ID
-7.64044	gi|512909694	comp256420_c0_seq33	-7.64044	0.000429418	0.00118843	H9J526	Uncharacterized protein	no biological process																				integral component of membrane [GO:0016021]			ATPase activity, coupled to transmembrane movement of substances [GO:0042626]	ATP binding [GO:0005524]
-7.63771	gi|357617482	comp239016_c0_seq4	-7.63771	7.38045e-24	1.33785e-22	no UniProt ID	no UniProt ID	no UniProt ID																				no UniProt ID			no UniProt ID
-7.63681	gi|357623483	comp253100_c1_seq1	-7.63681	5.34135e-25	1.04121e-23	no UniProt ID	no UniProt ID	no UniProt ID																				no UniProt ID			no UniProt ID
-7.63663	gi|357610204	comp255337_c0_seq13	-7.63663	5.07962e-12	3.73313e-11	no UniProt ID	no UniProt ID	no UniProt ID																				no UniProt ID			no UniProt ID
-7.62796	gi|357628157	comp252043_c0_seq1	-7.62796	2.16177e-16	2.28809e-15	no UniProt ID	no UniProt ID	no UniProt ID																				no UniProt ID			no UniProt ID
-7.62731	gi|512932309	comp228956_c1_seq2	-7.62731	6.00401e-49	4.42225e-47	no UniProt ID	no UniProt ID	no UniProt ID																				no UniProt ID			no UniProt ID
-7.62208	gi|357614698	comp254062_c3_seq14	-7.62208	1.13853e-14	1.04703e-13	no UniProt ID	no UniProt ID	no UniProt ID																				no UniProt ID			no UniProt ID
-7.61848	gi|409898429	comp249184_c0_seq7	-7.61848	1.14976e-11	8.16369e-11	K4P392	Serine proteinase inhibitor 1	no biological process																				extracellular space [GO:0005615]			no molecular function
-7.61608	gi|357610027	comp252213_c0_seq24	-7.61608	5.65096e-07	2.412e-06	no UniProt ID	no UniProt ID	no UniProt ID																				no UniProt ID			no UniProt ID
-7.61316	gi|357631677	comp243150_c0_seq3	-7.61316	1.89539e-07	8.53787e-07	no UniProt ID	no UniProt ID	no UniProt ID																				no UniProt ID			no UniProt ID
-7.60924	gi|357627136	comp248978_c0_seq5	-7.60924	2.95619e-12	2.21881e-11	no UniProt ID	no UniProt ID	no UniProt ID																				no UniProt ID			no UniProt ID
-7.5943	gi|357623447	comp247485_c0_seq4	-7.5943	8.06923e-18	9.49501e-17	no UniProt ID	no UniProt ID	no UniProt ID																				no UniProt ID			no UniProt ID
-7.59109	gi|357631275	comp249058_c1_seq17	-7.59109	2.80204e-05	9.44907e-05	no UniProt ID	no UniProt ID	no UniProt ID																				no UniProt ID			no UniProt ID
-7.58735	gi|357611426	comp253071_c0_seq1	-7.58735	1.45815e-56	1.50837e-54	no UniProt ID	no UniProt ID	no UniProt ID																				no UniProt ID			no UniProt ID
-7.58063	gi|357622572	comp253128_c0_seq2	-7.58063	3.34074e-61	4.22585e-59	no UniProt ID	no UniProt ID	no UniProt ID																				no UniProt ID			no UniProt ID
-7.57588	gi|357608284	comp249110_c0_seq1	-7.57588	9.01541e-63	1.21291e-60	no UniProt ID	no UniProt ID	no UniProt ID																				no UniProt ID			no UniProt ID
-7.56843	gi|512922466	comp247862_c0_seq6	-7.56843	1.32171e-29	3.42952e-28	no UniProt ID	no UniProt ID	no UniProt ID																				no UniProt ID			no UniProt ID
-7.56797	gi|357617482	comp239016_c0_seq2	-7.56797	0.00299509	0.00698574	no UniProt ID	no UniProt ID	no UniProt ID																				no UniProt ID			no UniProt ID
-7.56129	gi|357615775	comp253929_c0_seq1	-7.56129	3.19802e-24	5.9452e-23	no UniProt ID	no UniProt ID	no UniProt ID																				no UniProt ID			no UniProt ID
-7.54729	gi|512922377	comp245153_c0_seq8	-7.54729	1.38661e-08	7.15912e-08	no UniProt ID	no UniProt ID	no UniProt ID																				no UniProt ID			no UniProt ID
-7.54341	gi|357607321	comp252437_c0_seq1	-7.54341	2.04167e-16	2.1659e-15	no UniProt ID	no UniProt ID	no UniProt ID																				no UniProt ID			no UniProt ID
-7.53908	gi|357626791	comp246247_c0_seq5	-7.53908	5.94039e-15	5.58637e-14	no UniProt ID	no UniProt ID	no UniProt ID																				no UniProt ID			no UniProt ID
-7.53662	gi|512929515	comp253836_c0_seq18	-7.53662	0.000299932	0.000852786	no UniProt ID	no UniProt ID	no UniProt ID																				no UniProt ID			no UniProt ID
-7.53357	gi|512929515	comp247853_c0_seq1	-7.53357	3.90643e-39	1.70906e-37	no UniProt ID	no UniProt ID	no UniProt ID																				no UniProt ID			no UniProt ID
-7.52644	gi|357625959	comp248355_c0_seq2	-7.52644	2.07564e-07	9.32096e-07	no UniProt ID	no UniProt ID	no UniProt ID																				no UniProt ID			no UniProt ID
-7.52281	gi|512897737	comp255140_c0_seq7	-7.52281	2.13352e-25	4.27715e-24	no UniProt ID	no UniProt ID	no UniProt ID																				no UniProt ID			no UniProt ID
-7.52276	gi|571554769	comp254449_c0_seq3	-7.52276	5.53782e-12	4.05069e-11	no UniProt ID	no UniProt ID	no UniProt ID																				no UniProt ID			no UniProt ID
-7.52177	gi|357631275	comp249058_c1_seq20	-7.52177	1.2348e-06	5.01571e-06	no UniProt ID	no UniProt ID	no UniProt ID																				no UniProt ID			no UniProt ID
-7.52139	gi|357608755	comp234226_c0_seq2	-7.52139	1.25625e-12	9.76265e-12	no UniProt ID	no UniProt ID	no UniProt ID																				no UniProt ID			no UniProt ID
-7.51224	gi|512930443	comp220419_c0_seq2	-7.51224	7.81313e-27	1.69006e-25	H9J7A4	Uncharacterized protein	no biological process																				no cellular component			no molecular function
-7.50643	gi|357629752	comp245938_c0_seq2	-7.50643	6.56701e-24	1.19599e-22	no UniProt ID	no UniProt ID	no UniProt ID																				no UniProt ID			no UniProt ID
-7.50595	gi|157138667	comp245360_c0_seq5	-7.50595	0.000263902	0.000757749	Q16HF4	AAEL014045-PA (Allantoicase)	allantoin catabolic process [GO:0000256]																				no cellular component			allantoicase activity [GO:0004037]
-7.50085	gi|357624036	comp256140_c0_seq3	-7.50085	1.83644e-55	1.81115e-53	no UniProt ID	no UniProt ID	no UniProt ID																				no UniProt ID			no UniProt ID
-7.4937	gi|357628247	comp177696_c0_seq3	-7.4937	8.00068e-55	7.5087e-53	no UniProt ID	no UniProt ID	no UniProt ID																				no UniProt ID			no UniProt ID
-7.47857	gi|357607321	comp252437_c0_seq3	-7.47857	1.91647e-23	3.36394e-22	no UniProt ID	no UniProt ID	no UniProt ID																				no UniProt ID			no UniProt ID
-7.45618	gi|357627331	comp230604_c0_seq1	-7.45618	6.24662e-63	8.50234e-61	no UniProt ID	no UniProt ID	no UniProt ID																				no UniProt ID			no UniProt ID
-7.45241	gi|357612300	comp241524_c0_seq1	-7.45241	1.95053e-16	2.07489e-15	no UniProt ID	no UniProt ID	no UniProt ID																				no UniProt ID			no UniProt ID
-7.44734	gi|299930585	comp248127_c0_seq1	-7.44734	4.17596e-15	3.96231e-14	D9HQ20	Seminal fluid protein HACP001	no biological process																				no cellular component			serine-type endopeptidase activity [GO:0004252]
-7.44681	gi|357609145	comp255510_c0_seq9	-7.44681	5.87552e-09	3.16484e-08	no UniProt ID	no UniProt ID	no UniProt ID																				no UniProt ID			no UniProt ID
-7.44417	gi|357625214	comp253201_c0_seq39	-7.44417	8.43196e-08	3.95673e-07	no UniProt ID	no UniProt ID	no UniProt ID																				no UniProt ID			no UniProt ID
-7.437	gi|357621532	comp251710_c1_seq6	-7.437	1.68311e-10	1.0717e-09	no UniProt ID	no UniProt ID	no UniProt ID																				no UniProt ID			no UniProt ID
-7.43531	gi|357627616	comp246667_c1_seq5	-7.43531	9.97854e-40	4.55393e-38	no UniProt ID	no UniProt ID	no UniProt ID																				no UniProt ID			no UniProt ID
-7.43483	gi|237869126	comp243727_c0_seq14	-7.43483	0.000221224	0.000645965	Q9NBV9	Immulectin-2	no biological process																				no cellular component			no molecular function
-7.43294	gi|357630483	comp252413_c1_seq1	-7.43294	3.16031e-14	2.79739e-13	no UniProt ID	no UniProt ID	no UniProt ID																				no UniProt ID			no UniProt ID
-7.43193	gi|512918736	comp254833_c1_seq3	-7.43193	3.02022e-23	5.23423e-22	no UniProt ID	no UniProt ID	no UniProt ID																				no UniProt ID			no UniProt ID
-7.42066	gi|512935690	comp255697_c0_seq11	-7.42066	6.11033e-12	4.45266e-11	no UniProt ID	no UniProt ID	no UniProt ID																				no UniProt ID			no UniProt ID
-7.41564	gi|357603049	comp238550_c0_seq3	-7.41564	3.44603e-07	1.50877e-06	no UniProt ID	no UniProt ID	no UniProt ID																				no UniProt ID			no UniProt ID
-7.4139	gi|512931559	comp255616_c0_seq3	-7.4139	3.5786e-07	1.5627e-06	no UniProt ID	no UniProt ID	no UniProt ID																				no UniProt ID			no UniProt ID
-7.41145	gi|357622334	comp243524_c0_seq4	-7.41145	5.45652e-11	3.63378e-10	no UniProt ID	no UniProt ID	no UniProt ID																				no UniProt ID			no UniProt ID
-7.40932	gi|512914764	comp253882_c0_seq1	-7.40932	2.53606e-23	4.4017e-22	no UniProt ID	no UniProt ID	no UniProt ID																				no UniProt ID			no UniProt ID
-7.40924	gi|357611962	comp248403_c0_seq1	-7.40924	2.40302e-16	2.53767e-15	no UniProt ID	no UniProt ID	no UniProt ID																				no UniProt ID			no UniProt ID
-7.3963	gi|512894554	comp246195_c0_seq1	-7.3963	1.28153e-48	9.26326e-47	no UniProt ID	no UniProt ID	no UniProt ID																				no UniProt ID			no UniProt ID
-7.39329	gi|512936074	comp237573_c0_seq5	-7.39329	9.98958e-23	1.67392e-21	no UniProt ID	no UniProt ID	no UniProt ID																				no UniProt ID			no UniProt ID
-7.3902	gi|357627136	comp248978_c0_seq2	-7.3902	2.92366e-16	3.07216e-15	no UniProt ID	no UniProt ID	no UniProt ID																				no UniProt ID			no UniProt ID
-7.37803	gi|512893418	comp232700_c0_seq6	-7.37803	2.82435e-24	5.28006e-23	no UniProt ID	no UniProt ID	no UniProt ID																				no UniProt ID			no UniProt ID
-7.36817	gi|512923219	comp244898_c0_seq1	-7.36817	1.35806e-24	2.59301e-23	no UniProt ID	no UniProt ID	no UniProt ID																				no UniProt ID			no UniProt ID
-7.36701	gi|512933745	comp252323_c0_seq3	-7.36701	1.64814e-48	1.1767e-46	no UniProt ID	no UniProt ID	no UniProt ID																				no UniProt ID			no UniProt ID
-7.36523	gi|357628247	comp177696_c0_seq2	-7.36523	9.61403e-59	1.0605e-56	no UniProt ID	no UniProt ID	no UniProt ID																				no UniProt ID			no UniProt ID
-7.36517	gi|357616882	comp248258_c0_seq2	-7.36517	5.53054e-05	0.000177942	no UniProt ID	no UniProt ID	no UniProt ID																				no UniProt ID			no UniProt ID
-7.35983	gi|512914764	comp253882_c0_seq6	-7.35983	1.95537e-09	1.11492e-08	no UniProt ID	no UniProt ID	no UniProt ID																				no UniProt ID			no UniProt ID
-7.35836	gi|512918145	comp256065_c0_seq18	-7.35836	1.95671e-05	6.75703e-05	no UniProt ID	no UniProt ID	no UniProt ID																				no UniProt ID			no UniProt ID
-7.35202	gi|357608490	comp243668_c1_seq36	-7.35202	4.23687e-08	2.06736e-07	no UniProt ID	no UniProt ID	no UniProt ID																				no UniProt ID			no UniProt ID
-7.34194	gi|357623448	comp247485_c0_seq3	-7.34194	1.65081e-15	1.61712e-14	no UniProt ID	no UniProt ID	no UniProt ID																				no UniProt ID			no UniProt ID
-7.3395	gi|357623554	comp251183_c0_seq5	-7.3395	0.000515051	0.00140455	no UniProt ID	no UniProt ID	no UniProt ID																				no UniProt ID			no UniProt ID
-7.33563	gi|357625205	comp248734_c0_seq2	-7.33563	1.57382e-11	1.10333e-10	no UniProt ID	no UniProt ID	no UniProt ID																				no UniProt ID			no UniProt ID
-7.33137	gi|357620158	comp252951_c0_seq13	-7.33137	3.12318e-36	1.17057e-34	no UniProt ID	no UniProt ID	no UniProt ID																				no UniProt ID			no UniProt ID
-7.33079	gi|357615728	comp253297_c0_seq8	-7.33079	1.39782e-06	5.64539e-06	no UniProt ID	no UniProt ID	no UniProt ID																				no UniProt ID			no UniProt ID
-7.32749	gi|357621201	comp253394_c0_seq4	-7.32749	2.20252e-09	1.24881e-08	no UniProt ID	no UniProt ID	no UniProt ID																				no UniProt ID			no UniProt ID
-7.32441	gi|357626791	comp246247_c0_seq2	-7.32441	2.21085e-21	3.36985e-20	no UniProt ID	no UniProt ID	no UniProt ID																				no UniProt ID			no UniProt ID
-7.32207	gi|357617776	comp150156_c0_seq3	-7.32207	1.39942e-45	8.57144e-44	no UniProt ID	no UniProt ID	no UniProt ID																				no UniProt ID			no UniProt ID
-7.32048	gi|357617482	comp253868_c0_seq4	-7.32048	3.48466e-08	1.71507e-07	no UniProt ID	no UniProt ID	no UniProt ID																				no UniProt ID			no UniProt ID
-7.30759	gi|357621982	comp256575_c1_seq2	-7.30759	3.42144e-12	2.55483e-11	no UniProt ID	no UniProt ID	no UniProt ID																				no UniProt ID			no UniProt ID
-7.30281	gi|357617344	comp245333_c0_seq1	-7.30281	1.44878e-44	8.32604e-43	no UniProt ID	no UniProt ID	no UniProt ID																				no UniProt ID			no UniProt ID
-7.30115	gi|668457158	comp256705_c0_seq6	-7.30115	3.07467e-11	2.09677e-10	A0A084W4S0	AGAP008244-PA-like protein	chitin metabolic process [GO:0006030]																				extracellular region [GO:0005576]			chitin binding [GO:0008061]
-7.29507	gi|157132942	comp249636_c0_seq1	-7.29507	5.08176e-11	3.39294e-10	Q16LP4	Pyruvate kinase (EC 2.7.1.40)	no biological process																				no cellular component			kinase activity [GO:0016301]	magnesium ion binding [GO:0000287]	potassium ion binding [GO:0030955]	pyruvate kinase activity [GO:0004743]
-7.29331	gi|357609708	comp233421_c0_seq1	-7.29331	5.3866e-12	3.94379e-11	no UniProt ID	no UniProt ID	no UniProt ID																				no UniProt ID			no UniProt ID
-7.29157	gi|357616263	comp237639_c0_seq1	-7.29157	4.95815e-63	6.78828e-61	no UniProt ID	no UniProt ID	no UniProt ID																				no UniProt ID			no UniProt ID
-7.2902	gi|357617117	comp255725_c0_seq21	-7.2902	0.000208677	0.000612483	no UniProt ID	no UniProt ID	no UniProt ID																				no UniProt ID			no UniProt ID
-7.28871	gi|512913562	comp255374_c0_seq32	-7.28871	0.00103752	0.00266098	no UniProt ID	no UniProt ID	no UniProt ID																				no UniProt ID			no UniProt ID
-7.28593	gi|357626478	comp248018_c0_seq3	-7.28593	0.00222929	0.00535269	no UniProt ID	no UniProt ID	no UniProt ID																				no UniProt ID			no UniProt ID
-7.28327	gi|195119532	comp255833_c0_seq10	-7.28327	0.00103119	0.00264735	no UniProt ID	no UniProt ID	no UniProt ID																				no UniProt ID			no UniProt ID
-7.26922	gi|357611300	comp241811_c2_seq2	-7.26922	9.68879e-18	1.13377e-16	no UniProt ID	no UniProt ID	no UniProt ID																				no UniProt ID			no UniProt ID
-7.2655	gi|357610030	comp249753_c0_seq22	-7.2655	3.76638e-27	8.31713e-26	no UniProt ID	no UniProt ID	no UniProt ID																				no UniProt ID			no UniProt ID
-7.26354	gi|357617726	comp255575_c0_seq5	-7.26354	3.69224e-11	2.50051e-10	no UniProt ID	no UniProt ID	no UniProt ID																				no UniProt ID			no UniProt ID
-7.24373	gi|357608189	comp252146_c0_seq1	-7.24373	0.00106072	0.00271628	no UniProt ID	no UniProt ID	no UniProt ID																				no UniProt ID			no UniProt ID
-7.23906	gi|357610027	comp252213_c0_seq16	-7.23906	8.35369e-05	0.000261298	no UniProt ID	no UniProt ID	no UniProt ID																				no UniProt ID			no UniProt ID
-7.22782	gi|357617254	comp255088_c0_seq8	-7.22782	9.10838e-13	7.1742e-12	no UniProt ID	no UniProt ID	no UniProt ID																				no UniProt ID			no UniProt ID
-7.21868	gi|357627606	comp241376_c0_seq1	-7.21868	1.63627e-55	1.6206e-53	no UniProt ID	no UniProt ID	no UniProt ID																				no UniProt ID			no UniProt ID
-7.21272	gi|357623483	comp256116_c0_seq3	-7.21272	1.34702e-11	9.4977e-11	no UniProt ID	no UniProt ID	no UniProt ID																				no UniProt ID			no UniProt ID
-7.21251	gi|357607489	comp247201_c0_seq4	-7.21251	6.24381e-45	3.66981e-43	no UniProt ID	no UniProt ID	no UniProt ID																				no UniProt ID			no UniProt ID
-7.21231	gi|357613152	comp247494_c0_seq14	-7.21231	9.15094e-07	3.78982e-06	no UniProt ID	no UniProt ID	no UniProt ID																				no UniProt ID			no UniProt ID
-7.20517	gi|512933745	comp252323_c0_seq7	-7.20517	1.48328e-40	7.1477e-39	no UniProt ID	no UniProt ID	no UniProt ID																				no UniProt ID			no UniProt ID
-7.20335	gi|512913566	comp253669_c0_seq7	-7.20335	6.37893e-28	1.47878e-26	no UniProt ID	no UniProt ID	no UniProt ID																				no UniProt ID			no UniProt ID
-7.20283	gi|512921521	comp195186_c0_seq2	-7.20283	1.27772e-20	1.84029e-19	no UniProt ID	no UniProt ID	no UniProt ID																				no UniProt ID			no UniProt ID
-7.20083	gi|357618052	comp235317_c0_seq1	-7.20083	9.79581e-52	8.14277e-50	no UniProt ID	no UniProt ID	no UniProt ID																				no UniProt ID			no UniProt ID
-7.18768	gi|357623729	comp255788_c0_seq1	-7.18768	4.55605e-17	5.05684e-16	no UniProt ID	no UniProt ID	no UniProt ID																				no UniProt ID			no UniProt ID
-7.17242	gi|512926459	comp254445_c1_seq2	-7.17242	3.32888e-30	8.99882e-29	no UniProt ID	no UniProt ID	no UniProt ID																				no UniProt ID			no UniProt ID
-7.16297	gi|357603433	comp249545_c0_seq4	-7.16297	6.2645e-90	2.43011e-87	no UniProt ID	no UniProt ID	no UniProt ID																				no UniProt ID			no UniProt ID
-7.16085	gi|357601671	comp253775_c0_seq3	-7.16085	1.80834e-10	1.14591e-09	no UniProt ID	no UniProt ID	no UniProt ID																				no UniProt ID			no UniProt ID
-7.15751	gi|357626984	comp249156_c0_seq2	-7.15751	3.81833e-27	8.41587e-26	no UniProt ID	no UniProt ID	no UniProt ID																				no UniProt ID			no UniProt ID
-7.14543	gi|512934019	comp132981_c0_seq1	-7.14543	1.57364e-22	2.60686e-21	no UniProt ID	no UniProt ID	no UniProt ID																				no UniProt ID			no UniProt ID
-7.1445	gi|662204927	comp253013_c0_seq3	-7.1445	3.93156e-11	2.657e-10	A0A1S3D738	vegetative cell wall protein gp1-like	no biological process																				no cellular component			no molecular function
-7.13069	gi|357620017	comp243692_c0_seq1	-7.13069	5.33149e-20	7.36879e-19	no UniProt ID	no UniProt ID	no UniProt ID																				no UniProt ID			no UniProt ID
-7.12653	gi|357624929	comp253596_c1_seq33	-7.12653	6.49695e-09	3.48024e-08	no UniProt ID	no UniProt ID	no UniProt ID																				no UniProt ID			no UniProt ID
-7.12039	gi|389610639	comp254885_c1_seq18	-7.12039	8.67243e-15	8.0547e-14	I4DLZ1	Myosin alkali light chain 1	no biological process																				no cellular component			calcium ion binding [GO:0005509]
-7.11849	gi|512917550	comp254576_c1_seq14	-7.11849	0.00554392	0.0121159	no UniProt ID	no UniProt ID	no UniProt ID																				no UniProt ID			no UniProt ID
-7.11537	gi|512905249	comp247258_c0_seq1	-7.11537	1.01464e-28	2.49639e-27	no UniProt ID	no UniProt ID	no UniProt ID																				no UniProt ID			no UniProt ID
-7.10714	gi|512911221	comp251817_c0_seq3	-7.10714	2.31529e-35	8.32897e-34	no UniProt ID	no UniProt ID	no UniProt ID																				no UniProt ID			no UniProt ID
-7.10349	gi|512926101	comp244533_c0_seq1	-7.10349	4.74678e-58	5.04481e-56	no UniProt ID	no UniProt ID	no UniProt ID																				no UniProt ID			no UniProt ID
-7.1028	gi|363896062	comp247065_c0_seq2	-7.1028	2.23837e-36	8.47125e-35	G9LPP2	UDP-glucuronosyltransferase (EC 2.4.1.17)	metabolic process [GO:0008152]																				integral component of membrane [GO:0016021]			glucuronosyltransferase activity [GO:0015020]
-7.10227	gi|357608935	comp256140_c0_seq1	-7.10227	8.72503e-23	1.46837e-21	no UniProt ID	no UniProt ID	no UniProt ID																				no UniProt ID			no UniProt ID
-7.10108	gi|306518646	comp252118_c0_seq1	-7.10108	5.40976e-35	1.91647e-33	D7R262	Putative sugar transporter protein 5	carbohydrate transport [GO:0008643]																				integral component of membrane [GO:0016021]			transmembrane transporter activity [GO:0022857]
-7.09499	gi|357620800	comp247832_c1_seq4	-7.09499	2.08684e-09	1.18582e-08	no UniProt ID	no UniProt ID	no UniProt ID																				no UniProt ID			no UniProt ID
-7.08673	gi|357620491	comp237107_c0_seq2	-7.08673	4.85611e-60	5.85627e-58	no UniProt ID	no UniProt ID	no UniProt ID																				no UniProt ID			no UniProt ID
-7.08178	gi|357619459	comp252329_c0_seq2	-7.08178	3.47508e-07	1.52006e-06	no UniProt ID	no UniProt ID	no UniProt ID																				no UniProt ID			no UniProt ID
-7.07623	gi|357611300	comp255815_c2_seq11	-7.07623	0.0164848	0.0320484	no UniProt ID	no UniProt ID	no UniProt ID																				no UniProt ID			no UniProt ID
-7.07443	gi|357625626	comp256292_c0_seq8	-7.07443	0.000823487	0.00215865	no UniProt ID	no UniProt ID	no UniProt ID																				no UniProt ID			no UniProt ID
-7.07126	gi|357621315	comp238939_c0_seq1	-7.07126	6.42799e-35	2.25319e-33	no UniProt ID	no UniProt ID	no UniProt ID																				no UniProt ID			no UniProt ID
-7.06966	gi|357628494	comp252086_c0_seq3	-7.06966	2.27736e-14	2.03946e-13	no UniProt ID	no UniProt ID	no UniProt ID																				no UniProt ID			no UniProt ID
-7.06723	gi|512905894	comp245628_c0_seq2	-7.06723	4.19829e-42	2.16184e-40	no UniProt ID	no UniProt ID	no UniProt ID																				no UniProt ID			no UniProt ID
-7.04983	gi|512914389	comp250927_c0_seq2	-7.04983	5.19534e-18	6.20111e-17	no UniProt ID	no UniProt ID	no UniProt ID																				no UniProt ID			no UniProt ID
-7.0451	gi|319433978	comp255830_c0_seq25	-7.0451	0.00903812	0.0187907	E9P4F9	Heat shock protein 70 B2 (Fragment)	no biological process																				no cellular component			ATP binding [GO:0005524]
-7.04408	gi|512922533	comp251329_c0_seq3	-7.04408	4.62157e-18	5.53898e-17	no UniProt ID	no UniProt ID	no UniProt ID																				no UniProt ID			no UniProt ID
-7.04334	gi|357626967	comp256588_c0_seq5	-7.04334	2.01889e-16	2.14369e-15	no UniProt ID	no UniProt ID	no UniProt ID																				no UniProt ID			no UniProt ID
-7.03844	gi|357606285	comp245153_c0_seq7	-7.03844	3.04211e-22	4.94105e-21	no UniProt ID	no UniProt ID	no UniProt ID																				no UniProt ID			no UniProt ID
-7.03514	gi|357630315	comp244027_c0_seq2	-7.03514	6.10649e-09	3.28545e-08	no UniProt ID	no UniProt ID	no UniProt ID																				no UniProt ID			no UniProt ID
-7.032	gi|357621578	comp247891_c0_seq3	-7.032	1.17246e-34	4.02493e-33	no UniProt ID	no UniProt ID	no UniProt ID																				no UniProt ID			no UniProt ID
-7.0278	gi|512927771	comp256546_c1_seq7	-7.0278	3.74763e-32	1.14923e-30	no UniProt ID	no UniProt ID	no UniProt ID																				no UniProt ID			no UniProt ID
-7.02669	gi|512893935	comp245308_c0_seq2	-7.02669	2.75808e-22	4.4954e-21	H9JKN1	Uncharacterized protein	no biological process																				integral component of membrane [GO:0016021]			no molecular function
-7.00865	gi|357630062	comp252208_c0_seq8	-7.00865	5.52587e-12	4.04321e-11	no UniProt ID	no UniProt ID	no UniProt ID																				no UniProt ID			no UniProt ID
-7.00208	gi|357631677	comp243150_c0_seq2	-7.00208	1.44117e-07	6.59779e-07	no UniProt ID	no UniProt ID	no UniProt ID																				no UniProt ID			no UniProt ID
-7.00201	gi|157138667	comp245360_c0_seq8	-7.00201	0.000274133	0.000784994	Q16HF4	AAEL014045-PA (Allantoicase)	allantoin catabolic process [GO:0000256]																				no cellular component			allantoicase activity [GO:0004037]
-7.00002	gi|512889741	comp253526_c0_seq1	-7.00002	9.6298e-40	4.40341e-38	no UniProt ID	no UniProt ID	no UniProt ID																				no UniProt ID			no UniProt ID
-6.996	gi|357626488	comp227473_c0_seq1	-6.996	9.7357e-23	1.63414e-21	no UniProt ID	no UniProt ID	no UniProt ID																				no UniProt ID			no UniProt ID
-6.99504	gi|357621389	comp256103_c0_seq10	-6.99504	5.33556e-13	4.31198e-12	no UniProt ID	no UniProt ID	no UniProt ID																				no UniProt ID			no UniProt ID
-6.98875	gi|357623047	comp248927_c0_seq3	-6.98875	1.6443e-60	2.02492e-58	no UniProt ID	no UniProt ID	no UniProt ID																				no UniProt ID			no UniProt ID
-6.97832	gi|389609311	comp253155_c0_seq1	-6.97832	1.18815e-24	2.27793e-23	I4DK27	Mitochondrial processing peptidase beta subunit	no biological process																				no cellular component			metal ion binding [GO:0046872]	metalloendopeptidase activity [GO:0004222]
-6.97665	gi|357612141	comp246102_c0_seq1	-6.97665	2.58654e-15	2.498e-14	no UniProt ID	no UniProt ID	no UniProt ID																				no UniProt ID			no UniProt ID
-6.96445	gi|512897737	comp255140_c0_seq5	-6.96445	8.48853e-19	1.07609e-17	no UniProt ID	no UniProt ID	no UniProt ID																				no UniProt ID			no UniProt ID
-6.95619	gi|319433978	comp255830_c0_seq55	-6.95619	0.0062664	0.0135272	E9P4F9	Heat shock protein 70 B2 (Fragment)	no biological process																				no cellular component			ATP binding [GO:0005524]
-6.94958	gi|357624888	comp239981_c0_seq1	-6.94958	1.32129e-46	8.42547e-45	no UniProt ID	no UniProt ID	no UniProt ID																				no UniProt ID			no UniProt ID
-6.944	gi|357626551	comp253987_c0_seq12	-6.944	4.74247e-06	1.78063e-05	no UniProt ID	no UniProt ID	no UniProt ID																				no UniProt ID			no UniProt ID
-6.93256	gi|512928374	comp244516_c0_seq2	-6.93256	1.32045e-14	1.20967e-13	no UniProt ID	no UniProt ID	no UniProt ID																				no UniProt ID			no UniProt ID
-6.93057	gi|357629650	comp250931_c0_seq2	-6.93057	7.35337e-20	1.00617e-18	no UniProt ID	no UniProt ID	no UniProt ID																				no UniProt ID			no UniProt ID
-6.92603	gi|512891625	comp251359_c0_seq4	-6.92603	6.49958e-06	2.40352e-05	no UniProt ID	no UniProt ID	no UniProt ID																				no UniProt ID			no UniProt ID
-6.92376	gi|357617703	comp247229_c0_seq2	-6.92376	5.32916e-36	1.98458e-34	no UniProt ID	no UniProt ID	no UniProt ID																				no UniProt ID			no UniProt ID
-6.91956	gi|389611628	comp252443_c0_seq6	-6.91956	0.00107993	0.00276061	I4DNB5	Lipase 4 (Fragment)	lipid metabolic process [GO:0006629]																				no cellular component			hydrolase activity, acting on ester bonds [GO:0016788]
-6.9174	gi|357620865	comp250731_c1_seq7	-6.9174	4.3509e-24	8.00892e-23	no UniProt ID	no UniProt ID	no UniProt ID																				no UniProt ID			no UniProt ID
-6.91711	gi|357621483	comp225848_c0_seq2	-6.91711	9.56353e-31	2.70463e-29	no UniProt ID	no UniProt ID	no UniProt ID																				no UniProt ID			no UniProt ID
-6.9151	gi|357609071	comp252856_c0_seq4	-6.9151	1.02835e-18	1.29447e-17	no UniProt ID	no UniProt ID	no UniProt ID																				no UniProt ID			no UniProt ID
-6.90932	gi|357622573	comp255470_c0_seq15	-6.90932	0.000126996	0.00038602	no UniProt ID	no UniProt ID	no UniProt ID																				no UniProt ID			no UniProt ID
-6.89486	gi|512911064	comp252951_c0_seq12	-6.89486	2.69022e-11	1.84487e-10	no UniProt ID	no UniProt ID	no UniProt ID																				no UniProt ID			no UniProt ID
-6.89184	gi|357609609	comp248405_c0_seq10	-6.89184	2.57512e-08	1.28811e-07	no UniProt ID	no UniProt ID	no UniProt ID																				no UniProt ID			no UniProt ID
-6.88495	gi|357614698	comp254062_c3_seq9	-6.88495	3.66848e-05	0.000121664	no UniProt ID	no UniProt ID	no UniProt ID																				no UniProt ID			no UniProt ID
-6.88232	gi|357609748	comp240856_c0_seq2	-6.88232	4.68525e-30	1.25488e-28	no UniProt ID	no UniProt ID	no UniProt ID																				no UniProt ID			no UniProt ID
-6.87491	gi|157138667	comp245360_c0_seq7	-6.87491	0.00160338	0.00396375	Q16HF4	AAEL014045-PA (Allantoicase)	allantoin catabolic process [GO:0000256]																				no cellular component			allantoicase activity [GO:0004037]
-6.87007	gi|357605337	comp253524_c0_seq1	-6.87007	3.2313e-27	7.16954e-26	no UniProt ID	no UniProt ID	no UniProt ID																				no UniProt ID			no UniProt ID
-6.86599	gi|357621692	comp251135_c0_seq4	-6.86599	1.23319e-41	6.25327e-40	no UniProt ID	no UniProt ID	no UniProt ID																				no UniProt ID			no UniProt ID
-6.86505	gi|512921598	comp252126_c0_seq17	-6.86505	0.00231808	0.00554618	no UniProt ID	no UniProt ID	no UniProt ID																				no UniProt ID			no UniProt ID
-6.85697	gi|357625710	comp244853_c0_seq3	-6.85697	9.15247e-29	2.2614e-27	no UniProt ID	no UniProt ID	no UniProt ID																				no UniProt ID			no UniProt ID
-6.85413	gi|357628473	comp254787_c1_seq20	-6.85413	1.33145e-17	1.53794e-16	no UniProt ID	no UniProt ID	no UniProt ID																				no UniProt ID			no UniProt ID
-6.85218	gi|357625869	comp247594_c0_seq2	-6.85218	8.41114e-20	1.14753e-18	no UniProt ID	no UniProt ID	no UniProt ID																				no UniProt ID			no UniProt ID
-6.83285	gi|157138667	comp245360_c0_seq3	-6.83285	0.000375614	0.00105166	Q16HF4	AAEL014045-PA (Allantoicase)	allantoin catabolic process [GO:0000256]																				no cellular component			allantoicase activity [GO:0004037]
-6.8326	gi|357621532	comp251710_c1_seq15	-6.8326	1.97823e-05	6.82327e-05	no UniProt ID	no UniProt ID	no UniProt ID																				no UniProt ID			no UniProt ID
-6.82764	gi|512929303	comp236490_c0_seq2	-6.82764	1.20871e-15	1.19603e-14	no UniProt ID	no UniProt ID	no UniProt ID																				no UniProt ID			no UniProt ID
-6.82377	gi|357614887	comp252004_c3_seq8	-6.82377	5.26103e-38	2.17496e-36	no UniProt ID	no UniProt ID	no UniProt ID																				no UniProt ID			no UniProt ID
-6.80568	gi|512908838	comp236689_c0_seq3	-6.80568	2.77906e-30	7.53876e-29	no UniProt ID	no UniProt ID	no UniProt ID																				no UniProt ID			no UniProt ID
-6.79149	gi|357617117	comp255725_c0_seq19	-6.79149	0.000166163	0.000494981	no UniProt ID	no UniProt ID	no UniProt ID																				no UniProt ID			no UniProt ID
-6.78715	gi|512904765	comp84017_c0_seq1	-6.78715	2.13073e-07	9.55358e-07	no UniProt ID	no UniProt ID	no UniProt ID																				no UniProt ID			no UniProt ID
-6.78061	gi|357631543	comp213120_c0_seq2	-6.78061	1.34001e-18	1.67862e-17	no UniProt ID	no UniProt ID	no UniProt ID																				no UniProt ID			no UniProt ID
-6.77573	gi|357628995	comp254383_c0_seq26	-6.77573	0.000113986	0.000349083	no UniProt ID	no UniProt ID	no UniProt ID																				no UniProt ID			no UniProt ID
-6.76698	gi|512890562	comp251350_c1_seq1	-6.76698	2.39459e-12	1.81663e-11	H9J4K9	Uncharacterized protein	no biological process																				no cellular component			no molecular function
-6.7668	gi|357609145	comp255510_c0_seq2	-6.7668	8.52684e-08	3.99722e-07	no UniProt ID	no UniProt ID	no UniProt ID																				no UniProt ID			no UniProt ID
-6.76451	gi|357626967	comp256588_c0_seq4	-6.76451	6.68197e-10	3.9796e-09	no UniProt ID	no UniProt ID	no UniProt ID																				no UniProt ID			no UniProt ID
-6.75748	gi|512901334	comp241118_c0_seq13	-6.75748	1.73994e-07	7.88033e-07	no UniProt ID	no UniProt ID	no UniProt ID																				no UniProt ID			no UniProt ID
-6.75231	gi|357626488	comp230511_c0_seq4	-6.75231	2.56103e-18	3.13067e-17	no UniProt ID	no UniProt ID	no UniProt ID																				no UniProt ID			no UniProt ID
-6.7499	gi|512909282	comp248850_c1_seq2	-6.7499	1.99949e-08	1.01501e-07	H9JUC2	Uncharacterized protein	protein folding [GO:0006457]																				no cellular component			unfolded protein binding [GO:0051082]
-6.74824	gi|357626983	comp253597_c0_seq6	-6.74824	1.82112e-07	8.22881e-07	no UniProt ID	no UniProt ID	no UniProt ID																				no UniProt ID			no UniProt ID
-6.74561	gi|357604536	comp241166_c0_seq5	-6.74561	1.61684e-12	1.24486e-11	no UniProt ID	no UniProt ID	no UniProt ID																				no UniProt ID			no UniProt ID
-6.74163	gi|357624074	comp255758_c0_seq12	-6.74163	9.63036e-13	7.55466e-12	no UniProt ID	no UniProt ID	no UniProt ID																				no UniProt ID			no UniProt ID
-6.73649	gi|357627420	comp253721_c0_seq11	-6.73649	4.30743e-21	6.39792e-20	no UniProt ID	no UniProt ID	no UniProt ID																				no UniProt ID			no UniProt ID
-6.73213	gi|357612342	comp254633_c0_seq12	-6.73213	3.39906e-17	3.80718e-16	no UniProt ID	no UniProt ID	no UniProt ID																				no UniProt ID			no UniProt ID
-6.72234	gi|357621982	comp256575_c1_seq1	-6.72234	4.98519e-11	3.33324e-10	no UniProt ID	no UniProt ID	no UniProt ID																				no UniProt ID			no UniProt ID
-6.70089	gi|512899904	comp243136_c0_seq3	-6.70089	3.35056e-21	5.041e-20	H9JN47	Uncharacterized protein	no biological process																				no cellular component			no molecular function
-6.69953	gi|357607321	comp252437_c0_seq4	-6.69953	7.82128e-11	5.13802e-10	no UniProt ID	no UniProt ID	no UniProt ID																				no UniProt ID			no UniProt ID
-6.69634	gi|357610028	comp256178_c0_seq13	-6.69634	6.03844e-07	2.57031e-06	no UniProt ID	no UniProt ID	no UniProt ID																				no UniProt ID			no UniProt ID
-6.69591	gi|512896054	comp249443_c0_seq2	-6.69591	0.00249317	0.00592287	no UniProt ID	no UniProt ID	no UniProt ID																				no UniProt ID			no UniProt ID
-6.69334	gi|357602737	comp256021_c1_seq13	-6.69334	0.000111376	0.000341582	no UniProt ID	no UniProt ID	no UniProt ID																				no UniProt ID			no UniProt ID
-6.69003	gi|357603049	comp238550_c0_seq1	-6.69003	5.88803e-10	3.54119e-09	no UniProt ID	no UniProt ID	no UniProt ID																				no UniProt ID			no UniProt ID
-6.68727	gi|357621982	comp256575_c0_seq4	-6.68727	2.31785e-18	2.84535e-17	no UniProt ID	no UniProt ID	no UniProt ID																				no UniProt ID			no UniProt ID
-6.68058	gi|357617628	comp243913_c0_seq3	-6.68058	9.28636e-21	1.35257e-19	no UniProt ID	no UniProt ID	no UniProt ID																				no UniProt ID			no UniProt ID
-6.67907	gi|357625424	comp255157_c0_seq70	-6.67907	0.00110531	0.00282022	no UniProt ID	no UniProt ID	no UniProt ID																				no UniProt ID			no UniProt ID
-6.67057	gi|357619190	comp253701_c0_seq7	-6.67057	0.000472419	0.00129741	no UniProt ID	no UniProt ID	no UniProt ID																				no UniProt ID			no UniProt ID
-6.66423	gi|512913179	comp250502_c0_seq6	-6.66423	4.38458e-12	3.23972e-11	no UniProt ID	no UniProt ID	no UniProt ID																				no UniProt ID			no UniProt ID
-6.66139	gi|357622969	comp256724_c0_seq14	-6.66139	2.47391e-13	2.0404e-12	no UniProt ID	no UniProt ID	no UniProt ID																				no UniProt ID			no UniProt ID
-6.66053	gi|357620239	comp256209_c0_seq25	-6.66053	0.000505709	0.00138134	no UniProt ID	no UniProt ID	no UniProt ID																				no UniProt ID			no UniProt ID
-6.65154	gi|357621201	comp253394_c0_seq10	-6.65154	2.2783e-09	1.29047e-08	no UniProt ID	no UniProt ID	no UniProt ID																				no UniProt ID			no UniProt ID
-6.64593	gi|512908953	comp252989_c0_seq1	-6.64593	1.46567e-23	2.60012e-22	no UniProt ID	no UniProt ID	no UniProt ID																				no UniProt ID			no UniProt ID
-6.64454	gi|512935538	comp253141_c0_seq2	-6.64454	9.78929e-20	1.32777e-18	no UniProt ID	no UniProt ID	no UniProt ID																				no UniProt ID			no UniProt ID
-6.63959	gi|512933745	comp252323_c0_seq9	-6.63959	3.16014e-18	3.83284e-17	no UniProt ID	no UniProt ID	no UniProt ID																				no UniProt ID			no UniProt ID
-6.6379	gi|357621982	comp256575_c0_seq1	-6.6379	8.85588e-13	6.99425e-12	no UniProt ID	no UniProt ID	no UniProt ID																				no UniProt ID			no UniProt ID
-6.63553	gi|512894578	comp249191_c0_seq10	-6.63553	0.00166853	0.00411302	no UniProt ID	no UniProt ID	no UniProt ID																				no UniProt ID			no UniProt ID
-6.63337	gi|512932619	comp244096_c0_seq1	-6.63337	5.05037e-18	6.04046e-17	no UniProt ID	no UniProt ID	no UniProt ID																				no UniProt ID			no UniProt ID
-6.63205	gi|357612573	comp252905_c0_seq3	-6.63205	3.31387e-06	1.27089e-05	no UniProt ID	no UniProt ID	no UniProt ID																				no UniProt ID			no UniProt ID
-6.62653	gi|512932619	comp244096_c0_seq2	-6.62653	9.23611e-21	1.34693e-19	no UniProt ID	no UniProt ID	no UniProt ID																				no UniProt ID			no UniProt ID
-6.62409	gi|357604838	comp250672_c0_seq4	-6.62409	6.10084e-40	2.82863e-38	no UniProt ID	no UniProt ID	no UniProt ID																				no UniProt ID			no UniProt ID
-6.61958	gi|357620872	comp242657_c0_seq3	-6.61958	1.0729e-20	1.55393e-19	no UniProt ID	no UniProt ID	no UniProt ID																				no UniProt ID			no UniProt ID
-6.6066	gi|357623255	comp255075_c0_seq4	-6.6066	1.94846e-51	1.60249e-49	no UniProt ID	no UniProt ID	no UniProt ID																				no UniProt ID			no UniProt ID
-6.60498	gi|357616077	comp245644_c0_seq2	-6.60498	8.58788e-09	4.54693e-08	no UniProt ID	no UniProt ID	no UniProt ID																				no UniProt ID			no UniProt ID
-6.59745	gi|357624411	comp249129_c0_seq1	-6.59745	5.00796e-30	1.33517e-28	no UniProt ID	no UniProt ID	no UniProt ID																				no UniProt ID			no UniProt ID
-6.59736	gi|357610029	comp250541_c0_seq2	-6.59736	2.85123e-12	2.14279e-11	no UniProt ID	no UniProt ID	no UniProt ID																				no UniProt ID			no UniProt ID
-6.59483	gi|357623418	comp254983_c0_seq7	-6.59483	1.42774e-18	1.78276e-17	no UniProt ID	no UniProt ID	no UniProt ID																				no UniProt ID			no UniProt ID
-6.59221	gi|512933745	comp252323_c0_seq18	-6.59221	1.30408e-16	1.40717e-15	no UniProt ID	no UniProt ID	no UniProt ID																				no UniProt ID			no UniProt ID
-6.58895	gi|389608167	comp253574_c1_seq9	-6.58895	3.59911e-09	1.98553e-08	I4DIF5	Tubulin alpha chain	microtubule-based process [GO:0007017]																				cytoplasm [GO:0005737]	microtubule [GO:0005874]		GTPase activity [GO:0003924]	GTP binding [GO:0005525]	structural constituent of cytoskeleton [GO:0005200]
-6.58872	gi|512891512	comp236880_c0_seq1	-6.58872	1.33198e-54	1.23513e-52	no UniProt ID	no UniProt ID	no UniProt ID																				no UniProt ID			no UniProt ID
-6.57996	gi|357620090	comp245809_c0_seq2	-6.57996	9.26809e-13	7.28274e-12	no UniProt ID	no UniProt ID	no UniProt ID																				no UniProt ID			no UniProt ID
-6.56749	gi|357623826	comp253760_c0_seq14	-6.56749	5.74379e-22	9.09433e-21	no UniProt ID	no UniProt ID	no UniProt ID																				no UniProt ID			no UniProt ID
-6.56716	gi|357610029	comp250541_c0_seq11	-6.56716	4.09515e-15	3.88722e-14	no UniProt ID	no UniProt ID	no UniProt ID																				no UniProt ID			no UniProt ID
-6.55557	gi|512918578	comp232662_c0_seq2	-6.55557	1.37005e-21	2.12021e-20	no UniProt ID	no UniProt ID	no UniProt ID																				no UniProt ID			no UniProt ID
-6.5508	gi|357615206	comp254202_c1_seq2	-6.5508	0.0176562	0.0341122	no UniProt ID	no UniProt ID	no UniProt ID																				no UniProt ID			no UniProt ID
-6.54074	gi|357625369	comp252365_c0_seq3	-6.54074	2.86899e-12	2.15545e-11	no UniProt ID	no UniProt ID	no UniProt ID																				no UniProt ID			no UniProt ID
-6.53864	gi|357620427	comp250745_c0_seq1	-6.53864	3.32549e-20	4.65709e-19	no UniProt ID	no UniProt ID	no UniProt ID																				no UniProt ID			no UniProt ID
-6.53176	gi|357611300	comp250850_c0_seq2	-6.53176	1.06097e-10	6.89203e-10	no UniProt ID	no UniProt ID	no UniProt ID																				no UniProt ID			no UniProt ID
-6.528	gi|357627616	comp246667_c1_seq1	-6.528	5.74347e-07	2.44879e-06	no UniProt ID	no UniProt ID	no UniProt ID																				no UniProt ID			no UniProt ID
-6.51962	gi|194867022	comp242387_c0_seq5	-6.51962	4.19451e-10	2.5732e-09	no UniProt ID	no UniProt ID	no UniProt ID																				no UniProt ID			no UniProt ID
-6.51894	gi|512922947	comp251813_c0_seq2	-6.51894	1.11511e-17	1.2977e-16	no UniProt ID	no UniProt ID	no UniProt ID																				no UniProt ID			no UniProt ID
-6.51245	gi|512921521	comp195186_c0_seq1	-6.51245	9.26724e-21	1.35063e-19	no UniProt ID	no UniProt ID	no UniProt ID																				no UniProt ID			no UniProt ID
-6.50065	gi|357611372	comp246564_c0_seq2	-6.50065	1.17076e-08	6.09063e-08	no UniProt ID	no UniProt ID	no UniProt ID																				no UniProt ID			no UniProt ID
-6.49656	gi|357617482	comp251076_c0_seq1	-6.49656	6.67908e-11	4.41134e-10	no UniProt ID	no UniProt ID	no UniProt ID																				no UniProt ID			no UniProt ID
-6.49546	gi|357626383	comp256685_c1_seq2	-6.49546	8.87736e-12	6.36931e-11	no UniProt ID	no UniProt ID	no UniProt ID																				no UniProt ID			no UniProt ID
-6.49285	gi|512889591	comp250940_c0_seq2	-6.49285	1.69327e-06	6.76583e-06	no UniProt ID	no UniProt ID	no UniProt ID																				no UniProt ID			no UniProt ID
-6.49126	gi|357609707	comp220262_c0_seq3	-6.49126	0.000623801	0.00167653	no UniProt ID	no UniProt ID	no UniProt ID																				no UniProt ID			no UniProt ID
-6.49009	gi|357610611	comp254640_c1_seq13	-6.49009	6.81264e-19	8.7219e-18	no UniProt ID	no UniProt ID	no UniProt ID																				no UniProt ID			no UniProt ID
-6.48978	gi|357622969	comp256724_c0_seq19	-6.48978	0.000142596	0.000430246	no UniProt ID	no UniProt ID	no UniProt ID																				no UniProt ID			no UniProt ID
-6.4858	gi|357631755	comp249828_c0_seq1	-6.4858	3.28149e-18	3.96968e-17	no UniProt ID	no UniProt ID	no UniProt ID																				no UniProt ID			no UniProt ID
-6.48512	gi|512901334	comp256548_c0_seq32	-6.48512	0.0169758	0.0328985	no UniProt ID	no UniProt ID	no UniProt ID																				no UniProt ID			no UniProt ID
-6.48001	gi|357615720	comp244754_c0_seq4	-6.48001	3.96654e-13	3.2235e-12	no UniProt ID	no UniProt ID	no UniProt ID																				no UniProt ID			no UniProt ID
-6.47668	gi|512890281	comp239003_c0_seq1	-6.47668	9.9748e-49	7.23251e-47	no UniProt ID	no UniProt ID	no UniProt ID																				no UniProt ID			no UniProt ID
-6.46424	gi|512924914	comp253653_c0_seq5	-6.46424	1.06849e-06	4.38531e-06	no UniProt ID	no UniProt ID	no UniProt ID																				no UniProt ID			no UniProt ID
-6.46407	gi|357610027	comp252213_c0_seq26	-6.46407	1.20325e-07	5.55449e-07	no UniProt ID	no UniProt ID	no UniProt ID																				no UniProt ID			no UniProt ID
-6.45352	gi|357605978	comp248827_c0_seq7	-6.45352	5.98382e-22	9.45508e-21	no UniProt ID	no UniProt ID	no UniProt ID																				no UniProt ID			no UniProt ID
-6.4446	gi|357623046	comp239528_c0_seq2	-6.4446	6.96007e-07	2.93577e-06	no UniProt ID	no UniProt ID	no UniProt ID																				no UniProt ID			no UniProt ID
-6.44443	gi|357626967	comp256588_c0_seq3	-6.44443	2.47342e-19	3.25799e-18	no UniProt ID	no UniProt ID	no UniProt ID																				no UniProt ID			no UniProt ID
-6.44069	gi|357606528	comp256807_c1_seq3	-6.44069	0.00435918	0.00980573	no UniProt ID	no UniProt ID	no UniProt ID																				no UniProt ID			no UniProt ID
-6.43389	gi|357615823	comp253175_c0_seq11	-6.43389	1.39397e-23	2.47669e-22	no UniProt ID	no UniProt ID	no UniProt ID																				no UniProt ID			no UniProt ID
-6.43197	gi|357628509	comp241017_c1_seq4	-6.43197	8.05095e-06	2.94216e-05	no UniProt ID	no UniProt ID	no UniProt ID																				no UniProt ID			no UniProt ID
-6.42922	gi|512892486	comp248791_c1_seq1	-6.42922	4.757e-20	6.60616e-19	no UniProt ID	no UniProt ID	no UniProt ID																				no UniProt ID			no UniProt ID
-6.42815	gi|357619647	comp242196_c0_seq1	-6.42815	3.18281e-17	3.57012e-16	no UniProt ID	no UniProt ID	no UniProt ID																				no UniProt ID			no UniProt ID
-6.42689	gi|357604422	comp253782_c0_seq2	-6.42689	3.13943e-17	3.52486e-16	no UniProt ID	no UniProt ID	no UniProt ID																				no UniProt ID			no UniProt ID
-6.42577	gi|357603050	comp241437_c0_seq5	-6.42577	5.67187e-36	2.10547e-34	no UniProt ID	no UniProt ID	no UniProt ID																				no UniProt ID			no UniProt ID
-6.42245	gi|357614698	comp254062_c3_seq16	-6.42245	3.19691e-07	1.40499e-06	no UniProt ID	no UniProt ID	no UniProt ID																				no UniProt ID			no UniProt ID
-6.4161	gi|512905182	comp247013_c0_seq3	-6.4161	0.00370015	0.00845069	no UniProt ID	no UniProt ID	no UniProt ID																				no UniProt ID			no UniProt ID
-6.39649	gi|357625142	comp241178_c0_seq1	-6.39649	2.05507e-50	1.61593e-48	no UniProt ID	no UniProt ID	no UniProt ID																				no UniProt ID			no UniProt ID
-6.39412	gi|357607642	comp243883_c0_seq3	-6.39412	1.23978e-05	4.40884e-05	no UniProt ID	no UniProt ID	no UniProt ID																				no UniProt ID			no UniProt ID
-6.39272	gi|512920669	comp251016_c0_seq2	-6.39272	1.277e-17	1.47578e-16	H9IVY6	RING-type E3 ubiquitin transferase (EC 2.3.2.27)	no biological process																				no cellular component			metal ion binding [GO:0046872]	ubiquitin-protein transferase activity [GO:0004842]
-6.38748	gi|512891780	comp250817_c1_seq5	-6.38748	0.0002237	0.00065246	no UniProt ID	no UniProt ID	no UniProt ID																				no UniProt ID			no UniProt ID
-6.37804	gi|512900827	comp244278_c0_seq1	-6.37804	2.47753e-28	5.92647e-27	H9J170	Uncharacterized protein	no biological process																				no cellular component			no molecular function
-6.35373	gi|357605445	comp234259_c0_seq2	-6.35373	1.23817e-23	2.2083e-22	no UniProt ID	no UniProt ID	no UniProt ID																				no UniProt ID			no UniProt ID
-6.34504	gi|512902409	comp253350_c0_seq3	-6.34504	3.93104e-08	1.92419e-07	no UniProt ID	no UniProt ID	no UniProt ID																				no UniProt ID			no UniProt ID
-6.33271	gi|112983479	comp251292_c2_seq3	-6.33271	0.00520439	0.0114543	Q8T8B4	Tubulin alpha chain	microtubule-based process [GO:0007017]																				cytoplasm [GO:0005737]	microtubule [GO:0005874]		GTPase activity [GO:0003924]	GTP binding [GO:0005525]	structural constituent of cytoskeleton [GO:0005200]
-6.33052	gi|512916052	comp248233_c0_seq2	-6.33052	5.42153e-17	5.99458e-16	no UniProt ID	no UniProt ID	no UniProt ID																				no UniProt ID			no UniProt ID
-6.32176	gi|357629650	comp250931_c0_seq1	-6.32176	7.98921e-10	4.72912e-09	no UniProt ID	no UniProt ID	no UniProt ID																				no UniProt ID			no UniProt ID
-6.31634	gi|443429459	comp251249_c0_seq4	-6.31634	1.3811e-17	1.59134e-16	L7X1T5	Trafficking protein particle complex subunit 5-like protein	Golgi vesicle transport [GO:0048193]																				TRAPP complex [GO:0030008]			no molecular function
-6.30507	gi|357615042	comp249798_c0_seq4	-6.30507	2.45231e-11	1.68569e-10	no UniProt ID	no UniProt ID	no UniProt ID																				no UniProt ID			no UniProt ID
-6.30159	gi|357630062	comp252208_c0_seq20	-6.30159	0.00393337	0.00892987	no UniProt ID	no UniProt ID	no UniProt ID																				no UniProt ID			no UniProt ID
-6.28677	gi|357626211	comp250015_c2_seq6	-6.28677	6.2978e-08	3.01174e-07	no UniProt ID	no UniProt ID	no UniProt ID																				no UniProt ID			no UniProt ID
-6.28638	gi|512913101	comp250650_c0_seq2	-6.28638	9.56414e-11	6.23316e-10	no UniProt ID	no UniProt ID	no UniProt ID																				no UniProt ID			no UniProt ID
-6.2802	gi|357620659	comp253055_c1_seq1	-6.2802	2.82051e-28	6.72616e-27	no UniProt ID	no UniProt ID	no UniProt ID																				no UniProt ID			no UniProt ID
-6.2779	gi|512900896	comp256504_c0_seq1	-6.2779	9.30314e-25	1.79544e-23	no UniProt ID	no UniProt ID	no UniProt ID																				no UniProt ID			no UniProt ID
-6.27354	gi|261335992	comp248005_c1_seq14	-6.27354	2.23622e-08	1.12902e-07	D0AB77	HM00031 protein	no biological process																				integral component of membrane [GO:0016021]			no molecular function
-6.27208	gi|357617897	comp255176_c0_seq2	-6.27208	3.10295e-64	4.48579e-62	no UniProt ID	no UniProt ID	no UniProt ID																				no UniProt ID			no UniProt ID
-6.26119	gi|357630689	comp245849_c0_seq1	-6.26119	1.41796e-53	1.26935e-51	no UniProt ID	no UniProt ID	no UniProt ID																				no UniProt ID			no UniProt ID
-6.26005	gi|357621982	comp256575_c0_seq3	-6.26005	2.01574e-27	4.52424e-26	no UniProt ID	no UniProt ID	no UniProt ID																				no UniProt ID			no UniProt ID
-6.2531	gi|357615042	comp249798_c0_seq7	-6.2531	1.13857e-14	1.04703e-13	no UniProt ID	no UniProt ID	no UniProt ID																				no UniProt ID			no UniProt ID
-6.24213	gi|357625715	comp248234_c0_seq3	-6.24213	5.8173e-35	2.05459e-33	no UniProt ID	no UniProt ID	no UniProt ID																				no UniProt ID			no UniProt ID
-6.23875	gi|668457158	comp255337_c0_seq11	-6.23875	8.66228e-09	4.58528e-08	A0A084W4S0	AGAP008244-PA-like protein	chitin metabolic process [GO:0006030]																				extracellular region [GO:0005576]			chitin binding [GO:0008061]
-6.23835	gi|357621036	comp254707_c1_seq6	-6.23835	2.24403e-24	4.22229e-23	no UniProt ID	no UniProt ID	no UniProt ID																				no UniProt ID			no UniProt ID
-6.23587	gi|357610611	comp254640_c1_seq12	-6.23587	2.72663e-19	3.57736e-18	no UniProt ID	no UniProt ID	no UniProt ID																				no UniProt ID			no UniProt ID
-6.23557	gi|512925602	comp247012_c1_seq1	-6.23557	1.60657e-27	3.6339e-26	no UniProt ID	no UniProt ID	no UniProt ID																				no UniProt ID			no UniProt ID
-6.22799	gi|512911064	comp252951_c0_seq5	-6.22799	1.77089e-07	8.01429e-07	no UniProt ID	no UniProt ID	no UniProt ID																				no UniProt ID			no UniProt ID
-6.22083	gi|357626553	comp251286_c0_seq5	-6.22083	1.05403e-16	1.14318e-15	no UniProt ID	no UniProt ID	no UniProt ID																				no UniProt ID			no UniProt ID
-6.21834	gi|357604659	comp248341_c0_seq4	-6.21834	2.38172e-05	8.12705e-05	no UniProt ID	no UniProt ID	no UniProt ID																				no UniProt ID			no UniProt ID
-6.213	gi|357613783	comp254663_c0_seq1	-6.213	2.63994e-12	1.99043e-11	no UniProt ID	no UniProt ID	no UniProt ID																				no UniProt ID			no UniProt ID
-6.21285	gi|357625869	comp247594_c0_seq1	-6.21285	3.76178e-45	2.23927e-43	no UniProt ID	no UniProt ID	no UniProt ID																				no UniProt ID			no UniProt ID
-6.20603	gi|357622798	comp249864_c0_seq1	-6.20603	4.91318e-05	0.000159512	no UniProt ID	no UniProt ID	no UniProt ID																				no UniProt ID			no UniProt ID
-6.2032	gi|357628446	comp247857_c0_seq7	-6.2032	1.94991e-05	6.73656e-05	no UniProt ID	no UniProt ID	no UniProt ID																				no UniProt ID			no UniProt ID
-6.20136	gi|299930647	comp252731_c0_seq2	-6.20136	0.00162351	0.00401053	D9HQ51	Seminal fluid protein HACP043 (Fragment)	no biological process																				no cellular component			no molecular function
-6.19544	gi|512910010	comp246846_c0_seq1	-6.19544	2.23493e-26	4.71605e-25	no UniProt ID	no UniProt ID	no UniProt ID																				no UniProt ID			no UniProt ID
-6.16843	gi|512901334	comp253564_c0_seq5	-6.16843	0.000266153	0.000763648	no UniProt ID	no UniProt ID	no UniProt ID																				no UniProt ID			no UniProt ID
-6.16809	gi|512887405	comp256057_c1_seq1	-6.16809	0.000835058	0.00218677	no UniProt ID	no UniProt ID	no UniProt ID																				no UniProt ID			no UniProt ID
-6.16765	gi|157138667	comp245360_c0_seq1	-6.16765	0.000477199	0.00130915	Q16HF4	AAEL014045-PA (Allantoicase)	allantoin catabolic process [GO:0000256]																				no cellular component			allantoicase activity [GO:0004037]
-6.16373	gi|357620158	comp252951_c0_seq8	-6.16373	8.02396e-15	7.46732e-14	no UniProt ID	no UniProt ID	no UniProt ID																				no UniProt ID			no UniProt ID
-6.14917	gi|357607314	comp253976_c0_seq4	-6.14917	2.866e-32	8.89415e-31	no UniProt ID	no UniProt ID	no UniProt ID																				no UniProt ID			no UniProt ID
-6.14775	gi|512908838	comp236689_c0_seq1	-6.14775	1.60801e-26	3.42106e-25	no UniProt ID	no UniProt ID	no UniProt ID																				no UniProt ID			no UniProt ID
-6.14579	gi|357622412	comp233141_c0_seq1	-6.14579	1.22261e-26	2.61787e-25	no UniProt ID	no UniProt ID	no UniProt ID																				no UniProt ID			no UniProt ID
-6.1454	gi|512894578	comp249191_c0_seq7	-6.1454	2.97297e-20	4.18608e-19	no UniProt ID	no UniProt ID	no UniProt ID																				no UniProt ID			no UniProt ID
-6.14474	gi|45594232	comp255579_c1_seq8	-6.14474	2.00582e-05	6.91225e-05	Q6Q2D3	Serpin-5A (Serpin-5B)	no biological process																				extracellular space [GO:0005615]			no molecular function
-6.13688	gi|357627668	comp243062_c0_seq3	-6.13688	2.06876e-28	4.95373e-27	no UniProt ID	no UniProt ID	no UniProt ID																				no UniProt ID			no UniProt ID
-6.13497	gi|512921831	comp252742_c0_seq1	-6.13497	6.40473e-09	3.4348e-08	no UniProt ID	no UniProt ID	no UniProt ID																				no UniProt ID			no UniProt ID
-6.12848	gi|357612616	comp255777_c0_seq2	-6.12848	1.51228e-06	6.08337e-06	no UniProt ID	no UniProt ID	no UniProt ID																				no UniProt ID			no UniProt ID
-6.12482	gi|747191655	comp239953_c0_seq1	-6.12482	4.51797e-10	2.76115e-09	A0A0B5CN07	Odorant receptor	no biological process																				integral component of membrane [GO:0016021]	plasma membrane [GO:0005886]		odorant binding [GO:0005549]	olfactory receptor activity [GO:0004984]
-6.12	gi|512887706	comp249411_c0_seq1	-6.12	8.82332e-17	9.60088e-16	no UniProt ID	no UniProt ID	no UniProt ID																				no UniProt ID			no UniProt ID
-6.10962	gi|357629673	comp253474_c0_seq2	-6.10962	9.73439e-44	5.40735e-42	no UniProt ID	no UniProt ID	no UniProt ID																				no UniProt ID			no UniProt ID
-6.10672	gi|357620239	comp256209_c0_seq28	-6.10672	0.00109159	0.00278768	no UniProt ID	no UniProt ID	no UniProt ID																				no UniProt ID			no UniProt ID
-6.1028	gi|512886767	comp241958_c1_seq1	-6.1028	3.90207e-21	5.82558e-20	no UniProt ID	no UniProt ID	no UniProt ID																				no UniProt ID			no UniProt ID
-6.10171	gi|512889591	comp250940_c0_seq5	-6.10171	2.4691e-13	2.03716e-12	no UniProt ID	no UniProt ID	no UniProt ID																				no UniProt ID			no UniProt ID
-6.10063	gi|357621340	comp249816_c0_seq2	-6.10063	1.85205e-15	1.80513e-14	no UniProt ID	no UniProt ID	no UniProt ID																				no UniProt ID			no UniProt ID
-6.0878	gi|512929315	comp252205_c0_seq4	-6.0878	3.01981e-25	5.98689e-24	no UniProt ID	no UniProt ID	no UniProt ID																				no UniProt ID			no UniProt ID
-6.07174	gi|512910179	comp249745_c0_seq3	-6.07174	7.38801e-15	6.90032e-14	H9JGG0	Uncharacterized protein	no biological process																				no cellular component			no molecular function
-6.06657	gi|512918736	comp254833_c1_seq1	-6.06657	9.48364e-36	3.47063e-34	no UniProt ID	no UniProt ID	no UniProt ID																				no UniProt ID			no UniProt ID
-6.0659	gi|357626984	comp249156_c0_seq4	-6.0659	3.54824e-10	2.18827e-09	no UniProt ID	no UniProt ID	no UniProt ID																				no UniProt ID			no UniProt ID
-6.04031	gi|357614311	comp249373_c0_seq1	-6.04031	3.12934e-20	4.40093e-19	no UniProt ID	no UniProt ID	no UniProt ID																				no UniProt ID			no UniProt ID
-6.03958	gi|357606694	comp254656_c0_seq13	-6.03958	8.86251e-08	4.14623e-07	no UniProt ID	no UniProt ID	no UniProt ID																				no UniProt ID			no UniProt ID
-6.03479	gi|357619318	comp227707_c0_seq1	-6.03479	2.19008e-27	4.90662e-26	no UniProt ID	no UniProt ID	no UniProt ID																				no UniProt ID			no UniProt ID
-6.03079	gi|512887405	comp256057_c1_seq12	-6.03079	1.97935e-10	1.24816e-09	no UniProt ID	no UniProt ID	no UniProt ID																				no UniProt ID			no UniProt ID
-6.02948	gi|357625214	comp253201_c0_seq15	-6.02948	0.00025883	0.000745117	no UniProt ID	no UniProt ID	no UniProt ID																				no UniProt ID			no UniProt ID
-6.01338	gi|512893805	comp252494_c0_seq41	-6.01338	0.0113558	0.0230492	no UniProt ID	no UniProt ID	no UniProt ID																				no UniProt ID			no UniProt ID
-6.00801	gi|512931723	comp248897_c0_seq3	-6.00801	0.000246833	0.000713759	no UniProt ID	no UniProt ID	no UniProt ID																				no UniProt ID			no UniProt ID
-6.0049	gi|512929795	comp253050_c0_seq9	-6.0049	0.000543187	0.00147609	H9IT11	Uncharacterized protein	'de novo' IMP biosynthetic process [GO:0006189]																				no cellular component			phosphoribosylformylglycinamidine synthase activity [GO:0004642]
-5.99615	gi|357609251	comp252559_c0_seq7	-5.99615	2.19847e-05	7.536e-05	no UniProt ID	no UniProt ID	no UniProt ID																				no UniProt ID			no UniProt ID
-5.99344	gi|512932619	comp238243_c0_seq3	-5.99344	1.43923e-16	1.54298e-15	no UniProt ID	no UniProt ID	no UniProt ID																				no UniProt ID			no UniProt ID
-5.98251	gi|357609270	comp255370_c0_seq23	-5.98251	0.000500261	0.00136742	no UniProt ID	no UniProt ID	no UniProt ID																				no UniProt ID			no UniProt ID
-5.97868	gi|357614761	comp242689_c0_seq1	-5.97868	2.24573e-11	1.55148e-10	no UniProt ID	no UniProt ID	no UniProt ID																				no UniProt ID			no UniProt ID
-5.96435	gi|512887405	comp256057_c1_seq21	-5.96435	1.58558e-06	6.35955e-06	no UniProt ID	no UniProt ID	no UniProt ID																				no UniProt ID			no UniProt ID
-5.96221	gi|357621792	comp247937_c0_seq12	-5.96221	6.69306e-18	7.92778e-17	no UniProt ID	no UniProt ID	no UniProt ID																				no UniProt ID			no UniProt ID
-5.96102	gi|357618579	comp249078_c0_seq2	-5.96102	3.87468e-14	3.39929e-13	no UniProt ID	no UniProt ID	no UniProt ID																				no UniProt ID			no UniProt ID
-5.95867	gi|357617313	comp254350_c0_seq15	-5.95867	8.76646e-13	6.92833e-12	no UniProt ID	no UniProt ID	no UniProt ID																				no UniProt ID			no UniProt ID
-5.95751	gi|357623483	comp256116_c0_seq21	-5.95751	6.46026e-08	3.08436e-07	no UniProt ID	no UniProt ID	no UniProt ID																				no UniProt ID			no UniProt ID
-5.95231	gi|357626189	comp239516_c0_seq2	-5.95231	3.92195e-33	1.26959e-31	no UniProt ID	no UniProt ID	no UniProt ID																				no UniProt ID			no UniProt ID
-5.95061	gi|357617628	comp243913_c0_seq2	-5.95061	1.42042e-14	1.29801e-13	no UniProt ID	no UniProt ID	no UniProt ID																				no UniProt ID			no UniProt ID
-5.94947	gi|357625563	comp255624_c0_seq2	-5.94947	8.92574e-09	4.71295e-08	no UniProt ID	no UniProt ID	no UniProt ID																				no UniProt ID			no UniProt ID
-5.94893	gi|357606941	comp252677_c0_seq5	-5.94893	9.19879e-13	7.23562e-12	no UniProt ID	no UniProt ID	no UniProt ID																				no UniProt ID			no UniProt ID
-5.94295	gi|512922533	comp251329_c0_seq4	-5.94295	9.2922e-07	3.84627e-06	no UniProt ID	no UniProt ID	no UniProt ID																				no UniProt ID			no UniProt ID
-5.94019	gi|157138667	comp245360_c0_seq2	-5.94019	0.00519154	0.0114316	Q16HF4	AAEL014045-PA (Allantoicase)	allantoin catabolic process [GO:0000256]																				no cellular component			allantoicase activity [GO:0004037]
-5.93726	gi|357603438	comp251856_c1_seq3	-5.93726	4.0489e-05	0.000133387	no UniProt ID	no UniProt ID	no UniProt ID																				no UniProt ID			no UniProt ID
-5.93419	gi|357604152	comp246560_c0_seq6	-5.93419	4.31968e-20	6.0096e-19	no UniProt ID	no UniProt ID	no UniProt ID																				no UniProt ID			no UniProt ID
-5.93119	gi|512900507	comp243601_c0_seq10	-5.93119	5.17489e-18	6.18303e-17	no UniProt ID	no UniProt ID	no UniProt ID																				no UniProt ID			no UniProt ID
-5.91667	gi|512887405	comp256057_c1_seq6	-5.91667	1.31547e-32	4.13192e-31	no UniProt ID	no UniProt ID	no UniProt ID																				no UniProt ID			no UniProt ID
-5.91486	gi|512902940	comp246653_c0_seq1	-5.91486	1.78871e-29	4.59011e-28	no UniProt ID	no UniProt ID	no UniProt ID																				no UniProt ID			no UniProt ID
-5.90713	gi|357628995	comp254383_c0_seq44	-5.90713	0.000495055	0.00135414	no UniProt ID	no UniProt ID	no UniProt ID																				no UniProt ID			no UniProt ID
-5.90248	gi|357623755	comp256367_c1_seq34	-5.90248	1.23013e-31	3.67068e-30	no UniProt ID	no UniProt ID	no UniProt ID																				no UniProt ID			no UniProt ID
-5.89669	gi|512891780	comp256187_c0_seq3	-5.89669	1.89681e-10	1.19838e-09	no UniProt ID	no UniProt ID	no UniProt ID																				no UniProt ID			no UniProt ID
-5.89572	gi|512887405	comp256057_c1_seq4	-5.89572	9.566e-11	6.23316e-10	no UniProt ID	no UniProt ID	no UniProt ID																				no UniProt ID			no UniProt ID
-5.88701	gi|568248028	comp254843_c0_seq60	-5.88701	1.2415e-30	3.47308e-29	W5J2G5	Myosin heavy chain, nonmuscle or smooth muscle	no biological process																				myosin complex [GO:0016459]			actin filament binding [GO:0051015]	ATP binding [GO:0005524]	motor activity [GO:0003774]
-5.87708	gi|358442748	comp247401_c0_seq1	-5.87708	2.29034e-29	5.84514e-28	G9D4M2	Seminal fluid protein HACP027 (Fragment)	no biological process																				no cellular component			serine-type endopeptidase activity [GO:0004252]
-5.87707	gi|357629436	comp246480_c0_seq3	-5.87707	0.00362086	0.0082883	no UniProt ID	no UniProt ID	no UniProt ID																				no UniProt ID			no UniProt ID
-5.87672	gi|357609767	comp252100_c5_seq3	-5.87672	4.59414e-06	1.72912e-05	no UniProt ID	no UniProt ID	no UniProt ID																				no UniProt ID			no UniProt ID
-5.86717	gi|357620158	comp252951_c0_seq1	-5.86717	7.10313e-07	2.9934e-06	no UniProt ID	no UniProt ID	no UniProt ID																				no UniProt ID			no UniProt ID
-5.85848	gi|357626239	comp253825_c0_seq4	-5.85848	6.31141e-09	3.38865e-08	no UniProt ID	no UniProt ID	no UniProt ID																				no UniProt ID			no UniProt ID
-5.85747	gi|675278066	comp229191_c1_seq1	-5.85747	1.26569e-23	2.25566e-22	A0A077EX34	Odorant-binding protein 21 (Fragment)	no biological process																				no cellular component			odorant binding [GO:0005549]
-5.85153	gi|512908953	comp252989_c0_seq3	-5.85153	0.000139423	0.000421163	no UniProt ID	no UniProt ID	no UniProt ID																				no UniProt ID			no UniProt ID
-5.85084	gi|512913374	comp247950_c0_seq5	-5.85084	2.79796e-21	4.23424e-20	no UniProt ID	no UniProt ID	no UniProt ID																				no UniProt ID			no UniProt ID
-5.84724	gi|357629673	comp253474_c0_seq1	-5.84724	4.0709e-33	1.31597e-31	no UniProt ID	no UniProt ID	no UniProt ID																				no UniProt ID			no UniProt ID
-5.84061	gi|512931559	comp255616_c0_seq20	-5.84061	4.18261e-07	1.81286e-06	no UniProt ID	no UniProt ID	no UniProt ID																				no UniProt ID			no UniProt ID
-5.83834	gi|357628409	comp255728_c0_seq5	-5.83834	0.000730859	0.00193568	no UniProt ID	no UniProt ID	no UniProt ID																				no UniProt ID			no UniProt ID
-5.83547	gi|357612342	comp254633_c0_seq7	-5.83547	3.34993e-08	1.6505e-07	no UniProt ID	no UniProt ID	no UniProt ID																				no UniProt ID			no UniProt ID
-5.82658	gi|357626967	comp256588_c0_seq1	-5.82658	7.9401e-09	4.21642e-08	no UniProt ID	no UniProt ID	no UniProt ID																				no UniProt ID			no UniProt ID
-5.81438	gi|512919729	comp238322_c0_seq2	-5.81438	0.00175792	0.00431052	no UniProt ID	no UniProt ID	no UniProt ID																				no UniProt ID			no UniProt ID
-5.81369	gi|357627048	comp242819_c1_seq2	-5.81369	9.62112e-05	0.000298019	no UniProt ID	no UniProt ID	no UniProt ID																				no UniProt ID			no UniProt ID
-5.81194	gi|389610639	comp254885_c1_seq11	-5.81194	3.70408e-07	1.61567e-06	I4DLZ1	Myosin alkali light chain 1	no biological process																				no cellular component			calcium ion binding [GO:0005509]
-5.80928	gi|357619132	comp231325_c0_seq2	-5.80928	2.97014e-18	3.60616e-17	no UniProt ID	no UniProt ID	no UniProt ID																				no UniProt ID			no UniProt ID
-5.80679	gi|512904765	comp234841_c0_seq4	-5.80679	2.6264e-07	1.16459e-06	no UniProt ID	no UniProt ID	no UniProt ID																				no UniProt ID			no UniProt ID
-5.80308	gi|357621201	comp247598_c0_seq4	-5.80308	0.000109779	0.000336997	no UniProt ID	no UniProt ID	no UniProt ID																				no UniProt ID			no UniProt ID
-5.79976	gi|157138667	comp245360_c0_seq6	-5.79976	0.00484772	0.0107673	Q16HF4	AAEL014045-PA (Allantoicase)	allantoin catabolic process [GO:0000256]																				no cellular component			allantoicase activity [GO:0004037]
-5.79564	gi|357621536	comp252523_c0_seq1	-5.79564	8.43838e-42	4.30709e-40	no UniProt ID	no UniProt ID	no UniProt ID																				no UniProt ID			no UniProt ID
-5.7841	gi|357615444	comp228434_c0_seq1	-5.7841	2.63357e-39	1.17426e-37	no UniProt ID	no UniProt ID	no UniProt ID																				no UniProt ID			no UniProt ID
-5.78192	gi|512936074	comp237573_c0_seq6	-5.78192	2.39695e-30	6.56343e-29	no UniProt ID	no UniProt ID	no UniProt ID																				no UniProt ID			no UniProt ID
-5.7747	gi|357612573	comp252905_c0_seq5	-5.7747	0.000374593	0.00104892	no UniProt ID	no UniProt ID	no UniProt ID																				no UniProt ID			no UniProt ID
-5.75612	gi|357614602	comp252085_c0_seq2	-5.75612	5.01806e-32	1.52276e-30	no UniProt ID	no UniProt ID	no UniProt ID																				no UniProt ID			no UniProt ID
-5.74466	gi|357624865	comp247580_c0_seq1	-5.74466	8.00622e-13	6.35122e-12	no UniProt ID	no UniProt ID	no UniProt ID																				no UniProt ID			no UniProt ID
-5.73877	gi|357603438	comp251856_c1_seq5	-5.73877	1.11882e-10	7.25532e-10	no UniProt ID	no UniProt ID	no UniProt ID																				no UniProt ID			no UniProt ID
-5.73825	gi|357624540	comp248359_c1_seq11	-5.73825	2.48063e-08	1.24486e-07	no UniProt ID	no UniProt ID	no UniProt ID																				no UniProt ID			no UniProt ID
-5.73799	gi|357624150	comp247985_c0_seq2	-5.73799	1.90608e-08	9.7013e-08	no UniProt ID	no UniProt ID	no UniProt ID																				no UniProt ID			no UniProt ID
-5.73065	gi|357606941	comp252677_c0_seq3	-5.73065	1.08243e-16	1.17288e-15	no UniProt ID	no UniProt ID	no UniProt ID																				no UniProt ID			no UniProt ID
-5.72096	gi|357609222	comp237713_c1_seq1	-5.72096	2.03405e-15	1.97589e-14	no UniProt ID	no UniProt ID	no UniProt ID																				no UniProt ID			no UniProt ID
-5.71898	gi|512910022	comp245053_c0_seq3	-5.71898	5.24463e-10	3.17392e-09	H9JCH8	Uncharacterized protein	no biological process																				integral component of membrane [GO:0016021]			no molecular function
-5.71626	gi|512922848	comp84579_c0_seq1	-5.71626	3.97299e-08	1.94431e-07	no UniProt ID	no UniProt ID	no UniProt ID																				no UniProt ID			no UniProt ID
-5.71423	gi|642939162	comp235935_c0_seq2	-5.71423	3.98381e-11	2.68918e-10	no UniProt ID	no UniProt ID	no UniProt ID																				no UniProt ID			no UniProt ID
-5.70776	gi|357622573	comp255470_c0_seq13	-5.70776	8.39965e-09	4.45132e-08	no UniProt ID	no UniProt ID	no UniProt ID																				no UniProt ID			no UniProt ID
-5.70612	gi|357603488	comp247495_c0_seq4	-5.70612	5.89044e-08	2.82389e-07	no UniProt ID	no UniProt ID	no UniProt ID																				no UniProt ID			no UniProt ID
-5.69886	gi|357616187	comp245703_c0_seq4	-5.69886	1.6621e-10	1.05929e-09	no UniProt ID	no UniProt ID	no UniProt ID																				no UniProt ID			no UniProt ID
-5.69287	gi|357618292	comp255111_c0_seq7	-5.69287	2.08524e-29	5.33341e-28	no UniProt ID	no UniProt ID	no UniProt ID																				no UniProt ID			no UniProt ID
-5.6858	gi|512887405	comp256057_c1_seq10	-5.6858	0.000251874	0.000726889	no UniProt ID	no UniProt ID	no UniProt ID																				no UniProt ID			no UniProt ID
-5.6742	gi|357615823	comp253175_c1_seq1	-5.6742	3.1559e-32	9.7548e-31	no UniProt ID	no UniProt ID	no UniProt ID																				no UniProt ID			no UniProt ID
-5.66759	gi|668457158	comp255337_c0_seq12	-5.66759	1.2308e-17	1.42451e-16	A0A084W4S0	AGAP008244-PA-like protein	chitin metabolic process [GO:0006030]																				extracellular region [GO:0005576]			chitin binding [GO:0008061]
-5.66432	gi|443429459	comp251249_c0_seq3	-5.66432	8.36049e-05	0.000261476	L7X1T5	Trafficking protein particle complex subunit 5-like protein	Golgi vesicle transport [GO:0048193]																				TRAPP complex [GO:0030008]			no molecular function
-5.65905	gi|512909282	comp248850_c1_seq1	-5.65905	0.000191783	0.000566321	H9JUC2	Uncharacterized protein	protein folding [GO:0006457]																				no cellular component			unfolded protein binding [GO:0051082]
-5.65314	gi|357610779	comp239899_c0_seq1	-5.65314	2.52782e-17	2.86162e-16	no UniProt ID	no UniProt ID	no UniProt ID																				no UniProt ID			no UniProt ID
-5.64762	gi|357623255	comp255075_c0_seq5	-5.64762	2.83378e-25	5.63248e-24	no UniProt ID	no UniProt ID	no UniProt ID																				no UniProt ID			no UniProt ID
-5.64581	gi|357626967	comp256588_c0_seq11	-5.64581	2.08892e-05	7.1827e-05	no UniProt ID	no UniProt ID	no UniProt ID																				no UniProt ID			no UniProt ID
-5.64469	gi|357606781	comp251082_c0_seq2	-5.64469	5.14173e-09	2.78246e-08	no UniProt ID	no UniProt ID	no UniProt ID																				no UniProt ID			no UniProt ID
-5.64396	gi|357630689	comp247061_c0_seq1	-5.64396	8.65421e-37	3.36272e-35	no UniProt ID	no UniProt ID	no UniProt ID																				no UniProt ID			no UniProt ID
-5.64062	gi|357631768	comp253903_c0_seq15	-5.64062	8.0443e-10	4.75931e-09	no UniProt ID	no UniProt ID	no UniProt ID																				no UniProt ID			no UniProt ID
-5.62276	gi|512934265	comp256414_c1_seq4	-5.62276	6.09541e-09	3.28025e-08	no UniProt ID	no UniProt ID	no UniProt ID																				no UniProt ID			no UniProt ID
-5.62262	gi|357624441	comp249765_c0_seq1	-5.62262	3.44976e-07	1.51012e-06	no UniProt ID	no UniProt ID	no UniProt ID																				no UniProt ID			no UniProt ID
-5.61257	gi|357614884	comp255443_c0_seq6	-5.61257	0.000619289	0.00166558	no UniProt ID	no UniProt ID	no UniProt ID																				no UniProt ID			no UniProt ID
-5.61173	gi|299930585	comp248127_c0_seq4	-5.61173	3.00043e-09	1.6747e-08	D9HQ20	Seminal fluid protein HACP001	no biological process																				no cellular component			serine-type endopeptidase activity [GO:0004252]
-5.60846	gi|357609080	comp247441_c0_seq4	-5.60846	7.84077e-13	6.22209e-12	no UniProt ID	no UniProt ID	no UniProt ID																				no UniProt ID			no UniProt ID
-5.60605	gi|512887405	comp245963_c0_seq8	-5.60605	2.68875e-07	1.19065e-06	no UniProt ID	no UniProt ID	no UniProt ID																				no UniProt ID			no UniProt ID
-5.60031	gi|357612577	comp250435_c0_seq2	-5.60031	3.02145e-07	1.33039e-06	no UniProt ID	no UniProt ID	no UniProt ID																				no UniProt ID			no UniProt ID
-5.58652	gi|153792270	comp253817_c0_seq20	-5.58652	5.09647e-08	2.46407e-07	Q1HPM5	Malic enzyme	no biological process																				no cellular component			malate dehydrogenase (decarboxylating) (NAD+) activity [GO:0004471]	metal ion binding [GO:0046872]	NAD binding [GO:0051287]
-5.58553	gi|357607018	comp252865_c0_seq2	-5.58553	7.81848e-05	0.000245879	no UniProt ID	no UniProt ID	no UniProt ID																				no UniProt ID			no UniProt ID
-5.581	gi|512904765	comp234841_c0_seq2	-5.581	1.75831e-14	1.58993e-13	no UniProt ID	no UniProt ID	no UniProt ID																				no UniProt ID			no UniProt ID
-5.57466	gi|357612342	comp254633_c0_seq9	-5.57466	0.000654402	0.00175132	no UniProt ID	no UniProt ID	no UniProt ID																				no UniProt ID			no UniProt ID
-5.57464	gi|512926030	comp239495_c0_seq2	-5.57464	0.000211241	0.000619457	no UniProt ID	no UniProt ID	no UniProt ID																				no UniProt ID			no UniProt ID
-5.57206	gi|357619811	comp247593_c0_seq3	-5.57206	4.31142e-08	2.10198e-07	no UniProt ID	no UniProt ID	no UniProt ID																				no UniProt ID			no UniProt ID
-5.56835	gi|357612266	comp252354_c1_seq6	-5.56835	0.000201899	0.000593933	no UniProt ID	no UniProt ID	no UniProt ID																				no UniProt ID			no UniProt ID
-5.56806	gi|290563448	comp250191_c0_seq9	-5.56806	1.98051e-18	2.44933e-17	B9ZZT0	Abdominal-A (Abdominal-A transcript variant A)	regulation of transcription, DNA-templated [GO:0006355]																				nucleus [GO:0005634]			sequence-specific DNA binding [GO:0043565]
-5.55805	gi|357631768	comp253903_c0_seq14	-5.55805	0.00020257	0.000595682	no UniProt ID	no UniProt ID	no UniProt ID																				no UniProt ID			no UniProt ID
-5.54948	gi|357603381	comp236499_c0_seq7	-5.54948	5.71337e-37	2.24626e-35	no UniProt ID	no UniProt ID	no UniProt ID																				no UniProt ID			no UniProt ID
-5.54418	gi|357625565	comp250275_c0_seq1	-5.54418	4.49906e-33	1.45035e-31	no UniProt ID	no UniProt ID	no UniProt ID																				no UniProt ID			no UniProt ID
-5.54399	gi|114052388	comp254560_c0_seq7	-5.54399	0.00145344	0.00361883	Q1HPN1	Heterotrimeric guanine nucleotide-binding protein beta subunit	signal transduction [GO:0007165]																				no cellular component			no molecular function
-5.54313	gi|357608488	comp251812_c0_seq16	-5.54313	0.000376679	0.00105451	no UniProt ID	no UniProt ID	no UniProt ID																				no UniProt ID			no UniProt ID
-5.53927	gi|512899435	comp224042_c0_seq2	-5.53927	1.63514e-14	1.48432e-13	no UniProt ID	no UniProt ID	no UniProt ID																				no UniProt ID			no UniProt ID
-5.536	gi|512888921	comp251323_c0_seq7	-5.536	1.23299e-06	5.01009e-06	no UniProt ID	no UniProt ID	no UniProt ID																				no UniProt ID			no UniProt ID
-5.52566	gi|357616187	comp245703_c0_seq6	-5.52566	2.82092e-10	1.75694e-09	no UniProt ID	no UniProt ID	no UniProt ID																				no UniProt ID			no UniProt ID
-5.51187	gi|357622836	comp247756_c0_seq9	-5.51187	7.83138e-12	5.65019e-11	no UniProt ID	no UniProt ID	no UniProt ID																				no UniProt ID			no UniProt ID
-5.50691	gi|357623483	comp253100_c1_seq3	-5.50691	2.2845e-12	1.7365e-11	no UniProt ID	no UniProt ID	no UniProt ID																				no UniProt ID			no UniProt ID
-5.49876	gi|357618017	comp248780_c0_seq1	-5.49876	7.75929e-05	0.000244051	no UniProt ID	no UniProt ID	no UniProt ID																				no UniProt ID			no UniProt ID
-5.49474	gi|512902237	comp255954_c1_seq1	-5.49474	1.45424e-25	2.94839e-24	no UniProt ID	no UniProt ID	no UniProt ID																				no UniProt ID			no UniProt ID
-5.48202	gi|401758208	comp235746_c0_seq2	-5.48202	7.62254e-06	2.79396e-05	J7HEW4	Cathepsin F-like protease (Fragment)	no biological process																				no cellular component			cysteine-type endopeptidase inhibitor activity [GO:0004869]	cysteine-type peptidase activity [GO:0008234]
-5.4816	gi|357621234	comp251995_c0_seq1	-5.4816	2.81284e-37	1.12104e-35	no UniProt ID	no UniProt ID	no UniProt ID																				no UniProt ID			no UniProt ID
-5.48127	gi|357615206	comp254202_c1_seq6	-5.48127	2.9263e-16	3.07354e-15	no UniProt ID	no UniProt ID	no UniProt ID																				no UniProt ID			no UniProt ID
-5.47372	gi|746849278	comp252382_c0_seq2	-5.47372	0.00552551	0.0120848	no UniProt ID	no UniProt ID	no UniProt ID																				no UniProt ID			no UniProt ID
-5.46756	gi|357625563	comp247826_c1_seq1	-5.46756	1.5627e-52	1.34214e-50	no UniProt ID	no UniProt ID	no UniProt ID																				no UniProt ID			no UniProt ID
-5.4598	gi|512909362	comp254765_c1_seq11	-5.4598	1.22605e-09	7.1234e-09	no UniProt ID	no UniProt ID	no UniProt ID																				no UniProt ID			no UniProt ID
-5.45748	gi|512921598	comp252126_c0_seq5	-5.45748	0.0193903	0.0370777	no UniProt ID	no UniProt ID	no UniProt ID																				no UniProt ID			no UniProt ID
-5.45349	gi|357617254	comp255088_c0_seq2	-5.45349	4.0828e-05	0.000134409	no UniProt ID	no UniProt ID	no UniProt ID																				no UniProt ID			no UniProt ID
-5.4483	gi|512901083	comp253760_c0_seq20	-5.4483	6.05741e-13	4.86663e-12	no UniProt ID	no UniProt ID	no UniProt ID																				no UniProt ID			no UniProt ID
-5.44748	gi|357617115	comp256544_c0_seq3	-5.44748	4.535e-16	4.66426e-15	no UniProt ID	no UniProt ID	no UniProt ID																				no UniProt ID			no UniProt ID
-5.44717	gi|357617150	comp249653_c0_seq16	-5.44717	9.37945e-06	3.39249e-05	no UniProt ID	no UniProt ID	no UniProt ID																				no UniProt ID			no UniProt ID
-5.44686	gi|357605282	comp246487_c0_seq1	-5.44686	1.34091e-13	1.1312e-12	no UniProt ID	no UniProt ID	no UniProt ID																				no UniProt ID			no UniProt ID
-5.44245	gi|357631768	comp253903_c0_seq11	-5.44245	0.00122554	0.00310013	no UniProt ID	no UniProt ID	no UniProt ID																				no UniProt ID			no UniProt ID
-5.44069	gi|357621737	comp205116_c0_seq1	-5.44069	4.93907e-28	1.15418e-26	no UniProt ID	no UniProt ID	no UniProt ID																				no UniProt ID			no UniProt ID
-5.43476	gi|357605337	comp253524_c0_seq3	-5.43476	9.98284e-07	4.11531e-06	no UniProt ID	no UniProt ID	no UniProt ID																				no UniProt ID			no UniProt ID
-5.43348	gi|357613580	comp251445_c0_seq1	-5.43348	5.0254e-22	7.99496e-21	no UniProt ID	no UniProt ID	no UniProt ID																				no UniProt ID			no UniProt ID
-5.42901	gi|357625959	comp248355_c0_seq4	-5.42901	0.000187759	0.000554792	no UniProt ID	no UniProt ID	no UniProt ID																				no UniProt ID			no UniProt ID
-5.42516	gi|357609070	comp256445_c0_seq8	-5.42516	3.62601e-09	1.99894e-08	no UniProt ID	no UniProt ID	no UniProt ID																				no UniProt ID			no UniProt ID
-5.42246	gi|568248028	comp254843_c0_seq8	-5.42246	6.75058e-34	2.26071e-32	W5J2G5	Myosin heavy chain, nonmuscle or smooth muscle	no biological process																				myosin complex [GO:0016459]			actin filament binding [GO:0051015]	ATP binding [GO:0005524]	motor activity [GO:0003774]
-5.41657	gi|357628409	comp255728_c0_seq17	-5.41657	8.23746e-11	5.4038e-10	no UniProt ID	no UniProt ID	no UniProt ID																				no UniProt ID			no UniProt ID
-5.41434	gi|357615787	comp254138_c0_seq3	-5.41434	1.20681e-06	4.91314e-06	no UniProt ID	no UniProt ID	no UniProt ID																				no UniProt ID			no UniProt ID
-5.41286	gi|357613631	comp256351_c0_seq8	-5.41286	2.24536e-07	1.00424e-06	no UniProt ID	no UniProt ID	no UniProt ID																				no UniProt ID			no UniProt ID
-5.41048	gi|357610744	comp231597_c0_seq2	-5.41048	1.15761e-10	7.49887e-10	no UniProt ID	no UniProt ID	no UniProt ID																				no UniProt ID			no UniProt ID
-5.40226	gi|357620340	comp247114_c0_seq1	-5.40226	1.14022e-13	9.68914e-13	no UniProt ID	no UniProt ID	no UniProt ID																				no UniProt ID			no UniProt ID
-5.40196	gi|357601823	comp254907_c0_seq13	-5.40196	1.93644e-05	6.69596e-05	no UniProt ID	no UniProt ID	no UniProt ID																				no UniProt ID			no UniProt ID
-5.39424	gi|357618099	comp254489_c0_seq1	-5.39424	4.11707e-18	4.95475e-17	no UniProt ID	no UniProt ID	no UniProt ID																				no UniProt ID			no UniProt ID
-5.38629	gi|568248028	comp254843_c0_seq52	-5.38629	3.14634e-34	1.06441e-32	W5J2G5	Myosin heavy chain, nonmuscle or smooth muscle	no biological process																				myosin complex [GO:0016459]			actin filament binding [GO:0051015]	ATP binding [GO:0005524]	motor activity [GO:0003774]
-5.3856	gi|389610639	comp254885_c1_seq15	-5.3856	4.43404e-08	2.15859e-07	I4DLZ1	Myosin alkali light chain 1	no biological process																				no cellular component			calcium ion binding [GO:0005509]
-5.38369	gi|357609070	comp256445_c0_seq10	-5.38369	5.53373e-07	2.36413e-06	no UniProt ID	no UniProt ID	no UniProt ID																				no UniProt ID			no UniProt ID
-5.38267	gi|512908850	comp251149_c0_seq19	-5.38267	3.14647e-07	1.38334e-06	A0A1B2G267	3DE-3beta-reductase	no biological process																				no cellular component			oxidoreductase activity [GO:0016491]
-5.38013	gi|357606694	comp254656_c0_seq23	-5.38013	7.78589e-07	3.26105e-06	no UniProt ID	no UniProt ID	no UniProt ID																				no UniProt ID			no UniProt ID
-5.37069	gi|357606220	comp239473_c0_seq4	-5.37069	3.92396e-13	3.19225e-12	no UniProt ID	no UniProt ID	no UniProt ID																				no UniProt ID			no UniProt ID
-5.36137	gi|357610181	comp250286_c0_seq6	-5.36137	2.50642e-09	1.41286e-08	no UniProt ID	no UniProt ID	no UniProt ID																				no UniProt ID			no UniProt ID
-5.35183	gi|357606694	comp254656_c0_seq20	-5.35183	0.00392093	0.00890426	no UniProt ID	no UniProt ID	no UniProt ID																				no UniProt ID			no UniProt ID
-5.34445	gi|357609070	comp256445_c0_seq9	-5.34445	2.74426e-08	1.36597e-07	no UniProt ID	no UniProt ID	no UniProt ID																				no UniProt ID			no UniProt ID
-5.34317	gi|641649648	comp254121_c0_seq9	-5.34317	0.000101749	0.000314085	no UniProt ID	no UniProt ID	no UniProt ID																				no UniProt ID			no UniProt ID
-5.33809	gi|357612004	comp244543_c0_seq2	-5.33809	1.05217e-08	5.49824e-08	no UniProt ID	no UniProt ID	no UniProt ID																				no UniProt ID			no UniProt ID
-5.33012	gi|357612150	comp250747_c0_seq2	-5.33012	1.10097e-07	5.09546e-07	no UniProt ID	no UniProt ID	no UniProt ID																				no UniProt ID			no UniProt ID
-5.33001	gi|357622812	comp220776_c0_seq1	-5.33001	6.53303e-09	3.49796e-08	no UniProt ID	no UniProt ID	no UniProt ID																				no UniProt ID			no UniProt ID
-5.32875	gi|357608906	comp251806_c0_seq2	-5.32875	2.37867e-19	3.13852e-18	no UniProt ID	no UniProt ID	no UniProt ID																				no UniProt ID			no UniProt ID
-5.32468	gi|357613383	comp254717_c0_seq3	-5.32468	0.00317761	0.00736937	no UniProt ID	no UniProt ID	no UniProt ID																				no UniProt ID			no UniProt ID
-5.3238	gi|357612342	comp254633_c0_seq8	-5.3238	3.57225e-08	1.75706e-07	no UniProt ID	no UniProt ID	no UniProt ID																				no UniProt ID			no UniProt ID
-5.32086	gi|357617709	comp244299_c0_seq1	-5.32086	1.34548e-23	2.39236e-22	no UniProt ID	no UniProt ID	no UniProt ID																				no UniProt ID			no UniProt ID
-5.31674	gi|357620169	comp256504_c0_seq2	-5.31674	2.16029e-24	4.07132e-23	no UniProt ID	no UniProt ID	no UniProt ID																				no UniProt ID			no UniProt ID
-5.30337	gi|357626928	comp251482_c0_seq1	-5.30337	8.15672e-06	2.97754e-05	no UniProt ID	no UniProt ID	no UniProt ID																				no UniProt ID			no UniProt ID
-5.29197	gi|357603448	comp225820_c0_seq3	-5.29197	0.00121196	0.00306846	no UniProt ID	no UniProt ID	no UniProt ID																				no UniProt ID			no UniProt ID
-5.29165	gi|512908850	comp251149_c0_seq8	-5.29165	1.09173e-06	4.46965e-06	A0A1B2G267	3DE-3beta-reductase	no biological process																				no cellular component			oxidoreductase activity [GO:0016491]
-5.28904	gi|357609070	comp256445_c0_seq5	-5.28904	7.98729e-10	4.72912e-09	no UniProt ID	no UniProt ID	no UniProt ID																				no UniProt ID			no UniProt ID
-5.28747	gi|357631768	comp253903_c0_seq5	-5.28747	4.59816e-05	0.000150122	no UniProt ID	no UniProt ID	no UniProt ID																				no UniProt ID			no UniProt ID
-5.28613	gi|357615793	comp254631_c0_seq18	-5.28613	3.56449e-14	3.14018e-13	no UniProt ID	no UniProt ID	no UniProt ID																				no UniProt ID			no UniProt ID
-5.26682	gi|299930585	comp248127_c0_seq3	-5.26682	4.51844e-11	3.03424e-10	D9HQ20	Seminal fluid protein HACP001	no biological process																				no cellular component			serine-type endopeptidase activity [GO:0004252]
-5.26628	gi|58532730	comp250610_c0_seq5	-5.26628	1.93898e-33	6.39231e-32	Q3BDI0	Tubulin beta chain (Fragment)	microtubule-based process [GO:0007017]																				microtubule [GO:0005874]			GTPase activity [GO:0003924]	GTP binding [GO:0005525]	structural constituent of cytoskeleton [GO:0005200]
-5.26358	gi|357630062	comp252676_c0_seq3	-5.26358	0.000481204	0.0013192	no UniProt ID	no UniProt ID	no UniProt ID																				no UniProt ID			no UniProt ID
-5.26206	gi|357606998	comp250784_c0_seq3	-5.26206	1.96636e-06	7.78719e-06	no UniProt ID	no UniProt ID	no UniProt ID																				no UniProt ID			no UniProt ID
-5.25621	gi|357602737	comp256021_c1_seq15	-5.25621	0.00188391	0.00459094	no UniProt ID	no UniProt ID	no UniProt ID																				no UniProt ID			no UniProt ID
-5.25114	gi|357628409	comp255728_c0_seq8	-5.25114	2.44874e-11	1.68374e-10	no UniProt ID	no UniProt ID	no UniProt ID																				no UniProt ID			no UniProt ID
-5.24881	gi|506968591	comp219808_c0_seq4	-5.24881	0.00528776	0.0116183	R4UKJ1	Glyceraldehyde-3-phosphate dehydrogenase	no biological process																				no cellular component			oxidoreductase activity, acting on the aldehyde or oxo group of donors, NAD or NADP as acceptor [GO:0016620]
-5.23977	gi|357622712	comp250988_c1_seq6	-5.23977	4.33809e-09	2.36794e-08	no UniProt ID	no UniProt ID	no UniProt ID																				no UniProt ID			no UniProt ID
-5.23941	gi|512929303	comp236490_c0_seq1	-5.23941	5.44384e-07	2.32915e-06	no UniProt ID	no UniProt ID	no UniProt ID																				no UniProt ID			no UniProt ID
-5.22854	gi|357613304	comp225874_c0_seq1	-5.22854	1.82542e-23	3.21138e-22	no UniProt ID	no UniProt ID	no UniProt ID																				no UniProt ID			no UniProt ID
-5.22471	gi|357609747	comp248649_c1_seq3	-5.22471	0.000286972	0.000818638	no UniProt ID	no UniProt ID	no UniProt ID																				no UniProt ID			no UniProt ID
-5.22438	gi|512925447	comp249782_c0_seq16	-5.22438	0.000279933	0.00079993	no UniProt ID	no UniProt ID	no UniProt ID																				no UniProt ID			no UniProt ID
-5.22132	gi|357614846	comp255332_c2_seq50	-5.22132	0.0115942	0.0234616	no UniProt ID	no UniProt ID	no UniProt ID																				no UniProt ID			no UniProt ID
-5.21802	gi|512921169	comp242564_c0_seq4	-5.21802	1.93834e-05	6.70157e-05	no UniProt ID	no UniProt ID	no UniProt ID																				no UniProt ID			no UniProt ID
-5.21611	gi|357608360	comp245214_c0_seq1	-5.21611	1.22605e-37	4.98017e-36	no UniProt ID	no UniProt ID	no UniProt ID																				no UniProt ID			no UniProt ID
-5.2138	gi|357607728	comp250001_c0_seq1	-5.2138	6.47749e-55	6.20427e-53	no UniProt ID	no UniProt ID	no UniProt ID																				no UniProt ID			no UniProt ID
-5.21105	gi|357605550	comp249037_c0_seq4	-5.21105	3.08838e-08	1.53005e-07	no UniProt ID	no UniProt ID	no UniProt ID																				no UniProt ID			no UniProt ID
-5.20358	gi|563354890	comp253872_c0_seq33	-5.20358	4.30221e-05	0.000141153	V5SK28	6-phosphofructokinase	fructose 6-phosphate metabolic process [GO:0006002]																				cytoplasm [GO:0005737]			6-phosphofructokinase activity [GO:0003872]	ATP binding [GO:0005524]
-5.20192	gi|357620239	comp256209_c0_seq10	-5.20192	0.00025258	0.000728748	no UniProt ID	no UniProt ID	no UniProt ID																				no UniProt ID			no UniProt ID
-5.19751	gi|512914764	comp253882_c0_seq5	-5.19751	4.34614e-05	0.000142494	no UniProt ID	no UniProt ID	no UniProt ID																				no UniProt ID			no UniProt ID
-5.19435	gi|512901334	comp255627_c2_seq17	-5.19435	0.00027873	0.000796787	no UniProt ID	no UniProt ID	no UniProt ID																				no UniProt ID			no UniProt ID
-5.18773	gi|357627050	comp251727_c0_seq1	-5.18773	5.00758e-10	3.03678e-09	no UniProt ID	no UniProt ID	no UniProt ID																				no UniProt ID			no UniProt ID
-5.1856	gi|357610028	comp256178_c0_seq21	-5.1856	3.26222e-08	1.60899e-07	no UniProt ID	no UniProt ID	no UniProt ID																				no UniProt ID			no UniProt ID
-5.18388	gi|357606044	comp254763_c0_seq2	-5.18388	1.11902e-05	4.00264e-05	no UniProt ID	no UniProt ID	no UniProt ID																				no UniProt ID			no UniProt ID
-5.18237	gi|512918736	comp254833_c1_seq2	-5.18237	0.00568926	0.0123986	no UniProt ID	no UniProt ID	no UniProt ID																				no UniProt ID			no UniProt ID
-5.17871	gi|512902409	comp253350_c0_seq4	-5.17871	7.37308e-09	3.92607e-08	no UniProt ID	no UniProt ID	no UniProt ID																				no UniProt ID			no UniProt ID
-5.17839	gi|357617628	comp256669_c1_seq6	-5.17839	6.07476e-33	1.94217e-31	no UniProt ID	no UniProt ID	no UniProt ID																				no UniProt ID			no UniProt ID
-5.17583	gi|357617269	comp254168_c0_seq12	-5.17583	0.0083737	0.0175438	no UniProt ID	no UniProt ID	no UniProt ID																				no UniProt ID			no UniProt ID
-5.16405	gi|357622646	comp219124_c0_seq2	-5.16405	1.86032e-32	5.80415e-31	no UniProt ID	no UniProt ID	no UniProt ID																				no UniProt ID			no UniProt ID
-5.15362	gi|357606302	comp244431_c0_seq1	-5.15362	1.7583e-09	1.00625e-08	no UniProt ID	no UniProt ID	no UniProt ID																				no UniProt ID			no UniProt ID
-5.14123	gi|357623483	comp256116_c0_seq17	-5.14123	6.57405e-10	3.92437e-09	no UniProt ID	no UniProt ID	no UniProt ID																				no UniProt ID			no UniProt ID
-5.13952	gi|357608151	comp241922_c0_seq2	-5.13952	3.5473e-22	5.73755e-21	no UniProt ID	no UniProt ID	no UniProt ID																				no UniProt ID			no UniProt ID
-5.13783	gi|357611912	comp244359_c0_seq2	-5.13783	6.49328e-08	3.09822e-07	no UniProt ID	no UniProt ID	no UniProt ID																				no UniProt ID			no UniProt ID
-5.1332	gi|357605398	comp211477_c0_seq1	-5.1332	2.95222e-23	5.12019e-22	no UniProt ID	no UniProt ID	no UniProt ID																				no UniProt ID			no UniProt ID
-5.13128	gi|357625563	comp255624_c0_seq3	-5.13128	1.98403e-17	2.26365e-16	no UniProt ID	no UniProt ID	no UniProt ID																				no UniProt ID			no UniProt ID
-5.12145	gi|512887405	comp245963_c0_seq6	-5.12145	9.73995e-06	3.51306e-05	no UniProt ID	no UniProt ID	no UniProt ID																				no UniProt ID			no UniProt ID
-5.11495	gi|668457158	comp256705_c0_seq10	-5.11495	1.82191e-05	6.32251e-05	A0A084W4S0	AGAP008244-PA-like protein	chitin metabolic process [GO:0006030]																				extracellular region [GO:0005576]			chitin binding [GO:0008061]
-5.11114	gi|357628266	comp252497_c0_seq1	-5.11114	3.64673e-25	7.18694e-24	no UniProt ID	no UniProt ID	no UniProt ID																				no UniProt ID			no UniProt ID
-5.11016	gi|357631768	comp253903_c0_seq8	-5.11016	3.16865e-07	1.39283e-06	no UniProt ID	no UniProt ID	no UniProt ID																				no UniProt ID			no UniProt ID
-5.10114	gi|357611387	comp249244_c0_seq7	-5.10114	7.92339e-12	5.7095e-11	no UniProt ID	no UniProt ID	no UniProt ID																				no UniProt ID			no UniProt ID
-5.10014	gi|208972525	comp250172_c0_seq3	-5.10014	1.36917e-07	6.283e-07	B7SVL0	Beta-1,3-glucan recognition protein 3	carbohydrate metabolic process [GO:0005975]																				no cellular component			carbohydrate binding [GO:0030246]	hydrolase activity, hydrolyzing O-glycosyl compounds [GO:0004553]
-5.09792	gi|512901334	comp245241_c0_seq3	-5.09792	0.0264855	0.0489051	no UniProt ID	no UniProt ID	no UniProt ID																				no UniProt ID			no UniProt ID
-5.09634	gi|357617252	comp254007_c0_seq55	-5.09634	2.38288e-14	2.12904e-13	no UniProt ID	no UniProt ID	no UniProt ID																				no UniProt ID			no UniProt ID
-5.09365	gi|357611647	comp252300_c1_seq25	-5.09365	0.00125808	0.00317693	no UniProt ID	no UniProt ID	no UniProt ID																				no UniProt ID			no UniProt ID
-5.09109	gi|357617252	comp254007_c0_seq18	-5.09109	0.00672643	0.0144071	no UniProt ID	no UniProt ID	no UniProt ID																				no UniProt ID			no UniProt ID
-5.08579	gi|357631768	comp253903_c0_seq4	-5.08579	1.08493e-07	5.02523e-07	no UniProt ID	no UniProt ID	no UniProt ID																				no UniProt ID			no UniProt ID
-5.08434	gi|512923421	comp232032_c0_seq1	-5.08434	1.3895e-14	1.27076e-13	H9JAV4	Uncharacterized protein	no biological process																				no cellular component			no molecular function
-5.07744	gi|357617313	comp254350_c0_seq6	-5.07744	0.00673514	0.0144201	no UniProt ID	no UniProt ID	no UniProt ID																				no UniProt ID			no UniProt ID
-5.0731	gi|357615787	comp254138_c0_seq9	-5.0731	2.28432e-06	8.95831e-06	no UniProt ID	no UniProt ID	no UniProt ID																				no UniProt ID			no UniProt ID
-5.06486	gi|357621970	comp250474_c0_seq1	-5.06486	3.62211e-06	1.3825e-05	no UniProt ID	no UniProt ID	no UniProt ID																				no UniProt ID			no UniProt ID
-5.04921	gi|357631768	comp253903_c0_seq12	-5.04921	0.00120398	0.00305058	no UniProt ID	no UniProt ID	no UniProt ID																				no UniProt ID			no UniProt ID
-5.03812	gi|389612264	comp243233_c0_seq13	-5.03812	0.00540621	0.0118483	I4DP02	Dj-1 protein	no biological process																				no cellular component			no molecular function
-5.02246	gi|357605180	comp253138_c1_seq17	-5.02246	2.25268e-06	8.8469e-06	no UniProt ID	no UniProt ID	no UniProt ID																				no UniProt ID			no UniProt ID
-5.01377	gi|357604536	comp241166_c0_seq4	-5.01377	0.00212769	0.00513074	no UniProt ID	no UniProt ID	no UniProt ID																				no UniProt ID			no UniProt ID
-5.01281	gi|357624540	comp248359_c1_seq15	-5.01281	6.30904e-05	0.000201238	no UniProt ID	no UniProt ID	no UniProt ID																				no UniProt ID			no UniProt ID
-5.00439	gi|357626578	comp253704_c0_seq37	-5.00439	0.000570003	0.00154337	no UniProt ID	no UniProt ID	no UniProt ID																				no UniProt ID			no UniProt ID
-5.00157	gi|357630062	comp252676_c0_seq10	-5.00157	2.69879e-05	9.1207e-05	no UniProt ID	no UniProt ID	no UniProt ID																				no UniProt ID			no UniProt ID
-4.99577	gi|357628409	comp255728_c0_seq6	-4.99577	0.00986594	0.0203302	no UniProt ID	no UniProt ID	no UniProt ID																				no UniProt ID			no UniProt ID
-4.99577	gi|357616635	comp233794_c0_seq1	-4.99577	5.43729e-18	6.48324e-17	no UniProt ID	no UniProt ID	no UniProt ID																				no UniProt ID			no UniProt ID
-4.99468	gi|357626967	comp256588_c0_seq10	-4.99468	2.68962e-13	2.20737e-12	no UniProt ID	no UniProt ID	no UniProt ID																				no UniProt ID			no UniProt ID
-4.98343	gi|357621344	comp218278_c0_seq1	-4.98343	2.70289e-32	8.39916e-31	no UniProt ID	no UniProt ID	no UniProt ID																				no UniProt ID			no UniProt ID
-4.98128	gi|357616098	comp256415_c0_seq8	-4.98128	1.9184e-07	8.63985e-07	no UniProt ID	no UniProt ID	no UniProt ID																				no UniProt ID			no UniProt ID
-4.9775	gi|357609001	comp253942_c0_seq14	-4.9775	0.00015438	0.000462207	no UniProt ID	no UniProt ID	no UniProt ID																				no UniProt ID			no UniProt ID
[truncated: 10,989 more rows]

## Sheet: Food
logFC	gi ID	Contig	logFC	pValue	FDR	UniProtID	Protein names	Biological process	Biological process	Biological process	Cellular component	Cellular component	Molecular function	Molecular function	Molecular function	Molecular function
[truncated: 29 more rows]

[truncated: 4 more sheets: Temp_Sex, Temp_Food, Sex_Food, 3way]
